# Supplementary material for: De novo genome and transcriptome analyses provide insights into the biology of the trematode human parasite Fasciolopsis buski
Source: PLoS One. 2018 Oct 16;13(10):e0205570. doi: 10.1371/journal.pone.0205570 (PMC6191129; doi:10.1371/journal.pone.0205570)
Supplement: S1 Table — (XLS) [file pone.0205570.s003.xls]

## Sheet: Sheet1
Supplementary Table S1: Assembly statistics for F. buski genome using three denovo assemblers and transcriptome using Trinity.
Software		N	n:N50	min	N80	N50	N20	Max	k-mer
Genome Assembly	SOAP_denovo	2196830	236099	200	221	269	383	9876	60
	velvet	195384	5333	200	279	535	1274	12912	31
	Abyss	3449264	251982	200	226	283	416	14805	60
Transcriptome Assembly	Trinity	128702	25473	300	1064	2271	4080	33253	Fixed
