# Supplementary material for: De novo genome and transcriptome analyses provide insights into the biology of the trematode human parasite Fasciolopsis buski
Source: PLoS One. 2018 Oct 16;13(10):e0205570. doi: 10.1371/journal.pone.0205570 (PMC6191129; doi:10.1371/journal.pone.0205570)
Supplement: S2 Table — (XLS) [file pone.0205570.s004.xls]

## Sheet: Sheet1
Supplementary table S2: Assembly assesment of uigenes used for further annotation
ID	GC%	Length	Depth	Coverage	Percent_uniquely_mapped_reads
Unigene_FD_1	40.9524	315	6.98413	80.6349	100
Unigene_FD_2	42.4547	497	5.23139	75.2515	100
Unigene_FD_3	46.7327	505	4.75248	96.0396	100
Unigene_FD_4	42.3423	333	3.003	96.6967	100
Unigene_FD_5	43.1507	438	3.65297	78.5388	100
Unigene_FD_6	43.0769	455	6.15385	91.4286	100
Unigene_FD_7	45.1087	368	4.8913	77.9891	100
Unigene_FD_8	47.0588	306	6.53595	92.8105	100
Unigene_FD_9	44.4712	416	4.80769	95.4327	100
Unigene_FD_11	43.2718	379	5.27704	97.8892	100
Unigene_FD_12	42.4379	443	4.51467	100	100
Unigene_FD_13	40.9836	488	3.27869	80.3279	100
Unigene_FD_15	50.4274	585	7.52137	95.3846	100
Unigene_FD_16	45.9075	562	5.69395	90.7473	100
Unigene_FD_17	40.0668	599	7.67947	96.828	100
Unigene_FD_18	44.3869	579	6.21762	100	100
Unigene_FD_19	42.6598	579	5.18135	90.6736	100
Unigene_FD_20	48.0565	566	4.59364	93.2862	92.3077
Unigene_FD_21	38.9785	372	4.30108	94.8925	100
Unigene_FD_22	46.3878	789	5.83016	97.7186	100
Unigene_FD_23	39.7152	632	5.37975	97.4684	100
Unigene_FD_24	44.8567	593	6.74536	78.2462	100
Unigene_FD_25	43.8628	554	5.41516	95.1264	93.3333
Unigene_FD_27	43.4211	304	4.60526	99.0132	100
Unigene_FD_28	46.8605	860	3.48837	94.5349	100
Unigene_FD_29	45.0758	1056	5.87121	100	100
Unigene_FD_30	35.8056	391	5.11509	90.2813	100
Unigene_FD_31	45.6568	944	5.50847	84.5339	100
Unigene_FD_33	42.2879	778	5.65553	96.6581	100
Unigene_FD_34	43.222	509	3.92927	90.3733	100
Unigene_FD_35	43.2	375	4.8	79.7333	100
Unigene_FD_36	46.0411	341	7.03812	94.1349	100
Unigene_FD_38	37.3894	452	5.75221	93.1416	100
Unigene_FD_40	39.2283	311	3.85852	85.209	100
Unigene_FD_41	45.0116	431	6.03248	90.4872	100
Unigene_FD_42	40.3175	315	3.1746	80.9524	100
Unigene_FD_43	45.0508	788	4.82234	100	100
Unigene_FD_44	45.7686	579	3.45423	87.5648	100
Unigene_FD_45	48.4962	532	5.26316	100	100
Unigene_FD_46	40.1274	628	5.09554	87.4204	100
Unigene_FD_47	43.257	393	5.08906	85.2417	100
Unigene_FD_48	43.883	376	6.91489	94.1489	100
Unigene_FD_49	51.1381	659	4.55235	99.5448	100
Unigene_FD_50	44.0315	888	3.82883	91.5541	100
Unigene_FD_51	44.3798	516	3.48837	100	66.6667
Unigene_FD_53	42.5968	439	5.46697	92.7107	100
Unigene_FD_55	42.6256	617	6.48298	86.872	100
Unigene_FD_56	45.122	410	5.85366	84.6341	100
Unigene_FD_59	45.5729	768	7.03125	100	100
Unigene_FD_60	48.7671	365	6.0274	80.274	100
Unigene_FD_61	48.3631	672	5.95238	91.2202	100
Unigene_FD_62	46.8998	629	6.99523	99.3641	100
Unigene_FD_63	42.8191	376	3.19149	84.5745	100
Unigene_FD_64	43.4234	1110	6.12613	97.1171	100
Unigene_FD_65	48.2828	495	9.69697	100	100
Unigene_FD_66	48.3388	1535	8.72964	100	100
Unigene_FD_67	48.103	1476	8.80759	97.29	100
Unigene_FD_68	39.6675	842	7.12589	89.6675	100
Unigene_FD_69	44.7368	684	4.97076	93.4211	100
Unigene_FD_70	53.4517	1014	4.53649	97.5345	30.4348
Unigene_FD_71	53.7155	942	3.82166	82.8025	27.7778
Unigene_FD_72	40.3183	754	6.1008	89.7878	69.5652
Unigene_FD_74	41.0334	658	4.86322	84.3465	100
Unigene_FD_75	42.7273	990	7.27273	92.1212	100
Unigene_FD_76	42.1171	444	8.10811	97.7477	100
Unigene_FD_77	41.8634	805	4.2236	94.4099	58.8235
Unigene_FD_79	42.6117	873	4.811	98.6254	57.1429
Unigene_FD_80	45.493	710	4.22535	91.6901	60
Unigene_FD_81	53.7736	424	8.96226	97.6415	100
Unigene_FD_82	44.9468	376	5.85106	100	100
Unigene_FD_83	44.6215	1255	8.76494	100	100
Unigene_FD_84	51.0638	611	7.20131	100	100
Unigene_FD_85	47.2081	394	6.59898	97.9695	100
Unigene_FD_86	44.6894	499	6.81363	97.5952	100
Unigene_FD_87	41.9825	686	8.74636	98.3965	100
Unigene_FD_88	38.0435	368	6.52174	92.663	100
Unigene_FD_89	47.9167	336	4.7619	88.9881	100
Unigene_FD_91	45.6811	602	7.30897	94.8505	100
Unigene_FD_93	38.7892	446	4.4843	77.13	100
Unigene_FD_94	38.9987	759	6.58762	95.9157	100
Unigene_FD_95	46.0768	599	5.34224	97.3289	100
Unigene_FD_96	43.5841	452	3.9823	72.3451	88.8889
Unigene_FD_97	43.8257	413	3.87409	94.9153	37.5
Unigene_FD_99	47.3973	365	6.57534	89.3151	100
Unigene_FD_101	46.5473	391	5.6266	99.4885	100
Unigene_FD_102	44.64	625	3.52	78.72	100
Unigene_FD_103	44.6809	376	4.25532	84.5745	100
Unigene_FD_104	43.3518	722	8.03324	100	100
Unigene_FD_105	41.3483	445	3.59551	82.6966	100
Unigene_FD_106	39.8176	329	3.64742	100	100
Unigene_FD_107	50.5917	338	4.14201	84.9112	100
Unigene_FD_108	39.4628	484	3.30579	84.7107	100
Unigene_FD_109	45.1718	611	4.58265	83.6334	100
Unigene_FD_110	44.7699	478	3.34728	89.1213	100
Unigene_FD_111	48.4348	1150	7.13043	97.5652	100
Unigene_FD_112	48.7316	749	9.34579	99.466	100
Unigene_FD_113	49.3741	719	10.0139	99.1655	100
Unigene_FD_114	39.5402	435	5.05747	99.3103	45.4545
Unigene_FD_116	47.7165	635	5.98425	94.4882	100
Unigene_FD_117	54.2373	1003	9.77069	92.9212	100
Unigene_FD_118	40.7407	540	8.88889	89.2593	100
Unigene_FD_120	50.8446	592	4.39189	70.1014	100
Unigene_FD_122	50.4808	832	6.73077	96.6346	100
Unigene_FD_124	37.4456	689	5.22496	100	100
Unigene_FD_125	41.0714	1008	7.7381	99.0079	100
Unigene_FD_126	48.3871	341	4.10557	95.3079	100
Unigene_FD_127	42.4779	904	13.0531	99.6681	100
Unigene_FD_128	48.1265	1708	8.66511	97.7752	100
Unigene_FD_129	48.9598	721	6.65742	100	100
Unigene_FD_130	42.2222	360	8.88889	85	100
Unigene_FD_132	40.3409	704	4.82955	94.1761	100
Unigene_FD_134	45.7958	666	7.80781	85.8859	100
Unigene_FD_135	49.1776	608	5.59211	84.5395	100
Unigene_FD_137	48.6842	684	4.09357	84.7953	100
Unigene_FD_138	43.7939	427	8.43091	100	100
Unigene_FD_139	51.6551	1148	8.53659	99.3031	100
Unigene_FD_140	46.4828	725	4.68966	85.2414	100
Unigene_FD_142	41.1567	1193	10.2263	99.6647	100
Unigene_FD_143	41.1628	430	4.18605	73.4884	100
Unigene_FD_144	41.5278	720	8.33333	90.5556	100
Unigene_FD_145	43.943	1263	12.1932	94.2201	100
Unigene_FD_146	42.067	687	7.86026	94.6143	100
Unigene_FD_147	36.8263	334	4.19162	73.0539	100
Unigene_FD_148	47.5161	1711	6.77966	99.7078	93.1034
Unigene_FD_149	41.2451	514	5.05837	92.2179	84.6154
Unigene_FD_150	38.9513	534	4.86891	92.3221	100
Unigene_FD_151	45.0299	1841	5.21456	92.5041	62.5
Unigene_FD_152	46.7206	1235	5.50607	100	11.7647
Unigene_FD_153	39.9306	576	5.90278	93.75	100
Unigene_FD_154	47.0201	2433	7.89149	98.8081	100
Unigene_FD_155	44.9541	545	6.23853	88.9908	100
Unigene_FD_156	47.4383	1054	4.74383	95.0664	100
Unigene_FD_157	50.5963	587	11.925	87.0528	100
Unigene_FD_158	47.259	1058	13.0435	99.1493	100
Unigene_FD_159	37	400	6.5	94.5	100
Unigene_FD_160	41.4122	524	4.58015	97.3282	100
Unigene_FD_161	40.5988	835	8.86228	94.9701	100
Unigene_FD_162	44.2804	542	7.01107	90.9594	100
Unigene_FD_163	46.8034	2096	8.77863	97.5191	100
Unigene_FD_165	53.211	327	6.72783	90.8257	100
Unigene_FD_166	40.7494	427	12.178	95.082	100
Unigene_FD_167	40.2337	599	5.00835	92.3205	33.3333
Unigene_FD_168	40.1421	563	4.97336	93.9609	21.4286
Unigene_FD_169	40.4463	717	4.1841	91.2134	100
Unigene_FD_170	38.1609	435	5.51724	79.7701	100
Unigene_FD_171	41.4397	1028	10.3113	93.9689	100
Unigene_FD_172	41.7695	486	4.52675	91.358	100
Unigene_FD_173	40.3689	488	10.6557	95.9016	100
Unigene_FD_174	43.2584	534	4.11985	92.6966	100
Unigene_FD_175	40.3877	619	3.23102	93.0533	100
Unigene_FD_176	46.3816	912	6.57895	92.8728	100
Unigene_FD_177	54.4492	472	5.08475	92.3729	100
Unigene_FD_178	44.0061	659	10.9256	99.2413	100
Unigene_FD_179	42.4615	650	4.92308	89.2308	100
Unigene_FD_180	43.3995	1159	9.14582	100	100
Unigene_FD_181	47.0845	686	6.12245	83.8192	100
Unigene_FD_182	40.9978	461	5.63991	99.7831	100
Unigene_FD_183	43.0328	488	5.32787	99.7951	100
Unigene_FD_185	45.3172	331	6.0423	100	100
Unigene_FD_186	45.7721	544	11.0294	100	100
Unigene_FD_187	47.7612	469	7.67591	100	100
Unigene_FD_188	43.7216	661	3.93343	89.2587	100
Unigene_FD_189	44.3277	476	5.88235	99.1597	100
Unigene_FD_190	39.7242	1523	5.51543	99.2777	100
Unigene_FD_191	44.6927	358	7.26257	100	100
Unigene_FD_193	43.4375	320	3.125	94.375	100
Unigene_FD_194	40.2926	752	9.04255	92.5532	100
Unigene_FD_195	45.8498	506	5.13834	81.4229	100
Unigene_FD_196	39.6985	398	5.52764	93.9698	100
Unigene_FD_197	43.8053	452	6.63717	95.7965	100
Unigene_FD_198	47.5083	301	4.65116	86.711	100
Unigene_FD_199	46.2236	331	6.0423	80.3625	100
Unigene_FD_200	52.7439	328	4.26829	94.8171	100
Unigene_FD_201	47.3901	728	7.69231	99.3132	100
Unigene_FD_203	42.8928	401	3.49127	70.3242	100
Unigene_FD_205	39.5677	1203	3.32502	95.5112	100
Unigene_FD_206	40.6953	489	6.54397	94.0695	100
Unigene_FD_207	46.0884	1176	8.33333	99.2347	100
Unigene_FD_208	47.9167	432	3.24074	88.4259	100
Unigene_FD_209	41.342	924	6.06061	94.0476	100
Unigene_FD_210	43.3628	565	3.89381	85.6637	100
Unigene_FD_211	45.098	459	3.92157	79.3028	100
Unigene_FD_214	51.0225	978	6.33947	93.3538	16.129
Unigene_FD_215	42.8571	483	5.38302	86.7495	61.5385
Unigene_FD_216	42.6966	445	4.94382	91.236	45.4545
Unigene_FD_217	45.9538	346	5.78035	91.0405	100
Unigene_FD_218	41.4737	475	5.89474	97.4737	100
Unigene_FD_219	42.623	549	5.10018	99.6357	100
Unigene_FD_220	42.284	324	8.02469	95.0617	100
Unigene_FD_221	41.3146	852	4.22535	86.5023	100
Unigene_FD_222	43.5845	982	6.51731	96.334	100
Unigene_FD_223	45.7944	321	6.23053	96.2617	100
Unigene_FD_224	46.7583	509	7.85855	100	100
Unigene_FD_225	46.0377	530	9.0566	96.2264	100
Unigene_FD_226	42.7046	562	3.20285	89.3238	100
Unigene_FD_227	39.6934	587	3.74787	88.9267	63.6364
Unigene_FD_229	43.2787	610	6.55738	91.8033	100
Unigene_FD_230	42.0561	321	5.60748	98.1308	100
Unigene_FD_232	39.0244	369	3.79404	83.4688	100
Unigene_FD_233	37.8125	320	4.375	77.1875	100
Unigene_FD_234	51.4085	1136	7.04225	100	100
Unigene_FD_236	45.3782	357	4.48179	99.7199	100
Unigene_FD_237	40.1947	719	5.28512	97.4965	100
Unigene_FD_238	42.1553	631	7.92393	94.9287	100
Unigene_FD_239	44.357	381	8.39895	97.3753	100
Unigene_FD_240	41.5816	784	6.63265	96.9388	100
Unigene_FD_241	46.5116	688	6.68605	92.4419	82.6087
Unigene_FD_243	41.9018	957	6.89655	98.5371	78.7879
Unigene_FD_244	42.1525	669	4.18535	100	64.2857
Unigene_FD_245	41.7391	345	6.37681	95.942	100
Unigene_FD_246	40.6316	475	3.36842	93.2632	100
Unigene_FD_247	39.4531	512	3.90625	93.5547	100
Unigene_FD_248	42.3188	345	8.11594	98.5507	100
Unigene_FD_249	41.8338	349	4.01146	82.235	100
Unigene_FD_250	41.0463	497	7.64588	92.7565	100
Unigene_FD_251	44.8661	448	4.01786	87.7232	100
Unigene_FD_252	51.0903	642	8.09969	96.2617	100
Unigene_FD_253	41.5323	744	7.52688	98.9247	100
Unigene_FD_254	39.9701	668	8.08383	89.3713	100
Unigene_FD_255	46.7236	702	6.55271	97.0085	100
Unigene_FD_256	37.9487	390	9.74359	92.8205	100
Unigene_FD_258	43.9744	780	4.61538	93.7179	100
Unigene_FD_260	39.8323	477	5.45073	96.2264	100
Unigene_FD_261	41.31	1542	8.56031	95.0065	100
Unigene_FD_262	45.585	906	7.06402	94.5916	100
Unigene_FD_263	44.3396	1060	10.1887	100	100
Unigene_FD_264	40.5612	392	8.16327	93.8776	100
Unigene_FD_265	44.1075	1154	8.4922	95.6672	100
Unigene_FD_266	45.1104	634	9.46372	96.2145	100
Unigene_FD_267	42.7928	444	6.75676	91.2162	100
Unigene_FD_270	41.7526	776	6.95876	100	100
Unigene_FD_272	44.4444	369	8.13008	92.1409	100
Unigene_FD_273	45.3548	1550	7.6129	92.5161	100
Unigene_FD_274	49.4152	342	8.77193	99.4152	100
Unigene_FD_275	42.5258	388	6.70103	93.0412	100
Unigene_FD_276	43.4	500	6	93.2	100
Unigene_FD_277	44.2464	617	11.0211	99.8379	100
Unigene_FD_278	38.7226	501	5.58882	88.4232	100
Unigene_FD_279	42.6763	553	3.9783	88.0651	100
Unigene_FD_280	48.8	375	12.8	100	100
Unigene_FD_281	42.8148	675	6.81481	93.4815	100
Unigene_FD_282	39.9096	664	4.81928	97.741	100
Unigene_FD_283	39.3204	618	4.85437	72.0065	100
Unigene_FD_285	50.1908	524	6.87023	97.5191	100
Unigene_FD_286	42.5721	902	4.65632	97.4501	61.9048
Unigene_FD_287	45.2489	884	4.75113	87.8959	76.1905
Unigene_FD_288	39.8907	732	6.8306	93.306	100
Unigene_FD_289	47.0455	440	3.63636	92.0455	100
Unigene_FD_291	40.6639	723	3.04288	75.5187	81.8182
Unigene_FD_293	43.2358	1094	7.31261	94.4241	100
Unigene_FD_295	43.0612	490	5.71429	98.7755	100
Unigene_FD_296	40.1288	466	6.43777	92.2747	100
Unigene_FD_297	50.137	365	4.38356	86.3014	100
Unigene_FD_298	46.1938	578	8.3045	89.2734	100
Unigene_FD_299	44.1133	671	10.4322	97.4665	100
Unigene_FD_300	41.5	600	4.66667	97.8333	50
Unigene_FD_302	42.0886	316	4.43038	81.6456	100
Unigene_FD_303	48.8696	1725	7.42029	99.8261	100
Unigene_FD_304	39.5876	485	7.83505	95.2577	100
Unigene_FD_305	43.152	533	7.50469	100	100
Unigene_FD_306	43.6747	664	4.51807	98.7952	100
Unigene_FD_307	51.4577	686	4.37318	75.2187	100
Unigene_FD_308	49.6599	441	6.80272	90.0227	100
Unigene_FD_309	44.6043	973	7.19424	100	100
Unigene_FD_310	47.3333	450	6.22222	100	100
Unigene_FD_311	47.7327	419	5.2506	89.7375	100
Unigene_FD_312	42.6277	685	6.13139	98.1022	100
Unigene_FD_313	40.9745	903	7.08749	97.8959	100
Unigene_FD_314	36.4162	692	6.6474	94.9422	100
Unigene_FD_316	40.5217	575	4.86957	96.5217	35.7143
Unigene_FD_317	46.0938	768	6.51042	100	100
Unigene_FD_318	43.5146	717	5.85774	71.2692	66.6667
Unigene_FD_321	45.2308	325	3.69231	73.8462	100
Unigene_FD_323	43.2432	370	5.40541	96.2162	100
Unigene_FD_324	42.1132	1325	7.69811	98.3396	100
Unigene_FD_325	45.7627	531	7.53296	87.3823	100
Unigene_FD_326	40.8257	436	3.66972	96.1009	100
Unigene_FD_328	43.75	416	7.69231	89.9038	100
Unigene_FD_329	40.2318	604	3.64238	85.0993	100
Unigene_FD_330	52.7533	908	7.70925	93.8326	100
Unigene_FD_331	45.0742	741	7.01754	100	100
Unigene_FD_332	55.0136	369	6.50407	80.2168	100
Unigene_FD_333	44.8235	850	9.88235	100	100
Unigene_FD_334	39.886	351	3.9886	92.8775	100
Unigene_FD_335	40.5896	441	7.25624	99.3197	100
Unigene_FD_336	45.4894	521	7.67754	88.8676	100
Unigene_FD_338	47.9272	989	8.49343	100	100
Unigene_FD_339	43.3225	307	3.90879	91.2052	100
Unigene_FD_340	45.7333	750	5.33333	87.8667	95
Unigene_FD_341	44.2623	366	4.37158	95.082	62.5
Unigene_FD_342	46.9484	1065	6.19718	100	87.8788
Unigene_FD_344	44.8463	553	6.14828	100	100
Unigene_FD_345	46.3032	1339	6.4227	99.776	100
Unigene_FD_346	53.253	830	6.50602	100	100
Unigene_FD_347	41.1043	652	5.21472	86.5031	100
Unigene_FD_348	42.0554	1372	6.70554	98.7609	100
Unigene_FD_349	44	350	7.42857	97.1429	100
Unigene_FD_350	38.6091	417	4.79616	76.0192	100
Unigene_FD_351	49.9325	741	4.58839	83.4008	11.7647
Unigene_FD_352	50.4881	717	4.46304	89.4003	18.75
Unigene_FD_353	37.0253	316	7.59494	96.2025	100
Unigene_FD_354	46.3023	311	5.14469	83.2797	100
Unigene_FD_355	42.3313	326	3.68098	82.8221	100
Unigene_FD_356	39.4231	728	3.2967	90.6593	100
Unigene_FD_357	49.1979	1496	7.8877	99.0642	100
Unigene_FD_358	45.9527	803	7.47198	100	100
Unigene_FD_359	39.1827	416	4.80769	92.0673	100
Unigene_FD_360	36.0406	394	5.58376	85.0254	100
Unigene_FD_362	45.4791	741	7.55735	95.6815	100
Unigene_FD_363	47.3461	471	5.9448	100	100
Unigene_FD_364	43.8561	1001	4.7952	98.2018	25
Unigene_FD_365	41.2844	981	4.07747	88.787	35
Unigene_FD_366	41.4493	345	5.7971	94.4928	100
Unigene_FD_367	45.4545	341	5.27859	100	100
Unigene_FD_369	42.9104	536	6.34328	96.6418	100
Unigene_FD_371	41.6847	463	6.04752	96.3283	100
Unigene_FD_372	38.5246	366	6.01093	98.9071	100
Unigene_FD_373	40.4887	573	5.2356	97.3822	100
Unigene_FD_374	42.1875	512	8.59375	92.5781	100
Unigene_FD_375	47.7199	614	6.18893	96.2541	100
Unigene_FD_376	40.5923	574	9.05923	94.9477	100
Unigene_FD_377	48.8372	301	3.32226	92.691	100
Unigene_FD_379	42.3773	387	9.30233	95.0904	100
Unigene_FD_380	51.0367	1254	8.13397	97.6077	100
Unigene_FD_381	42.2511	1155	6.75325	95.0649	100
Unigene_FD_382	40.1626	615	9.43089	99.187	100
Unigene_FD_383	44.9804	767	4.95437	100	100
Unigene_FD_384	47.5687	473	6.76533	100	100
Unigene_FD_386	47.4026	308	9.09091	98.0519	100
Unigene_FD_387	38.0665	331	3.62538	83.0816	100
Unigene_FD_388	40.3255	1106	5.96745	90.1447	100
Unigene_FD_389	45.2033	615	8.78049	96.0976	100
Unigene_FD_390	42.6376	781	6.14597	100	100
Unigene_FD_392	44.9376	721	12.4827	98.8904	100
Unigene_FD_393	42.7435	503	3.57853	94.2346	100
Unigene_FD_394	40.3561	337	8.90208	100	100
Unigene_FD_395	36.5922	358	6.14525	72.3464	100
Unigene_FD_396	46.8254	756	7.67196	94.8413	100
Unigene_FD_397	48.8889	855	8.65497	98.3626	100
Unigene_FD_398	42.037	540	4.44444	86.8519	100
Unigene_FD_399	46.7706	449	5.79065	85.078	100
Unigene_FD_400	45.6294	572	6.64336	91.958	100
Unigene_FD_401	43.4846	683	8.19912	97.8038	100
Unigene_FD_403	41.0367	463	8.63931	95.4644	100
Unigene_FD_404	45.4819	664	4.51807	100	40
Unigene_FD_406	41.6523	1162	7.40103	100	100
Unigene_FD_407	41.7665	668	3.89222	95.0599	61.5385
Unigene_FD_409	48.9908	545	4.77064	78.3486	100
Unigene_FD_411	41.3393	1120	7.5	90.2679	100
Unigene_FD_412	48.3912	777	9.26641	98.8417	100
Unigene_FD_413	48.6985	922	5.63991	93.2755	73.0769
Unigene_FD_414	46.0725	662	3.32326	93.0514	27.2727
Unigene_FD_415	52.1944	1276	8.15047	96.1599	100
Unigene_FD_416	38.7719	570	7.36842	85.9649	100
Unigene_FD_417	46.1538	312	7.05128	93.5897	100
Unigene_FD_418	42.0792	1010	9.70297	96.4356	100
Unigene_FD_419	42.2018	1199	8.8407	99.8332	100
Unigene_FD_420	40	400	7	94.25	100
Unigene_FD_422	50.9804	1020	10.1961	98.6275	100
Unigene_FD_423	42.4153	679	7.36377	97.4963	100
Unigene_FD_424	45.2381	672	4.46429	86.0119	100
Unigene_FD_427	45.8824	340	4.70588	82.3529	100
Unigene_FD_428	44	700	8	97.5714	100
Unigene_FD_429	43.9853	1089	9.91736	98.9899	100
Unigene_FD_430	53.8058	762	6.29921	97.769	100
Unigene_FD_431	41.3333	675	4.74074	85.1852	100
Unigene_FD_432	47.4164	329	7.29483	91.7933	100
Unigene_FD_433	43.4702	2167	11.4444	100	100
Unigene_FD_435	38.8724	674	4.1543	100	100
Unigene_FD_436	42.3625	491	4.88798	85.7434	100
Unigene_FD_437	51.2134	1195	5.35565	99.1632	100
Unigene_FD_439	37.5	304	4.60526	85.5263	100
Unigene_FD_440	42.2028	917	5.67067	94.2203	100
Unigene_FD_442	37.8667	375	5.86667	97.0667	100
Unigene_FD_443	43.0736	462	6.06061	79.6537	100
Unigene_FD_444	41.1658	549	5.82878	86.8852	100
Unigene_FD_445	43.1008	645	3.72093	73.6434	100
Unigene_FD_446	42.9245	424	4.71698	94.3396	100
Unigene_FD_447	45.1669	1738	6.78941	99.5972	100
Unigene_FD_448	40.708	904	7.9646	84.0708	100
Unigene_FD_450	36.9091	550	4.72727	92.9091	100
Unigene_FD_452	42.3611	720	6.38889	95.9722	100
Unigene_FD_453	45.481	343	5.24781	97.3761	100
Unigene_FD_456	50.2732	366	5.46448	93.7158	100
Unigene_FD_457	42.8571	511	9.78474	96.8689	100
Unigene_FD_458	34.3902	410	3.41463	83.6585	85.7143
Unigene_FD_459	34.8525	373	6.97051	92.2252	76.9231
Unigene_FD_460	37.3802	313	3.83387	86.262	100
Unigene_FD_462	46.6113	723	3.3195	89.0733	33.3333
Unigene_FD_463	40.0356	562	8.54093	98.5765	100
Unigene_FD_464	49.387	571	4.20315	85.289	100
Unigene_FD_467	43.4783	644	8.69565	97.6708	100
Unigene_FD_468	47.6221	1535	7.557	99.2182	100
Unigene_FD_470	44.8393	591	4.73773	99.6616	42.8571
Unigene_FD_471	47.9532	342	3.50877	96.7836	100
Unigene_FD_472	41.9255	644	4.96894	97.0497	100
Unigene_FD_473	43.928	667	7.7961	96.1019	100
Unigene_FD_474	50.3597	417	3.35731	96.1631	100
Unigene_FD_479	43.2193	789	5.06971	85.2978	100
Unigene_FD_480	47.4206	504	8.33333	100	100
Unigene_FD_481	42.1927	301	3.32226	77.0764	100
Unigene_FD_482	42.7734	512	4.6875	83.3984	100
Unigene_FD_483	42.1348	712	10.1124	91.2921	100
Unigene_FD_484	45.3988	489	4.08998	84.6626	100
Unigene_FD_486	41.7178	326	3.68098	97.546	100
Unigene_FD_487	44.1109	866	5.54273	100	100
Unigene_FD_489	45.2145	303	5.28053	95.3795	100
Unigene_FD_490	49.6914	324	3.08642	90.1235	100
Unigene_FD_491	52.09	311	7.07395	93.5691	100
Unigene_FD_492	47.3458	697	6.02582	95.9828	100
Unigene_FD_493	45.9701	335	5.97015	100	100
Unigene_FD_494	43.179	799	7.7597	99.6245	100
Unigene_FD_496	53.5032	314	5.09554	92.6752	100
Unigene_FD_497	44.5352	979	9.60163	97.2421	100
Unigene_FD_498	42.2998	487	4.92813	94.8665	100
Unigene_FD_499	37.8966	1103	6.52765	99.2747	100
Unigene_FD_500	40.393	458	10.4803	100	100
Unigene_FD_502	44.3114	334	8.38323	100	100
Unigene_FD_503	45.1613	465	5.16129	71.1828	100
Unigene_FD_505	48.4649	456	6.57895	87.5	100
Unigene_FD_506	46.9979	966	4.34783	91.5114	52.381
Unigene_FD_507	46.6667	915	6.12022	100	21.4286
Unigene_FD_508	40.9917	605	6.28099	98.5124	100
Unigene_FD_510	44.4795	317	10.0946	99.0536	100
Unigene_FD_511	43.8059	783	6.64112	97.0626	100
Unigene_FD_512	40.9524	420	10	100	100
Unigene_FD_515	45.1724	580	4.48276	97.069	100
Unigene_FD_517	38.2418	455	8.79121	97.3626	100
Unigene_FD_519	46.25	320	3.75	86.875	100
Unigene_FD_520	37.2981	681	6.75477	99.2658	100
Unigene_FD_521	43.9703	539	6.30798	83.6735	100
Unigene_FD_522	42.8977	352	3.40909	86.9318	100
Unigene_FD_524	45.9877	324	6.17284	98.7654	100
Unigene_FD_525	42.1053	589	7.13073	92.3599	100
Unigene_FD_526	44.9519	1248	7.69231	100	100
Unigene_FD_527	43.088	557	11.1311	100	100
Unigene_FD_528	42.1196	368	5.97826	90.7609	100
Unigene_FD_530	43.5484	434	6.91244	86.6359	100
Unigene_FD_531	43.762	521	4.9904	89.6353	100
Unigene_FD_533	40.4286	700	9.71429	91.5714	100
Unigene_FD_534	44.7781	766	6.52742	84.9869	100
Unigene_FD_535	48.2815	611	6.87398	100	100
Unigene_FD_536	40.4255	752	6.38298	100	100
Unigene_FD_537	47.6141	964	4.35685	97.8216	100
Unigene_FD_538	49.2857	560	5.35714	84.6429	100
Unigene_FD_540	37.2727	330	6.06061	96.6667	100
Unigene_FD_541	41.2081	745	5.36913	93.6913	100
Unigene_FD_542	42.5466	322	4.96894	90.9938	100
Unigene_FD_543	46.3235	408	4.41176	100	100
Unigene_FD_544	44.9704	338	5.91716	100	100
Unigene_FD_545	43.5244	471	7.64331	99.5754	100
Unigene_FD_546	45.3683	1371	8.75274	100	100
Unigene_FD_547	48.3311	749	6.67557	94.7931	100
Unigene_FD_549	47.7019	805	4.47205	87.0807	100
Unigene_FD_550	41.3002	523	7.26577	100	100
Unigene_FD_551	47.1691	2508	7.89474	95.4545	100
Unigene_FD_552	36.326	724	5.52486	99.3094	90
Unigene_FD_554	44.0171	468	8.97436	100	100
Unigene_FD_555	41.8705	695	8.05755	96.9784	100
Unigene_FD_556	43.8849	834	4.07674	86.0911	100
Unigene_FD_557	43.3036	672	9.52381	100	100
Unigene_FD_558	39.2473	372	5.91398	88.4409	100
Unigene_FD_559	40.9302	645	4.34109	80.4651	100
Unigene_FD_561	47.6728	709	4.79549	91.1142	100
Unigene_FD_562	40.0756	529	5.67108	87.7127	100
Unigene_FD_563	37.9828	466	9.01288	96.1373	100
Unigene_FD_564	43.4758	1732	7.73672	100	100
Unigene_FD_566	42.7553	421	8.07601	97.8622	100
Unigene_FD_567	46.2932	607	4.61285	92.7512	100
Unigene_FD_568	46.9626	428	5.60748	98.3645	100
Unigene_FD_570	45.7447	470	3.82979	81.2766	100
Unigene_FD_572	37.2654	373	8.57909	98.9276	100
Unigene_FD_573	42.0593	573	6.9808	100	100
Unigene_FD_576	43.9528	339	3.53982	99.41	100
Unigene_FD_577	46.771	511	4.69667	90.0196	100
Unigene_FD_578	42.2018	436	7.33945	100	100
Unigene_FD_579	39.3736	447	3.13199	87.6957	100
Unigene_FD_581	37.1795	312	5.76923	100	100
Unigene_FD_582	40.4959	484	4.95868	100	100
Unigene_FD_583	42.9989	907	3.0871	98.8975	28.5714
Unigene_FD_584	43.3679	867	4.15225	97.4625	16.6667
Unigene_FD_585	39.8214	560	3.92857	90.5357	100
Unigene_FD_586	40.4082	490	3.26531	96.5306	75
Unigene_FD_587	42.1212	330	5.45455	96.3636	100
Unigene_FD_588	47.8899	545	4.0367	93.945	100
Unigene_FD_590	38.1264	459	5.22876	77.5599	100
Unigene_FD_593	41.0385	597	4.35511	74.2044	100
Unigene_FD_595	48.6895	992	8.46774	100	100
Unigene_FD_596	43.4263	502	3.58566	81.0757	100
Unigene_FD_598	50.0882	567	5.99647	99.6473	100
Unigene_FD_599	38.6617	538	6.3197	98.8848	100
Unigene_FD_602	42.7793	734	11.1717	98.3651	100
Unigene_FD_603	38.9328	506	5.92885	95.2569	100
Unigene_FD_604	43.6762	593	6.07083	82.7993	100
Unigene_FD_605	43.8078	541	4.80591	86.5065	100
Unigene_FD_606	45.8844	571	7.00525	96.6725	100
Unigene_FD_607	44.9082	599	6.6778	95.6594	100
Unigene_FD_608	48.1328	482	5.80913	90.6639	100
Unigene_FD_609	46.8531	429	7.45921	97.669	100
Unigene_FD_610	42.5819	519	6.1657	84.9711	100
Unigene_FD_611	40.9794	388	5.6701	92.5258	100
Unigene_FD_612	47.3297	543	5.52486	90.7919	100
Unigene_FD_613	45.5338	459	9.58606	100	100
Unigene_FD_614	45.7711	402	5.47264	91.5423	100
Unigene_FD_615	41.8838	499	6.41283	98.5972	100
Unigene_FD_616	44.5578	588	6.12245	98.2993	100
Unigene_FD_617	39.3643	409	8.31296	100	100
Unigene_FD_618	41.4236	857	5.36756	97.6663	100
Unigene_FD_619	42.607	514	4.66926	100	100
Unigene_FD_620	49.4382	1513	7.79907	99.6695	100
Unigene_FD_622	49.7561	1230	7.80488	99.187	100
Unigene_FD_623	42.4332	337	4.74777	82.7893	100
Unigene_FD_624	43.7136	1201	6.82764	98.0017	100
Unigene_FD_625	43.3265	487	6.16016	88.0903	100
Unigene_FD_626	40.5759	382	3.66492	97.644	100
Unigene_FD_630	42.3445	418	4.78469	98.8038	100
Unigene_FD_632	38.1551	477	5.87002	89.5178	100
Unigene_FD_634	49.1525	354	3.9548	77.6836	100
Unigene_FD_635	47.7639	559	4.29338	100	100
Unigene_FD_637	40.4439	811	7.15166	94.9445	100
Unigene_FD_640	43.8669	481	3.7422	93.3472	100
Unigene_FD_641	48.8462	520	5	94.4231	100
Unigene_FD_642	46.176	693	7.79221	89.6104	100
Unigene_FD_644	47.9012	405	3.95062	86.6667	100
Unigene_FD_645	45.9807	622	6.10932	84.0836	100
Unigene_FD_646	45.045	555	5.04505	98.3784	100
Unigene_FD_647	48.1069	449	8.46325	100	100
Unigene_FD_648	41.3043	322	5.59006	94.7205	100
Unigene_FD_649	44.4131	1065	7.88732	95.8685	100
Unigene_FD_652	44.9929	709	4.5134	90.5501	100
Unigene_FD_653	46.03	932	7.29614	93.4549	100
Unigene_FD_654	45.6193	331	5.43807	93.9577	100
Unigene_FD_655	41.9839	867	4.84429	93.3103	100
Unigene_FD_656	47.5676	740	6.21622	96.3514	100
Unigene_FD_657	38.3784	555	5.04505	81.0811	100
Unigene_FD_658	50.1618	1236	8.73786	93.4466	100
Unigene_FD_659	43.6123	908	5.72687	91.7401	100
Unigene_FD_660	35.9873	314	3.82166	91.4013	100
Unigene_FD_662	42.2515	684	7.01754	92.2515	100
Unigene_FD_664	45.3532	538	5.20446	97.9554	100
Unigene_FD_665	39.6341	656	7.62195	96.3415	100
Unigene_FD_666	46.1078	501	4.39122	94.4112	100
Unigene_FD_667	49.2408	461	7.80911	100	100
Unigene_FD_668	49.4759	2385	7.63103	98.6164	100
Unigene_FD_669	34.6369	358	8.93855	95.5307	100
Unigene_FD_670	42.619	420	3.80952	90	100
Unigene_FD_671	49.0798	326	3.68098	89.2638	100
Unigene_FD_672	47.8516	512	7.03125	100	100
Unigene_FD_673	45.098	459	9.58606	96.2963	100
Unigene_FD_675	42.024	583	8.23328	85.5918	100
Unigene_FD_676	44.6237	744	5.91398	98.5215	100
Unigene_FD_679	38.9121	478	4.1841	79.2887	100
Unigene_FD_680	41.3699	365	10.411	97.2603	100
Unigene_FD_681	43.5065	308	3.24675	88.961	100
Unigene_FD_682	49.4159	856	10.514	93.4579	100
Unigene_FD_685	46.7188	640	3.4375	83.75	100
Unigene_FD_686	42.9012	324	4.93827	95.3704	100
Unigene_FD_687	46.75	800	4.75	100	100
Unigene_FD_688	51.1136	898	7.7951	95.2116	100
Unigene_FD_689	44.6565	786	3.56234	81.0433	100
Unigene_FD_690	42.9463	801	6.74157	98.8764	100
Unigene_FD_691	43.07	671	6.85544	78.3905	100
Unigene_FD_692	38.6792	318	3.14465	72.956	100
Unigene_FD_695	46.1856	485	7.83505	97.732	100
Unigene_FD_696	42.8571	322	5.59006	90.0621	100
Unigene_FD_697	45.2807	1621	5.42875	94.2011	100
Unigene_FD_698	43.2768	885	5.19774	89.8305	100
Unigene_FD_700	49.4019	836	8.13397	100	100
Unigene_FD_702	42.9806	463	5.18359	99.568	33.3333
Unigene_FD_703	43.75	336	6.54762	76.1905	100
Unigene_FD_704	40.7658	444	3.15315	98.1982	100
Unigene_FD_705	43.3551	459	4.79303	95.6427	100
Unigene_FD_706	42.615	413	3.38983	83.293	100
Unigene_FD_709	42.9892	649	9.24499	100	100
Unigene_FD_710	40.2857	350	5.14286	100	100
Unigene_FD_711	41.5058	1036	6.37066	97.3938	100
Unigene_FD_713	48.4787	493	3.24544	78.499	100
Unigene_FD_714	43.5798	514	4.28016	93.5798	100
Unigene_FD_717	46.1538	494	5.66802	96.1538	100
Unigene_FD_718	44.9351	770	4.67532	90.3896	100
Unigene_FD_719	41.1576	311	5.78778	93.8907	100
Unigene_FD_720	47.5138	362	8.28729	86.4641	100
Unigene_FD_724	40.9357	342	4.09357	84.7953	85.7143
Unigene_FD_726	44.7831	853	7.26846	99.4138	100
Unigene_FD_727	43.2715	862	3.94432	98.3759	76.4706
Unigene_FD_728	44.1096	365	3.83562	100	100
Unigene_FD_729	45.4268	328	4.26829	100	100
Unigene_FD_730	45.2941	340	5.88235	84.1176	100
Unigene_FD_731	49.6144	778	6.6838	93.7018	100
Unigene_FD_732	38.0577	762	4.19948	98.8189	100
Unigene_FD_733	53.5774	601	8.31947	89.6839	100
Unigene_FD_734	41.3088	489	11.8609	100	100
Unigene_FD_736	47.1338	314	3.82166	98.0892	100
Unigene_FD_738	42.9072	571	6.30473	100	100
Unigene_FD_740	41.7391	460	5.21739	88.913	100
Unigene_FD_742	47.4149	793	4.53972	82.4716	100
Unigene_FD_743	43.5678	583	7.20412	90.566	100
Unigene_FD_744	51.9017	1262	4.4374	86.9255	21.4286
Unigene_FD_745	42.0918	392	5.61224	92.3469	100
Unigene_FD_746	38.5604	389	5.14139	100	100
Unigene_FD_748	45.6724	751	4.5273	92.0107	100
Unigene_FD_753	46.3158	475	4.63158	96.8421	100
Unigene_FD_754	43.455	1123	4.45236	94.8353	100
Unigene_FD_757	43.2271	502	6.77291	92.6295	100
Unigene_FD_758	40.6061	330	3.0303	90.303	100
Unigene_FD_759	40.1055	379	6.33245	100	100
Unigene_FD_762	37.1002	469	6.82303	90.8316	100
Unigene_FD_764	46.9619	971	4.32544	90.7312	42.8571
Unigene_FD_766	38.987	849	5.65371	100	100
Unigene_FD_767	47.9893	746	5.09383	99.5979	100
Unigene_FD_768	45.9677	496	4.43548	84.6774	100
Unigene_FD_769	42.4955	553	5.42495	87.7034	100
Unigene_FD_770	39.5672	647	4.9459	97.2179	100
Unigene_FD_773	40.4027	745	8.5906	96.1074	100
Unigene_FD_774	44.2935	368	5.43478	99.7283	100
Unigene_FD_775	39.557	316	5.06329	89.557	100
Unigene_FD_776	42.5743	505	4.75248	90.6931	66.6667
Unigene_FD_779	44.2609	1211	8.91825	99.2568	100
Unigene_FD_780	41.2027	449	5.34521	78.1737	100
Unigene_FD_781	44.4444	432	4.16667	77.7778	100
Unigene_FD_782	45.3083	746	3.48525	85.9249	61.5385
Unigene_FD_785	40.1055	379	5.27704	100	100
Unigene_FD_786	49.6051	633	5.05529	83.8863	100
Unigene_FD_787	44.3038	632	4.11392	92.0886	100
Unigene_FD_788	47.259	529	7.93951	95.6522	100
Unigene_FD_789	48.2185	421	4.27553	75.5344	100
Unigene_FD_793	37.5276	453	5.29801	91.17	100
Unigene_FD_794	41.2527	463	4.31965	92.4406	100
Unigene_FD_795	45.0502	697	3.44333	79.627	66.6667
Unigene_FD_796	43.8475	577	3.81282	86.1352	90.9091
Unigene_FD_798	40.6977	602	7.30897	83.0565	100
Unigene_FD_801	48.0899	445	3.59551	93.7079	50
Unigene_FD_802	50.2717	368	4.34783	97.0109	100
Unigene_FD_803	43.2432	592	6.75676	99.4932	100
Unigene_FD_804	48.4848	528	4.54545	84.8485	100
Unigene_FD_807	51.7799	927	6.68824	97.8425	100
Unigene_FD_809	43.7068	723	4.426	86.4454	100
Unigene_FD_810	43.5852	569	4.21793	84.71	100
Unigene_FD_812	57.1121	464	6.46552	87.7155	100
Unigene_FD_813	45.9862	872	3.21101	78.3257	100
Unigene_FD_814	41.092	348	4.5977	82.1839	100
Unigene_FD_817	40.8072	669	3.8864	90.284	69.2308
Unigene_FD_819	40.5488	328	6.09756	100	100
Unigene_FD_820	41.1911	403	4.4665	95.2854	100
Unigene_FD_824	47.6038	313	3.19489	86.262	100
Unigene_FD_825	41.6471	425	8	91.2941	100
Unigene_FD_829	42.0912	373	7.5067	93.0295	100
Unigene_FD_830	41.4365	543	4.78821	92.2652	100
Unigene_FD_832	44.9198	374	4.27807	94.385	100
Unigene_FD_833	41.5094	1378	6.96662	97.7504	100
Unigene_FD_836	48.7252	353	3.39943	73.3711	100
Unigene_FD_837	42.4051	316	3.16456	91.4557	100
Unigene_FD_840	43.6508	378	4.7619	94.4444	77.7778
Unigene_FD_841	50.8353	419	5.72792	99.7613	100
Unigene_FD_843	54.7222	360	3.88889	92.5	100
Unigene_FD_844	40.617	389	3.08483	83.8046	100
Unigene_FD_845	40.3118	449	6.23608	98.6637	100
Unigene_FD_846	43.6391	676	6.50888	93.9349	100
Unigene_FD_847	40.9366	662	3.62538	88.2175	100
Unigene_FD_848	44.5277	667	6.5967	88.3058	100
Unigene_FD_849	42.2283	727	6.05227	99.0371	100
Unigene_FD_850	41.6244	394	6.09137	99.4924	100
Unigene_FD_851	42.3529	340	7.05882	100	100
Unigene_FD_853	46.2869	983	6.51068	92.8789	100
Unigene_FD_854	39.3023	430	4.18605	99.7674	100
Unigene_FD_855	45.8371	1117	6.08774	98.7466	100
Unigene_FD_856	37.4172	302	3.31126	97.6821	100
Unigene_FD_857	44.0291	963	7.47664	87.4351	100
Unigene_FD_858	35.7616	302	5.29801	100	100
Unigene_FD_859	40.8776	866	7.85219	84.642	100
Unigene_FD_860	45.9016	732	4.09836	99.0437	100
Unigene_FD_861	41.0256	351	9.68661	98.0057	100
Unigene_FD_862	49.3865	326	3.06748	74.2331	100
Unigene_FD_863	42.5521	1873	9.18313	97.9178	100
Unigene_FD_864	49.6042	379	3.69393	87.0712	100
Unigene_FD_865	45.5531	461	5.63991	99.5662	76.9231
Unigene_FD_870	43.7288	590	4.40678	96.9492	100
Unigene_FD_872	42.1179	831	4.09146	78.4597	35.2941
Unigene_FD_874	42.5339	442	3.16742	73.3032	100
Unigene_FD_877	41.5517	580	3.44828	72.4138	90
Unigene_FD_878	40.1294	309	3.8835	100	100
Unigene_FD_880	40.9836	366	3.27869	100	100
Unigene_FD_881	45.3333	450	3.55556	72.8889	100
Unigene_FD_882	44.8276	319	4.38871	100	100
Unigene_FD_883	43.4783	391	5.11509	89.7698	100
Unigene_FD_884	49.3225	369	5.96206	95.122	100
Unigene_FD_885	57.0258	854	6.55738	95.6674	21.4286
Unigene_FD_886	56.7827	833	5.52221	83.6735	26.087
Unigene_FD_887	42.4084	382	4.18848	87.1728	100
Unigene_FD_890	42.6426	333	5.40541	94.2943	100
Unigene_FD_891	38.0769	520	6.53846	91.5385	100
Unigene_FD_893	45.7429	599	5.34224	99.3322	100
Unigene_FD_894	43.2111	1009	6.73935	98.4143	100
Unigene_FD_895	43.5855	608	3.61842	83.0592	100
Unigene_FD_896	43.5484	310	3.22581	96.7742	100
Unigene_FD_898	49.3631	314	3.18471	86.9427	100
Unigene_FD_900	44.2675	314	6.36943	95.8599	100
Unigene_FD_901	48.8226	637	5.65149	99.843	100
Unigene_FD_902	47.2188	809	4.69716	82.0766	100
Unigene_FD_903	44.3114	668	7.78443	93.2635	100
Unigene_FD_905	41.4925	335	5.37313	100	100
Unigene_FD_906	47.3066	1021	5.48482	93.046	100
Unigene_FD_909	45.234	577	4.15945	95.8406	100
Unigene_FD_910	40.8889	450	6.66667	97.7778	100
Unigene_FD_911	42.7293	447	4.47427	88.8143	100
Unigene_FD_913	44.7427	894	7.60626	92.2819	100
Unigene_FD_915	44.0789	304	6.57895	88.4868	100
Unigene_FD_916	40.5316	301	3.32226	83.7209	100
Unigene_FD_918	49.3023	430	3.25581	98.8372	71.4286
Unigene_FD_919	44.5217	575	6.95652	98.6087	100
Unigene_FD_921	49.41	678	6.19469	96.4602	100
Unigene_FD_923	44.8067	1319	10.3108	98.0288	100
Unigene_FD_925	43.9909	441	5.89569	98.1859	100
Unigene_FD_928	46.7552	678	4.42478	98.0826	13.3333
Unigene_FD_929	43.1072	457	3.50109	91.6849	50
Unigene_FD_930	43.2039	412	4.36893	80.8252	44.4444
Unigene_FD_935	41.8573	743	4.03769	86.4065	100
Unigene_FD_936	45.4815	675	7.11111	92.4444	100
Unigene_FD_937	45.1991	427	56.2061	100	100
Unigene_FD_938	37.2703	381	4.72441	92.6509	100
Unigene_FD_939	44.0367	327	51.9878	100	100
Unigene_FD_940	48.227	423	4.25532	91.253	100
Unigene_FD_942	42.6813	1544	54.4041	98.5751	100
Unigene_FD_943	40.7792	770	38.4416	98.8312	100
Unigene_FD_944	41.9106	649	4.93066	98.6133	100
Unigene_FD_946	44.0529	1589	56.2618	99.8741	100
Unigene_FD_947	53.2468	308	5.84416	86.6883	100
Unigene_FD_949	49.2401	1316	7.59878	98.7842	100
Unigene_FD_950	44.5183	1505	8.37209	97.1429	100
Unigene_FD_951	44.7487	2666	32.033	99.6999	100
Unigene_FD_952	46.2585	441	5.44218	92.2902	100
Unigene_FD_953	50.4132	363	3.30579	73.8292	100
Unigene_FD_955	44.0873	1742	53.7313	96.4983	100
Unigene_FD_957	45.2043	1126	8.17052	99.8224	100
Unigene_FD_958	41.206	796	5.02513	92.5879	100
Unigene_FD_959	50.3497	715	50.6294	100	100
Unigene_FD_960	45.8791	364	6.04396	100	100
Unigene_FD_961	38.7097	372	4.83871	80.3763	100
Unigene_FD_962	44.4089	313	5.7508	94.5687	100
Unigene_FD_963	44.4444	405	8.88889	97.284	100
Unigene_FD_964	48.7124	466	4.29185	93.9914	100
Unigene_FD_965	43.5593	590	9.15254	100	100
Unigene_FD_966	44.7853	326	3.68098	75.1534	100
Unigene_FD_967	37.6374	364	5.49451	100	100
Unigene_FD_968	43.9074	993	5.23666	87.6133	100
Unigene_FD_969	42.8148	675	6.51852	99.8519	100
Unigene_FD_970	45.4545	374	3.74332	90.107	100
Unigene_FD_971	44.2506	1548	48.062	99.4832	100
Unigene_FD_972	39.0977	532	58.6466	99.2481	100
Unigene_FD_973	42.053	302	3.97351	99.6689	100
Unigene_FD_974	47.5066	1143	55.993	96.8504	100
Unigene_FD_975	51.5284	458	6.55022	84.4978	100
Unigene_FD_976	50	776	7.98969	99.4845	100
Unigene_FD_977	46.7909	483	5.7971	98.3437	100
Unigene_FD_978	48.8306	1753	28.6366	98.2886	76.494
Unigene_FD_979	38.2189	1078	13.3581	84.0445	43.0556
Unigene_FD_980	40	415	3.85542	100	100
Unigene_FD_981	44.4444	603	4.31177	90.8789	100
Unigene_FD_982	44.2547	644	9.93789	100	100
Unigene_FD_983	42.0183	545	3.30275	94.6789	100
Unigene_FD_984	40.5221	881	29.0579	99.319	25.7812
Unigene_FD_985	40.4535	838	32.6969	99.5227	15.3285
Unigene_FD_987	42.7557	704	4.82955	94.7443	100
Unigene_FD_988	48.4727	1244	9.00322	94.9357	100
Unigene_FD_989	46.3074	1503	39.3879	99.9335	100
Unigene_FD_991	44.5504	734	3.81471	98.6376	100
Unigene_FD_992	42.7065	569	4.56942	86.9947	100
Unigene_FD_993	40.4558	702	7.97721	100	100
Unigene_FD_995	40.6849	730	4.93151	89.589	100
Unigene_FD_997	43.2367	414	6.76329	83.8164	100
Unigene_FD_998	44.375	640	6.875	100	100
Unigene_FD_999	38.3966	474	5.06329	93.6709	100
Unigene_FD_1001	49.8807	419	3.81862	95.4654	100
Unigene_FD_1002	48.784	1398	48.784	99.8569	96.4809
Unigene_FD_1003	39.6552	522	11.8774	96.7433	67.7419
Unigene_FD_1004	37.1524	899	4.44939	97.7753	100
Unigene_FD_1005	49.8634	732	7.37705	87.9781	100
Unigene_FD_1006	42.7617	449	4.00891	87.0824	100
Unigene_FD_1007	43.5065	770	4.41558	87.013	100
Unigene_FD_1008	41.5118	807	28.2528	97.8934	100
Unigene_FD_1009	47.4383	527	3.03605	100	100
Unigene_FD_1010	42.2819	745	4.83221	93.557	100
Unigene_FD_1011	47.2546	601	5.99002	91.5141	100
Unigene_FD_1012	38.558	319	6.26959	100	100
Unigene_FD_1014	45.1872	374	5.88235	89.0374	100
Unigene_FD_1016	42.2983	409	3.91198	95.11	100
Unigene_FD_1017	44.358	514	5.44747	92.0233	100
Unigene_FD_1018	42.3892	519	6.93642	81.6956	100
Unigene_FD_1019	57.047	447	72.9306	100	100
Unigene_FD_1020	45.098	663	5.12821	91.4027	100
Unigene_FD_1021	50.152	2303	45.6795	96.4394	100
Unigene_FD_1022	45.9716	422	3.31754	77.9621	100
Unigene_FD_1023	47.23	1065	6.38498	95.1174	100
Unigene_FD_1024	40.1003	399	6.01504	94.4862	100
Unigene_FD_1025	55.7994	319	5.01567	91.5361	100
Unigene_FD_1026	47.1208	1233	7.29927	100	100
Unigene_FD_1028	42.5068	367	4.35967	95.6403	100
Unigene_FD_1029	45.3995	826	5.32688	93.9467	100
Unigene_FD_1030	41.4013	471	33.5456	84.7134	100
Unigene_FD_1031	36.4116	379	7.38786	100	100
Unigene_FD_1032	44.2177	441	5.89569	95.9184	100
Unigene_FD_1033	45.2954	457	4.814	78.5558	100
Unigene_FD_1034	42.6316	380	3.15789	90	100
Unigene_FD_1035	40.1216	329	4.25532	86.3222	100
Unigene_FD_1036	39.4273	454	6.1674	96.696	100
Unigene_FD_1038	49.5215	418	4.30622	80.1435	100
Unigene_FD_1039	40.7843	510	5.09804	93.5294	100
Unigene_FD_1040	44.6341	410	7.31707	100	100
Unigene_FD_1041	42.8826	562	8.18505	90.5694	100
Unigene_FD_1042	42.2877	577	4.85269	79.7227	100
Unigene_FD_1043	37.2603	365	3.83562	89.3151	100
Unigene_FD_1044	43.0131	916	5.8952	90.7205	100
Unigene_FD_1046	41.9287	477	5.03145	98.1132	100
Unigene_FD_1047	40.7821	895	4.02235	89.8324	100
Unigene_FD_1048	43.9062	640	5.9375	96.25	100
Unigene_FD_1049	40.0607	659	4.85584	84.2185	100
Unigene_FD_1050	48.4629	553	6.14828	92.2242	100
Unigene_FD_1051	44.8505	602	5.98007	89.0365	100
Unigene_FD_1052	44.4169	403	3.47395	89.33	100
Unigene_FD_1053	41.5816	392	3.57143	77.0408	100
Unigene_FD_1054	41.3146	426	4.22535	99.2958	100
Unigene_FD_1056	39.5833	384	3.125	79.9479	83.3333
Unigene_FD_1058	36.92	1013	3.75123	84.9951	100
Unigene_FD_1059	40.8779	729	21.3992	96.5706	73.0769
Unigene_FD_1060	41.2023	682	8.5044	73.0205	37.931
Unigene_FD_1061	46.8421	380	3.68421	100	100
Unigene_FD_1062	42.7966	472	5.08475	80.2966	100
Unigene_FD_1065	50.1534	652	5.82822	92.7914	100
Unigene_FD_1066	41.6416	999	5.40541	94.4945	100
Unigene_FD_1067	48.7122	893	7.16685	97.3124	100
Unigene_FD_1068	44.9799	1992	47.0884	100	100
Unigene_FD_1069	38.5057	348	3.44828	85.3448	100
Unigene_FD_1070	39.1076	381	3.67454	100	100
Unigene_FD_1072	43.0353	481	6.23701	88.9813	100
Unigene_FD_1073	44.3478	345	4.05797	85.2174	100
Unigene_FD_1074	48.3377	3399	24.8897	100	100
Unigene_FD_1075	46.946	1981	34.9319	100	100
Unigene_FD_1076	47.6485	3551	32.4416	99.6057	100
Unigene_FD_1077	41.8423	1281	7.02576	97.3458	100
Unigene_FD_1078	42.5352	355	28.7324	98.8732	100
Unigene_FD_1079	42.233	412	3.8835	93.2039	100
Unigene_FD_1080	42.3828	1024	29.1016	99.6094	100
Unigene_FD_1082	37.5231	541	6.65434	100	100
Unigene_FD_1083	48.9483	1759	8.86868	97.7828	100
Unigene_FD_1084	50.7187	487	35.3183	95.4825	100
Unigene_FD_1085	47.3795	477	4.19287	86.5828	100
Unigene_FD_1086	41.6071	560	5.71429	97.1429	100
Unigene_FD_1087	41.3292	963	9.96885	89.4081	100
Unigene_FD_1088	47.4074	3375	23.3481	99.8222	100
Unigene_FD_1089	44.918	1220	12.623	94.0984	14.2857
Unigene_FD_1090	45.8952	1011	18.002	97.3294	28.5714
Unigene_FD_1091	37.7399	469	6.39659	98.9339	100
Unigene_FD_1093	47.9441	1216	48.0263	97.3684	100
Unigene_FD_1094	46.5433	2864	41.3408	99.581	100
Unigene_FD_1095	44.9515	1030	7.57282	99.9029	100
Unigene_FD_1097	46.679	542	4.42804	76.7528	100
Unigene_FD_1099	44.3535	611	36.3339	100	69.3694
Unigene_FD_1100	44.8276	551	12.7042	100	22.8571
Unigene_FD_1101	42.1012	1304	34.6626	99.7699	100
Unigene_FD_1102	39.8973	584	3.08219	92.8082	100
Unigene_FD_1103	48.7603	363	8.81543	100	100
Unigene_FD_1106	43.4955	1007	21.0526	94.7368	25.4717
Unigene_FD_1107	40.4321	324	4.93827	95.9877	100
Unigene_FD_1110	40.9786	327	3.0581	90.2141	100
Unigene_FD_1111	43.2277	347	4.61095	81.5562	100
Unigene_FD_1113	42.3188	345	26.087	93.3333	68.8889
Unigene_FD_1114	42.284	324	17.9012	91.6667	58.6207
Unigene_FD_1115	41.9355	806	34.7395	100	100
Unigene_FD_1116	46.1009	436	44.9541	100	100
Unigene_FD_1117	48.1298	3636	30.5831	99.9175	100
Unigene_FD_1118	43.7471	2135	30.0703	99.9063	100
Unigene_FD_1119	41.8605	387	4.13437	96.3824	100
Unigene_FD_1120	40.3846	520	3.84615	72.5	90
Unigene_FD_1123	45.7014	663	6.6365	88.6878	100
Unigene_FD_1124	43.7143	350	4.57143	82.2857	100
Unigene_FD_1125	48.2843	816	8.82353	97.1814	100
Unigene_FD_1126	46.5	800	54.25	99.875	100
Unigene_FD_1127	41.8182	495	4.44444	93.5354	100
Unigene_FD_1128	46.3768	483	6.62526	100	100
Unigene_FD_1129	41.3564	752	33.2447	95.2128	100
Unigene_FD_1130	45.3642	302	3.97351	100	100
Unigene_FD_1131	50.5198	962	5.82121	92.4116	100
Unigene_FD_1132	42.5997	777	37.0656	98.4556	100
Unigene_FD_1134	41.5459	414	54.1063	100	100
Unigene_FD_1137	42.8111	2170	22.3041	99.7235	37.1901
Unigene_FD_1139	49.2833	2930	41.3652	100	100
Unigene_FD_1141	38.2979	376	3.19149	88.0319	100
Unigene_FD_1142	39.3996	533	5.25328	97.7486	100
Unigene_FD_1143	46.5909	352	3.40909	80.6818	100
Unigene_FD_1144	41.242	628	7.64331	95.7006	100
Unigene_FD_1145	40.5298	755	42.1192	97.7483	100
Unigene_FD_1146	48.8347	3733	36.914	98.6874	100
Unigene_FD_1148	44.4858	1342	5.66319	82.5633	100
Unigene_FD_1149	39.3027	631	3.16957	74.3265	100
Unigene_FD_1150	43.5123	894	34.2282	98.8814	100
Unigene_FD_1151	47.5385	650	3.38462	81.0769	100
Unigene_FD_1153	37.757	535	31.4019	100	100
Unigene_FD_1154	40.5024	637	37.6766	95.1334	48.3333
Unigene_FD_1155	41.206	597	18.0905	97.9899	12.963
Unigene_FD_1156	39.1089	606	8.58086	98.6799	100
Unigene_FD_1157	48.1159	345	73.6232	99.7101	100
Unigene_FD_1159	41.0214	607	5.27183	96.2109	100
Unigene_FD_1160	39.1061	358	35.7542	100	100
Unigene_FD_1162	51.8892	397	4.03023	100	100
Unigene_FD_1163	42.5667	787	3.81194	85.2605	100
Unigene_FD_1164	39.7531	405	3.45679	74.0741	100
Unigene_FD_1165	42.1176	425	4.70588	90.8235	100
Unigene_FD_1166	43.1373	357	3.36134	91.0364	100
Unigene_FD_1167	41.9305	1295	39.8456	94.9035	100
Unigene_FD_1168	45.1542	454	3.52423	100	100
Unigene_FD_1169	46.9187	1217	23.5004	100	100
Unigene_FD_1170	45.3822	628	4.4586	92.0382	100
Unigene_FD_1171	42.6932	1307	7.49809	99.847	100
Unigene_FD_1172	47.11	1609	7.08515	95.2144	100
Unigene_FD_1173	49.8388	2171	63.9337	99.3091	100
Unigene_FD_1176	41.6667	480	6.25	90	100
Unigene_FD_1177	53.4653	404	85.1485	100	100
Unigene_FD_1178	47.9424	486	3.29218	91.5638	100
Unigene_FD_1179	47.0626	3149	51.6354	96.8561	100
Unigene_FD_1180	42.2535	639	7.51174	92.4883	100
Unigene_FD_1181	44.479	643	67.8072	91.1353	100
Unigene_FD_1182	42.7653	622	3.21543	77.492	100
Unigene_FD_1183	39.0086	1392	69.8276	97.1983	100
Unigene_FD_1184	45.0161	311	3.21543	77.492	100
Unigene_FD_1185	45.4735	961	92.1956	99.8959	100
Unigene_FD_1186	45.4768	409	4.88998	100	100
Unigene_FD_1187	38.0556	360	3.33333	93.8889	100
Unigene_FD_1189	43.8944	909	54.7855	93.9494	100
Unigene_FD_1190	44.5302	777	5.92021	99.7426	100
Unigene_FD_1191	45	400	5	94.25	100
Unigene_FD_1192	46.4191	754	6.1008	99.0716	100
Unigene_FD_1193	49.3036	359	6.12813	100	100
Unigene_FD_1195	42.7613	2086	37.6798	100	100
Unigene_FD_1196	50.9248	811	9.12454	98.2737	100
Unigene_FD_1197	43.6759	506	4.74308	88.1423	100
Unigene_FD_1198	37.381	420	3.33333	100	100
Unigene_FD_1199	42.0253	790	49.8734	97.3418	100
Unigene_FD_1200	42.6501	483	48.0331	98.9648	100
Unigene_FD_1201	45.098	459	8.7146	98.2571	100
Unigene_FD_1204	43.8687	579	6.90846	99.8273	100
Unigene_FD_1205	43.6673	529	3.40265	90.9263	100
Unigene_FD_1206	45.0521	384	4.6875	86.4583	100
Unigene_FD_1208	44.6741	629	3.49762	91.097	100
Unigene_FD_1209	38.7097	558	5.01792	100	100
Unigene_FD_1210	45.5642	2322	53.4022	99.4832	100
Unigene_FD_1211	47.6636	428	3.27103	99.5327	100
Unigene_FD_1213	45.2174	460	58.6957	100	100
Unigene_FD_1214	38.8211	492	4.47154	95.935	100
Unigene_FD_1215	39.441	966	8.90269	100	100
Unigene_FD_1216	47.7273	308	7.14286	89.6104	100
Unigene_FD_1217	42.4638	690	5.50725	99.1304	100
Unigene_FD_1218	42.1466	382	3.66492	89.0052	100
Unigene_FD_1219	43.3249	397	5.54156	89.4207	100
Unigene_FD_1220	47.1204	573	5.93368	100	100
Unigene_FD_1223	38.7838	740	51.0811	99.8649	35.9788
Unigene_FD_1225	47.53	749	7.47664	97.9973	100
Unigene_FD_1227	45.2645	813	4.18204	78.7208	100
Unigene_FD_1228	39.5105	572	3.84615	79.1958	100
Unigene_FD_1229	44.0945	381	3.14961	100	100
Unigene_FD_1231	45.3757	346	7.51445	91.6185	100
Unigene_FD_1232	44.4664	506	4.34783	88.3399	100
Unigene_FD_1233	44.0233	343	42.5656	97.3761	100
Unigene_FD_1236	49.7708	1527	41.1264	98.2973	100
Unigene_FD_1237	43.5065	616	4.22078	83.2792	100
Unigene_FD_1238	44.4976	418	3.82775	98.8038	100
Unigene_FD_1239	40.3131	511	6.65362	99.4129	100
Unigene_FD_1240	39.8058	309	3.8835	89.3204	100
Unigene_FD_1241	46.5465	333	3.6036	94.8949	100
Unigene_FD_1242	44.4822	589	6.79117	100	100
Unigene_FD_1243	45.8746	303	5.94059	93.3993	100
Unigene_FD_1244	40.7407	486	3.7037	99.5885	100
Unigene_FD_1247	41.9954	431	7.88863	89.5592	100
Unigene_FD_1248	48.8064	377	6.36605	98.1432	100
Unigene_FD_1249	46.1338	1151	5.73414	93.8315	100
Unigene_FD_1250	49.5266	1690	6.74556	96.5089	100
Unigene_FD_1251	41.4894	752	52.6596	97.8723	65.1515
Unigene_FD_1253	45.8427	445	6.29213	99.3258	100
Unigene_FD_1254	41.3105	702	7.40741	95.8689	100
Unigene_FD_1257	41.8045	665	4.21053	94.7368	100
Unigene_FD_1258	44.4444	522	5.36398	91.1877	100
Unigene_FD_1259	39.3393	333	3.003	71.4715	100
Unigene_FD_1260	46.2203	463	5.18359	97.6242	100
Unigene_FD_1261	44.0722	388	3.09278	77.5773	100
Unigene_FD_1262	44.9761	418	4.78469	95.2153	100
Unigene_FD_1263	43.4568	405	4.44444	88.3951	100
Unigene_FD_1264	43.5402	983	5.28993	86.3683	100
Unigene_FD_1266	48.17	847	4.2503	90.2007	100
Unigene_FD_1267	41.9958	481	4.9896	77.7547	100
Unigene_FD_1268	44.8598	321	3.11526	85.9813	100
Unigene_FD_1269	46.732	306	3.26797	73.8562	100
Unigene_FD_1270	48.3525	1305	64.8276	98.0077	100
Unigene_FD_1271	41.3174	334	4.79042	96.7066	100
Unigene_FD_1272	43.9306	519	4.23892	100	100
Unigene_FD_1273	46.6089	693	7.21501	96.1039	100
Unigene_FD_1274	43.0595	353	8.49858	98.5836	100
Unigene_FD_1275	36.9973	373	3.75335	97.5871	100
Unigene_FD_1276	42.8571	560	9.64286	97.3214	100
Unigene_FD_1277	42.3237	482	3.3195	100	100
Unigene_FD_1278	41.844	987	6.07903	100	100
Unigene_FD_1279	43.4132	668	5.68862	91.018	100
Unigene_FD_1280	47.0983	3877	43.6936	99.7421	100
Unigene_FD_1282	44.3325	397	6.54912	98.9924	100
Unigene_FD_1283	44.373	311	3.21543	96.7846	100
Unigene_FD_1284	44.4444	486	3.7037	94.856	100
Unigene_FD_1285	46.1095	694	6.34006	90.4899	100
Unigene_FD_1286	45.5598	518	3.0888	83.0116	100
Unigene_FD_1287	49.5292	1593	12.5549	100	100
Unigene_FD_1288	47.7019	5461	36.074	100	100
Unigene_FD_1289	50.2146	466	6.43777	90.3433	100
Unigene_FD_1290	40.6728	327	4.89297	96.3303	100
Unigene_FD_1291	41.4815	540	5.18519	90.3704	100
Unigene_FD_1292	43.9608	919	58.5419	92.6007	100
Unigene_FD_1294	43.6641	655	73.8931	98.9313	100
Unigene_FD_1295	43.8395	698	65.043	98.8539	100
Unigene_FD_1296	45.8295	1091	62.3281	99.9083	100
Unigene_FD_1297	40.2122	1037	26.8081	100	100
Unigene_FD_1298	40.2883	1457	43.1023	98.1469	100
Unigene_FD_1299	44.9011	657	7.30594	100	100
Unigene_FD_1300	45.6642	1084	55.7196	98.2472	100
Unigene_FD_1301	40.1372	583	3.77358	93.482	100
Unigene_FD_1302	46.0281	4343	35.137	100	100
Unigene_FD_1303	46.6997	1212	62.3762	99.9175	100
Unigene_FD_1304	44.2968	903	72.8682	94.2414	100
Unigene_FD_1305	45.3634	399	4.51128	97.2431	100
Unigene_FD_1306	50.8861	395	3.03797	92.4051	100
Unigene_FD_1307	40.2954	474	3.37553	87.3418	100
Unigene_FD_1308	46.7316	719	61.1961	100	100
Unigene_FD_1309	50.0211	4732	30.8538	99.0068	100
Unigene_FD_1310	41.1765	357	4.48179	87.395	100
Unigene_FD_1311	44.898	392	5.10204	100	100
Unigene_FD_1313	47.0377	557	5.02693	87.7917	100
Unigene_FD_1314	50.6329	474	7.173	93.6709	100
Unigene_FD_1315	42.6816	895	5.13966	96.8715	100
Unigene_FD_1318	47.006	1336	50.4491	99.5509	100
Unigene_FD_1319	45.3552	366	5.46448	94.2623	100
Unigene_FD_1320	49.4802	3367	29.8782	99.9703	100
Unigene_FD_1321	45.5923	726	6.61157	93.8017	100
Unigene_FD_1322	53.668	518	6.94981	97.1042	100
Unigene_FD_1323	41.3934	488	3.27869	89.7541	100
Unigene_FD_1324	42.7083	576	4.51389	85.7639	100
Unigene_FD_1325	44.697	924	7.35931	93.5065	100
Unigene_FD_1326	42.4132	547	3.29068	88.8483	100
Unigene_FD_1327	61.4887	309	3.8835	84.1424	100
Unigene_FD_1328	40.5577	789	7.35108	89.1001	100
Unigene_FD_1329	42.5466	322	3.10559	87.5776	100
Unigene_FD_1330	49.2593	540	7.03704	96.6667	100
Unigene_FD_1331	49.0236	2919	36.5879	99.1093	100
Unigene_FD_1332	38.2857	525	4.19048	92.381	100
Unigene_FD_1333	43.5508	659	8.19423	96.8134	100
Unigene_FD_1334	40.399	401	5.98504	97.5062	100
Unigene_FD_1335	44.6944	2045	39.9022	97.7995	100
Unigene_FD_1336	43.7736	530	4.15094	82.8302	63.6364
Unigene_FD_1338	39.7753	445	4.94382	92.809	100
Unigene_FD_1339	38.6503	326	3.68098	73.0061	100
Unigene_FD_1340	49.3324	1423	8.29234	98.6648	100
Unigene_FD_1341	38.9881	336	4.7619	89.5833	100
Unigene_FD_1342	48.4967	765	7.05882	99.3464	100
Unigene_FD_1343	41.194	670	4.77612	90	100
Unigene_FD_1344	38.9831	413	6.2954	89.8305	100
Unigene_FD_1345	45.9459	407	22.113	93.6118	100
Unigene_FD_1346	45.3752	1146	71.3787	99.7382	100
Unigene_FD_1347	45.0475	737	4.34193	85.6174	100
Unigene_FD_1349	50.5078	1083	6.27886	97.0452	100
Unigene_FD_1351	44.2424	495	3.63636	95.9596	100
Unigene_FD_1352	42.7593	1022	52.0548	96.184	100
Unigene_FD_1353	42.691	602	6.31229	100	100
Unigene_FD_1354	39.7015	335	4.1791	92.2388	100
Unigene_FD_1356	41.1195	929	6.24327	98.1701	100
Unigene_FD_1358	40.7787	488	15.5738	94.4672	100
Unigene_FD_1360	38.9241	316	8.22785	100	100
Unigene_FD_1361	43.958	571	8.4063	92.2942	100
Unigene_FD_1362	46.8388	1123	76.4025	99.911	100
Unigene_FD_1364	43.2681	869	5.98389	89.298	100
Unigene_FD_1365	49.9115	565	6.0177	88.1416	100
Unigene_FD_1366	45.4902	510	3.92157	72.9412	100
Unigene_FD_1367	39.6226	477	5.03145	94.3396	100
Unigene_FD_1369	41.8667	375	5.86667	100	100
Unigene_FD_1370	44.5714	525	6.47619	97.5238	100
Unigene_FD_1371	42.6036	338	4.73373	100	100
Unigene_FD_1372	39.8827	682	4.98534	94.868	100
Unigene_FD_1373	41.4048	541	4.43623	95.1941	100
Unigene_FD_1374	48.2385	369	3.25203	87.8049	100
Unigene_FD_1375	40.2191	639	6.57277	98.748	100
Unigene_FD_1376	43.0595	353	6.79887	88.3853	100
Unigene_FD_1377	42.3077	676	73.0769	99.8521	100
Unigene_FD_1378	42.3729	767	8.60495	98.957	100
Unigene_FD_1379	47.2081	591	64.2978	97.2927	100
Unigene_FD_1380	37.4214	636	8.1761	100	100
Unigene_FD_1382	44.7619	315	3.1746	100	100
Unigene_FD_1383	44.235	902	4.65632	100	100
Unigene_FD_1384	39.0306	392	5.10204	95.6633	100
Unigene_FD_1385	39.5787	902	4.87805	87.3614	100
Unigene_FD_1386	40.4624	1211	11.3955	98.7614	100
Unigene_FD_1387	42.7907	645	8.37209	100	100
Unigene_FD_1388	44.2945	815	9.81595	98.0368	100
Unigene_FD_1389	46.3983	472	8.89831	100	100
Unigene_FD_1390	40.5797	483	4.55487	96.2733	100
Unigene_FD_1391	39.4251	974	7.3922	97.7413	100
Unigene_FD_1392	51.7685	311	5.14469	98.3923	100
Unigene_FD_1393	37.6164	537	5.95903	98.324	100
Unigene_FD_1395	49.1228	399	5.01253	97.4937	100
Unigene_FD_1396	40	310	4.51613	90.3226	100
Unigene_FD_1398	47.2928	905	58.1215	95.2486	100
Unigene_FD_1401	41.5796	861	17.6539	96.8641	21.0526
Unigene_FD_1402	41.1765	833	18.9676	99.0396	37.9747
Unigene_FD_1403	42.0455	528	23.1061	100	100
Unigene_FD_1404	48.6408	2060	26.8932	99.7573	100
Unigene_FD_1405	45.0159	1886	12.4072	95.7582	10.2564
Unigene_FD_1408	44.7761	603	42.4544	97.1808	100
Unigene_FD_1409	49.4505	455	31.2088	90.7692	100
Unigene_FD_1410	48.9362	423	34.9882	100	100
Unigene_FD_1411	41.0526	475	4.63158	88.6316	100
Unigene_FD_1412	52.4181	641	33.0733	96.7239	84.9057
Unigene_FD_1413	44.3103	580	7.58621	85.8621	36.3636
Unigene_FD_1414	47.2381	525	20.1905	97.9048	100
Unigene_FD_1415	45.9486	1012	26.087	95.4545	100
Unigene_FD_1416	42.0583	1234	37.7634	99.919	100
Unigene_FD_1417	44.8333	600	5	90.8333	100
Unigene_FD_1418	45.082	1586	32.2825	99.8739	100
Unigene_FD_1419	41.8224	428	8.8785	100	100
Unigene_FD_1420	44.3548	620	6.12903	80.6452	100
Unigene_FD_1421	45.5542	821	7.30816	91.1084	100
Unigene_FD_1422	47.4747	693	7.21501	95.5267	100
Unigene_FD_1423	44.5238	420	8.09524	98.0952	100
Unigene_FD_1425	40.9639	498	5.62249	96.988	100
Unigene_FD_1426	41.1616	396	5.05051	93.1818	100
Unigene_FD_1427	43.5196	841	21.8787	92.8656	100
Unigene_FD_1428	40.7339	545	19.4495	94.8624	100
Unigene_FD_1429	38.5445	371	5.92992	99.4609	100
Unigene_FD_1430	47.5547	1554	38.61	96.9755	100
Unigene_FD_1431	43.4837	798	7.5188	96.6165	100
Unigene_FD_1432	46.0352	454	6.60793	100	100
Unigene_FD_1433	34.5982	448	4.01786	94.4196	100
Unigene_FD_1434	42.3792	538	27.5093	97.5836	100
Unigene_FD_1435	46.247	413	17.9177	100	100
Unigene_FD_1436	41.8819	542	30.9963	96.31	100
Unigene_FD_1438	47.3176	932	6.43777	98.3906	100
Unigene_FD_1440	50.6443	2328	23.0241	100	100
Unigene_FD_1441	47.3054	3173	28.7425	100	100
Unigene_FD_1442	55.3846	325	6.76923	74.4615	100
Unigene_FD_1443	45.8738	412	9.2233	97.5728	100
Unigene_FD_1444	46.5574	610	3.60656	96.8852	100
Unigene_FD_1445	41.0256	312	3.84615	89.4231	100
Unigene_FD_1447	45.1389	1728	38.7731	99.4792	100
Unigene_FD_1448	47.8088	2008	24.7012	100	100
Unigene_FD_1449	43.2122	1569	22.4347	98.1517	100
Unigene_FD_1450	42.8115	939	15.1225	94.3557	100
Unigene_FD_1453	40.2923	479	9.60334	94.7808	60.8696
Unigene_FD_1454	40.3141	382	3.66492	97.1204	100
Unigene_FD_1456	39.5172	787	9.65693	97.4587	100
Unigene_FD_1457	44.4444	441	3.62812	96.8254	100
Unigene_FD_1458	47.2039	608	4.27632	89.3092	100
Unigene_FD_1459	48.3619	641	4.9922	94.5398	100
Unigene_FD_1462	51.6064	1494	27.4431	97.4565	100
Unigene_FD_1463	43.0818	318	3.77358	91.8239	100
Unigene_FD_1464	46.0699	458	4.36681	96.5066	100
Unigene_FD_1466	44.9505	505	10.6931	95.6436	100
Unigene_FD_1468	47.6113	1235	10.0405	99.919	100
Unigene_FD_1469	44.7665	1242	6.92432	92.9952	100
Unigene_FD_1470	43.7415	1470	35.5102	100	100
Unigene_FD_1471	45.6048	2480	23.1452	99.5968	100
Unigene_FD_1472	43.7991	637	7.22135	93.4066	100
Unigene_FD_1473	41.483	499	3.60721	71.1423	100
Unigene_FD_1474	50.6135	326	5.52147	97.8528	100
Unigene_FD_1475	41.922	1436	7.66017	98.3983	100
Unigene_FD_1476	37.8968	504	5.55556	98.0159	100
Unigene_FD_1477	46.383	705	6.24113	86.6667	100
Unigene_FD_1478	43.8188	817	4.89596	94.9816	100
Unigene_FD_1479	41.411	1956	26.4826	97.137	100
Unigene_FD_1480	39.5973	447	3.13199	70.6935	100
Unigene_FD_1481	42.0448	1653	27.1022	100	100
Unigene_FD_1482	37.1795	312	3.84615	74.6795	100
Unigene_FD_1484	42.0213	564	23.0496	94.1489	100
Unigene_FD_1485	43.664	2036	36.0511	100	100
Unigene_FD_1488	48.4848	462	3.8961	100	100
Unigene_FD_1492	45.9044	1758	28.1001	99.7156	100
Unigene_FD_1493	47.6974	304	3.28947	86.1842	100
Unigene_FD_1494	45.5142	457	28.4464	86.6521	100
Unigene_FD_1495	42.5585	1196	15.8863	92.0569	100
Unigene_FD_1497	42.5095	1315	32.0913	94.6768	100
Unigene_FD_1498	45.0746	670	24.4776	98.5075	100
Unigene_FD_1499	36.8192	459	23.9651	99.5643	100
Unigene_FD_1500	42.9217	664	4.51807	92.4699	100
Unigene_FD_1501	45.5882	340	5.88235	92.9412	100
Unigene_FD_1502	44.3983	723	6.91563	99.0318	100
Unigene_FD_1503	51.3683	1279	9.85145	99.14	100
Unigene_FD_1504	40.625	320	6.25	100	100
Unigene_FD_1505	47.7468	2796	23.7482	97.7825	100
Unigene_FD_1506	41.5254	1416	7.34463	92.4435	100
Unigene_FD_1507	39.1621	549	18.9435	99.8179	100
Unigene_FD_1508	44.8312	1896	24.4726	97.5211	100
Unigene_FD_1509	45.5508	944	27.3305	88.3475	100
Unigene_FD_1510	40.8046	348	16.092	100	100
Unigene_FD_1511	63.5108	507	21.6963	91.716	100
Unigene_FD_1512	41.6759	907	8.15877	97.6847	100
Unigene_FD_1513	46.9555	854	33.4895	98.829	100
Unigene_FD_1515	41.9355	620	18.3871	96.7742	100
Unigene_FD_1516	42.3784	925	33.0811	100	100
Unigene_FD_1517	38.1669	731	8.75513	97.8112	100
Unigene_FD_1518	47.5694	2592	29.0123	97.4537	100
Unigene_FD_1519	43.2249	738	5.96206	97.1545	100
Unigene_FD_1520	48.6556	781	6.14597	90.653	100
Unigene_FD_1521	49.5726	702	4.8433	98.0057	41.1765
Unigene_FD_1524	48.6667	2100	22.381	100	100
Unigene_FD_1525	42.0213	564	3.90071	100	100
Unigene_FD_1526	46.9226	1511	22.3693	100	100
Unigene_FD_1527	39.6411	613	7.83034	98.2055	100
Unigene_FD_1528	43.401	788	6.09137	89.9746	100
Unigene_FD_1529	40.3727	322	4.96894	100	100
Unigene_FD_1530	48.643	958	4.80167	84.8643	100
Unigene_FD_1531	45.7374	2346	27.9625	99.8295	100
Unigene_FD_1532	43.8261	575	19.4783	98.7826	23.2143
Unigene_FD_1533	44.2125	527	18.9753	99.8102	52
Unigene_FD_1534	37.931	754	34.4828	98.8064	100
Unigene_FD_1535	46.9358	3394	25.0442	98.1143	89.6471
Unigene_FD_1536	41.5011	906	18.1015	99.8896	17.0732
Unigene_FD_1537	42.3459	4024	28.4791	99.8757	100
Unigene_FD_1538	45.3309	1103	51.8586	97.4615	100
Unigene_FD_1539	45.7806	474	3.37553	97.4684	100
Unigene_FD_1541	41.3127	518	48.6486	100	100
Unigene_FD_1542	39.2283	311	3.21543	85.5305	100
Unigene_FD_1543	48.2085	307	5.21173	90.5537	100
Unigene_FD_1544	43.8922	1187	42.2915	98.8206	100
Unigene_FD_1545	39.5389	1171	22.0325	100	100
Unigene_FD_1546	44.2639	1046	6.69216	95.9847	100
Unigene_FD_1547	44.5631	1030	34.1748	94.8544	100
Unigene_FD_1548	44.0499	2563	37.7682	100	100
Unigene_FD_1550	44.0716	447	37.5839	90.3803	100
Unigene_FD_1552	48.9183	832	6.49038	90.9856	100
Unigene_FD_1553	43.3439	1262	39.4612	100	100
Unigene_FD_1555	41.0828	314	3.18471	100	60
Unigene_FD_1556	42.1384	477	5.87002	96.6457	100
Unigene_FD_1557	42.6386	523	3.05927	93.499	100
Unigene_FD_1559	49.9761	4188	25.4537	99.7851	100
Unigene_FD_1560	48.6772	378	4.7619	97.0899	100
Unigene_FD_1561	41.1261	817	3.91677	95.9608	100
Unigene_FD_1562	46.594	367	34.8774	95.3678	89.0625
Unigene_FD_1565	44.5455	330	3.63636	73.0303	100
Unigene_FD_1566	44.2017	595	4.03361	78.1513	100
Unigene_FD_1567	42.0334	659	3.94537	77.39	100
Unigene_FD_1568	50.4892	511	52.8376	100	100
Unigene_FD_1569	44.6154	390	4.10256	90	100
Unigene_FD_1570	44.4867	526	7.60456	97.7186	100
Unigene_FD_1571	49.1084	2187	70.0503	100	100
Unigene_FD_1572	37.9412	340	5.29412	93.8235	100
Unigene_FD_1573	43.5858	647	62.1329	99.0726	100
Unigene_FD_1574	44.6121	464	3.01724	93.319	100
Unigene_FD_1575	48.1667	600	4.66667	95.3333	100
Unigene_FD_1576	45.2949	797	55.207	99.8745	100
Unigene_FD_1577	44.9853	678	36.8732	92.0354	100
Unigene_FD_1579	47.6071	3970	59.1436	99.9496	100
Unigene_FD_1580	43.1034	464	4.31034	85.5603	100
Unigene_FD_1581	45.0407	1230	48.2927	99.9187	100
Unigene_FD_1584	43.75	416	13.4615	97.1154	71.4286
Unigene_FD_1586	41.6431	353	6.79887	92.3513	100
Unigene_FD_1587	38.6667	375	4.8	97.0667	100
Unigene_FD_1588	38.2166	471	4.24628	93.8429	100
Unigene_FD_1589	44.7645	1805	40.9972	96.6759	100
Unigene_FD_1590	38.764	356	3.37079	97.4719	100
Unigene_FD_1591	44.2997	307	3.90879	96.7427	100
Unigene_FD_1592	45.6889	1125	6.04444	95.8222	76.4706
Unigene_FD_1594	41.1178	501	5.58882	100	100
Unigene_FD_1596	38.6486	740	3.51351	90.8108	100
Unigene_FD_1597	39.0533	507	27.2189	95.4635	100
Unigene_FD_1598	48.6647	337	4.1543	95.2522	100
Unigene_FD_1599	41.9421	484	5.3719	89.6694	100
Unigene_FD_1600	41.7603	534	23.97	87.8277	100
Unigene_FD_1601	42.9882	763	4.98034	99.6068	100
Unigene_FD_1602	44.375	480	6.25	87.5	100
Unigene_FD_1603	39.6624	474	8.01688	94.0928	100
Unigene_FD_1604	46.2422	2874	26.7223	99.6868	91.1458
Unigene_FD_1606	47.8088	1255	5.0996	89.9602	37.5
Unigene_FD_1607	48.2246	1211	3.79851	89.0999	13.0435
Unigene_FD_1608	42.6421	598	7.35786	91.9732	100
Unigene_FD_1609	49.1892	370	5.40541	87.027	100
Unigene_FD_1610	39.4619	446	6.72646	94.3946	100
Unigene_FD_1612	43.7815	1391	25.4493	99.1373	100
Unigene_FD_1613	45.5908	3470	33.7176	100	100
Unigene_FD_1614	43.6806	1440	30.8333	93.0556	100
Unigene_FD_1615	42.3529	425	3.29412	83.5294	100
Unigene_FD_1616	43.0944	1144	29.1958	99.4755	100
Unigene_FD_1617	40.6196	581	25.8176	92.2547	61.3333
Unigene_FD_1619	41.7204	465	3.44086	84.7312	100
Unigene_FD_1620	40.2724	514	4.28016	96.6926	100
Unigene_FD_1621	47.9306	1788	31.6555	99.8881	100
Unigene_FD_1622	44.6602	309	8.41424	99.6764	100
Unigene_FD_1623	41.8231	373	6.43432	88.7399	100
Unigene_FD_1624	39.7245	871	4.3628	86.2227	73.6842
Unigene_FD_1625	37.7076	602	3.98671	80.3987	66.6667
Unigene_FD_1626	48.7566	3579	22.5203	99.2735	100
Unigene_FD_1627	47.2199	3543	28.2811	99.8024	100
Unigene_FD_1628	43.617	470	4.68085	96.383	100
Unigene_FD_1629	40.5738	732	4.91803	99.0437	100
Unigene_FD_1630	42.5743	303	3.9604	96.3696	100
Unigene_FD_1631	42.8395	810	8.39506	99.5062	100
Unigene_FD_1633	43.5583	326	4.90798	98.4663	100
Unigene_FD_1634	46.0396	1010	6.53465	97.0297	100
Unigene_FD_1635	40.6574	578	4.84429	93.5986	100
Unigene_FD_1636	50.7973	3073	24.6014	99.0238	100
Unigene_FD_1638	50.7979	376	21.8085	83.5106	100
Unigene_FD_1639	41.753	1255	38.247	99.9203	100
Unigene_FD_1640	43.0928	485	4.53608	97.3196	100
Unigene_FD_1644	47.7118	1027	33.6904	99.8053	100
Unigene_FD_1645	47.8524	1653	36.6606	98.6691	100
Unigene_FD_1646	41.3669	556	4.31655	72.8417	100
Unigene_FD_1647	40.1747	687	6.69578	100	100
Unigene_FD_1648	44.4444	369	3.79404	89.9729	85.7143
Unigene_FD_1649	46.395	319	24.4514	97.4922	100
Unigene_FD_1650	46.4615	650	4.61538	90.6154	100
Unigene_FD_1651	42.5016	1607	31.9851	99.9378	100
Unigene_FD_1652	42.73	1348	32.9377	99.9258	100
Unigene_FD_1653	40.1522	1183	7.60778	95.4353	100
Unigene_FD_1654	43.913	460	3.91304	100	100
Unigene_FD_1655	40.4328	878	40.7745	99.6583	100
Unigene_FD_1656	43.7218	1107	32.5203	97.6513	100
Unigene_FD_1657	50.0745	2013	35.3701	99.6026	100
Unigene_FD_1658	43.4278	776	27.5773	100	100
Unigene_FD_1659	45.0935	428	7.00935	91.5888	100
Unigene_FD_1660	39.8148	540	36.6667	100	100
Unigene_FD_1662	49.4908	491	3.25866	81.2627	100
Unigene_FD_1663	48.3916	715	10.9091	100	100
Unigene_FD_1665	41.7098	386	3.62694	99.4819	100
Unigene_FD_1666	48.5014	367	3.26975	91.2807	100
Unigene_FD_1667	42.8835	541	7.02403	99.4455	100
Unigene_FD_1668	44.2739	847	7.31995	87.013	100
Unigene_FD_1669	43.9498	876	37.4429	92.5799	100
Unigene_FD_1670	47.6298	443	5.86907	86.0045	100
Unigene_FD_1671	45.4177	1975	33.6203	99.9494	100
Unigene_FD_1672	51.1737	426	6.10329	100	100
Unigene_FD_1673	40.5039	516	3.87597	96.8992	100
Unigene_FD_1674	51.9203	703	37.5533	96.4438	100
Unigene_FD_1675	38.4431	835	35.4491	100	100
Unigene_FD_1676	41.9786	374	6.41711	95.7219	100
Unigene_FD_1678	47.017	1408	48.8636	97.7983	100
Unigene_FD_1679	45.1087	3496	20.595	98.5126	100
Unigene_FD_1680	47.2384	2227	41.4908	99.6857	100
Unigene_FD_1681	42.2658	918	5.01089	98.5839	100
Unigene_FD_1682	44.9653	576	19.7917	99.3056	100
Unigene_FD_1684	42.2018	436	3.21101	94.9541	100
Unigene_FD_1685	44.7605	668	4.79042	88.1737	100
Unigene_FD_1686	44.2183	1081	7.58557	92.0444	100
Unigene_FD_1687	44.5757	931	4.7261	97.5295	100
Unigene_FD_1688	47.9784	371	17.7898	84.6361	100
Unigene_FD_1690	43.5331	317	3.15457	100	100
Unigene_FD_1692	41.2088	364	5.49451	70.0549	20
Unigene_FD_1693	43.2877	365	5.47945	93.6986	60
Unigene_FD_1695	45.6395	344	26.7442	96.8023	100
Unigene_FD_1696	47.0796	565	4.95575	99.469	100
Unigene_FD_1697	44.8501	767	5.73664	99.0874	100
Unigene_FD_1699	42.9268	410	4.39024	97.0732	100
Unigene_FD_1700	38.1663	469	5.11727	94.2431	100
Unigene_FD_1701	47.719	1381	39.2469	100	100
Unigene_FD_1702	45.3376	622	5.78778	77.8135	100
Unigene_FD_1704	40.8832	702	32.7635	100	23.4783
Unigene_FD_1706	41.9355	403	5.45906	100	100
Unigene_FD_1707	42.0712	618	26.8608	100	100
Unigene_FD_1708	44.6841	649	6.77966	100	100
Unigene_FD_1709	47.5767	2476	32.1486	100	100
Unigene_FD_1710	47.7684	1658	24.4873	99.7587	100
Unigene_FD_1711	45.7512	1471	41.6044	99.6601	100
Unigene_FD_1712	47.4088	3126	27.6392	99.872	100
Unigene_FD_1714	48.7156	1090	39.2661	98.5321	100
Unigene_FD_1715	40.5263	380	26.8421	100	100
Unigene_FD_1716	41.7582	1183	33.3052	100	100
Unigene_FD_1717	46.0338	769	196.879	100	100
Unigene_FD_1718	44.375	480	53.75	97.7083	10.8527
Unigene_FD_1719	45.1025	439	187.699	97.7221	67.9612
Unigene_FD_1721	46.2462	666	4.8048	83.3333	100
Unigene_FD_1722	38.5387	698	207.163	90.4011	100
Unigene_FD_1723	44.4	500	4	100	100
Unigene_FD_1724	39.0925	573	176.265	93.5428	62.9703
Unigene_FD_1725	38.5496	524	98.4733	97.1374	32.9457
Unigene_FD_1726	43.9474	380	5.26316	84.2105	100
Unigene_FD_1728	42.3559	399	4.01003	98.7469	100
Unigene_FD_1729	44.0945	381	5.77428	87.4016	100
Unigene_FD_1730	45.8554	567	4.2328	85.1852	100
Unigene_FD_1731	48.913	2392	43.1438	99.2893	100
Unigene_FD_1733	44.4658	1039	317.613	96.1501	100
Unigene_FD_1734	44.3946	892	302.242	100	100
Unigene_FD_1735	44.7797	1657	39.4689	95.8962	99.0826
Unigene_FD_1736	45.0997	1153	294.363	99.9133	100
Unigene_FD_1737	39.8039	510	7.45098	100	100
Unigene_FD_1738	42.2594	478	3.76569	94.9791	100
Unigene_FD_1739	47.033	1365	8.93773	98.6081	100
Unigene_FD_1740	47.0443	406	10.3448	100	66.6667
Unigene_FD_1742	41.0628	414	3.86473	79.4686	100
Unigene_FD_1743	45.9161	453	4.41501	75.2759	100
Unigene_FD_1744	43.038	316	5.6962	93.038	100
Unigene_FD_1745	50.1235	405	5.92593	99.5062	100
Unigene_FD_1748	40.5573	646	148.607	98.9164	42.2917
Unigene_FD_1750	61.9417	515	8.93204	93.3981	100
Unigene_FD_1751	49.1607	417	4.79616	100	100
Unigene_FD_1752	38.8976	635	4.72441	100	100
Unigene_FD_1753	46.3158	380	5.26316	97.6316	100
Unigene_FD_1755	44.7844	1438	285.118	97.6356	100
Unigene_FD_1756	49.0942	1104	6.7029	90.1268	100
Unigene_FD_1757	40.4692	1023	263.734	99.9022	100
Unigene_FD_1758	40.0763	524	5.72519	97.9008	100
Unigene_FD_1759	43.5967	367	3.26975	100	100
Unigene_FD_1760	39.4737	532	5.26316	100	100
Unigene_FD_1762	46.1538	377	5.30504	79.5756	100
Unigene_FD_1763	44.7079	1181	250.804	97.4598	100
Unigene_FD_1764	39.7701	870	5.97701	96.5517	100
Unigene_FD_1765	46.0366	328	4.26829	89.3293	100
Unigene_FD_1766	42.3453	307	5.86319	90.228	100
Unigene_FD_1767	36.6242	314	4.4586	84.3949	100
Unigene_FD_1768	45.8084	334	5.38922	96.7066	100
Unigene_FD_1769	49.8239	568	4.57746	87.8521	100
Unigene_FD_1770	49.4978	697	6.02582	95.8393	100
Unigene_FD_1771	45.5801	724	191.989	98.3425	100
Unigene_FD_1772	48.5857	601	7.32113	100	100
Unigene_FD_1773	41.1154	771	299.611	100	100
Unigene_FD_1775	45.7831	415	4.81928	100	100
Unigene_FD_1776	49.0164	610	3.60656	85.7377	100
Unigene_FD_1777	43.1979	2264	50.53	100	100
Unigene_FD_1778	48	900	150.889	96	100
Unigene_FD_1779	43.3962	530	4.15094	79.2453	100
Unigene_FD_1780	43.2836	804	4.47761	95.0249	100
Unigene_FD_1781	45.5934	851	231.022	100	100
Unigene_FD_1782	45.0464	646	315.789	99.6904	100
Unigene_FD_1783	40.4896	531	8.28625	100	100
Unigene_FD_1785	45.9502	642	257.009	100	100
Unigene_FD_1787	42.0045	888	6.53153	96.9595	100
Unigene_FD_1788	46.7213	366	3.82514	80.3279	100
Unigene_FD_1789	43.3036	448	5.80357	100	100
Unigene_FD_1790	46.5768	964	314.315	99.6888	100
Unigene_FD_1792	44.7853	652	4.90798	93.2515	100
Unigene_FD_1793	40.38	421	43.7055	100	100
Unigene_FD_1794	48.3842	2259	254.183	100	100
Unigene_FD_1795	49.5726	351	6.26781	76.3533	100
Unigene_FD_1796	39.0428	397	3.02267	92.6952	100
Unigene_FD_1798	44.0457	613	242.741	100	100
Unigene_FD_1799	41.8743	3372	207.414	98.8138	100
Unigene_FD_1800	46.9697	396	4.54545	78.2828	100
Unigene_FD_1801	44.4303	1571	181.922	99.9363	100
Unigene_FD_1802	42.252	897	49.0524	97.7703	100
Unigene_FD_1803	39.7015	335	4.77612	73.1343	100
Unigene_FD_1804	43.2855	767	5.47588	98.5658	100
Unigene_FD_1805	41.5663	498	51.8072	99.1968	75.1938
Unigene_FD_1807	45.3441	494	6.07287	100	100
Unigene_FD_1808	41.5902	327	6.11621	100	100
Unigene_FD_1809	36.1468	545	4.40367	84.5872	100
Unigene_FD_1811	42.7524	1228	9.60912	98.4528	100
Unigene_FD_1813	46.0061	1302	266.052	100	100
Unigene_FD_1814	47.433	896	233.482	99.442	100
Unigene_FD_1815	51.1607	1120	7.32143	99.2857	100
Unigene_FD_1816	47.0199	604	3.31126	92.3841	20
Unigene_FD_1817	47.048	542	3.32103	88.7454	55.5556
Unigene_FD_1818	44.8391	1492	284.584	100	100
Unigene_FD_1819	43.8456	1373	257.538	99.6358	100
Unigene_FD_1820	43.7552	1193	370.997	99.9162	100
Unigene_FD_1821	38.5238	989	7.07786	97.0677	100
Unigene_FD_1822	43.6012	672	7.14286	99.4048	100
Unigene_FD_1824	45.0142	351	5.12821	83.4758	100
Unigene_FD_1825	43.4636	2073	50.7477	100	100
Unigene_FD_1826	45.1078	1206	11.1111	96.1857	100
Unigene_FD_1827	45.0875	743	6.19112	92.8668	100
Unigene_FD_1828	43.8017	484	4.13223	92.562	50
Unigene_FD_1829	39.7554	327	8.56269	86.8502	100
Unigene_FD_1830	50.1629	307	3.25733	95.7655	100
Unigene_FD_1831	43.3071	381	5.77428	88.189	100
Unigene_FD_1832	44.2748	393	3.05344	90.3308	83.3333
Unigene_FD_1834	39.7485	1034	369.052	100	100
Unigene_FD_1835	45.9635	1536	372.656	100	100
Unigene_FD_1836	45.671	462	3.0303	79.6537	100
Unigene_FD_1837	42.5688	545	4.0367	84.2202	100
Unigene_FD_1838	40.4534	4279	28.2309	99.5092	100
Unigene_FD_1839	47.927	603	5.3068	98.1758	100
Unigene_FD_1840	46.72	1250	24.32	98.08	35.5263
Unigene_FD_1842	50.4708	531	6.40301	94.7269	100
Unigene_FD_1843	48.8081	4069	170.804	99.9017	100
Unigene_FD_1844	44.4672	976	6.14754	91.7008	100
Unigene_FD_1845	43.1734	542	4.42804	86.1624	100
Unigene_FD_1848	48.0156	1285	405.292	98.9105	100
Unigene_FD_1849	44.8102	2187	304.71	99.1312	100
Unigene_FD_1850	44.6092	742	425.067	99.7305	100
Unigene_FD_1851	46.6346	624	4.80769	91.0256	100
Unigene_FD_1852	42.7972	715	241.678	95.2448	100
Unigene_FD_1853	43.2881	1989	221.016	97.6873	84.3949
Unigene_FD_1854	42.2989	435	3.67816	79.5402	100
Unigene_FD_1855	41.3858	534	5.99251	90.4494	100
Unigene_FD_1856	49.0754	703	6.54339	98.293	100
Unigene_FD_1857	43.5601	1646	394.532	100	100
Unigene_FD_1858	43.9578	1233	307.38	100	100
Unigene_FD_1859	48.3133	1660	8.79518	97.4096	100
Unigene_FD_1860	45.2686	2885	192.305	100	100
Unigene_FD_1861	46.3713	1061	53.9114	99.7172	100
Unigene_FD_1862	50.2976	672	5.65476	93.6012	100
Unigene_FD_1863	40.9756	410	3.41463	72.1951	100
Unigene_FD_1864	43.3103	725	5.7931	96	100
Unigene_FD_1865	43.4921	315	4.44444	100	100
Unigene_FD_1866	40.4255	893	183.651	100	100
Unigene_FD_1869	45.5965	2305	237.31	99.6095	100
Unigene_FD_1870	41.8142	452	5.75221	100	100
Unigene_FD_1873	40.1117	895	305.475	97.6536	100
Unigene_FD_1874	43.8506	1553	306.117	97.1668	100
Unigene_FD_1875	50.5519	453	4.41501	84.106	100
Unigene_FD_1877	45.2155	1369	348.576	100	100
Unigene_FD_1878	39.6825	630	7.30159	85.0794	100
Unigene_FD_1879	44.3243	370	3.78378	84.0541	100
Unigene_FD_1880	48.2422	512	315.625	95.8984	100
Unigene_FD_1881	40.96	625	5.44	100	100
Unigene_FD_1882	44.8501	767	404.954	98.8266	100
Unigene_FD_1883	43.2532	541	3.69686	90.3882	100
Unigene_FD_1884	42.3695	498	4.81928	91.3655	100
Unigene_FD_1886	46.2777	994	5.23139	98.5915	100
Unigene_FD_1887	42.5837	418	7.17703	95.6938	100
Unigene_FD_1889	48.5114	1713	310.566	95.6801	100
Unigene_FD_1890	44.0714	953	3.35782	80.1679	100
Unigene_FD_1891	41.2338	924	262.771	99.4589	100
Unigene_FD_1892	42.5532	1504	366.888	96.609	100
Unigene_FD_1894	44.0945	889	7.42407	97.4128	100
Unigene_FD_1895	49.3515	1465	5.46075	93.9932	100
Unigene_FD_1897	46.7532	308	3.24675	92.8571	100
Unigene_FD_1898	45.245	347	5.18732	98.8473	100
Unigene_FD_1899	43.84	625	4.8	84	100
Unigene_FD_1900	42.5428	409	4.40098	100	66.6667
Unigene_FD_1902	45.9615	520	9.23077	100	100
Unigene_FD_1903	38.2246	552	3.62319	98.7319	100
Unigene_FD_1904	47.3864	880	163.182	100	100
Unigene_FD_1906	48.3155	1306	211.179	100	100
Unigene_FD_1907	47.3684	304	3.28947	96.3816	100
Unigene_FD_1908	39.4659	337	3.56083	100	100
Unigene_FD_1909	42.2877	1154	5.71924	90.9879	100
Unigene_FD_1910	41.5698	344	3.48837	78.4884	100
Unigene_FD_1911	41.0876	1655	8.9426	98.6707	100
Unigene_FD_1912	39.8287	467	3.85439	76.6595	100
Unigene_FD_1913	44.5471	1082	165.619	100	100
Unigene_FD_1914	42.4074	1080	7.77778	93.7963	100
Unigene_FD_1915	43.4343	693	6.06061	91.9192	100
Unigene_FD_1916	44.4444	441	4.53515	92.0635	100
Unigene_FD_1917	41.8478	368	5.43478	92.3913	100
Unigene_FD_1918	39.8176	658	5.16717	90.1216	100
Unigene_FD_1919	53.3333	420	7.61905	92.381	100
Unigene_FD_1921	45.4857	875	144	98.7429	27.7778
Unigene_FD_1922	41.3395	866	128.176	99.6536	100
Unigene_FD_1923	43.1211	974	171.869	100	100
Unigene_FD_1924	40.3382	414	8.21256	91.5459	100
Unigene_FD_1925	41.6206	543	101.289	100	100
Unigene_FD_1926	50.3018	497	4.82897	98.994	100
Unigene_FD_1927	46.999	2066	45.5954	98.8867	100
Unigene_FD_1928	39.1597	595	4.03361	94.7899	100
Unigene_FD_1929	43.9024	656	203.049	100	100
Unigene_FD_1930	40.3904	666	4.8048	87.5375	100
Unigene_FD_1931	52.095	1432	7.68156	97.6955	100
Unigene_FD_1932	42.9952	414	3.86473	84.2995	100
Unigene_FD_1933	47.3498	3679	19.6249	99.4836	100
Unigene_FD_1934	43.7423	3244	132.491	100	100
Unigene_FD_1935	48.941	1322	250.227	98.8654	100
Unigene_FD_1937	43.2515	652	3.37423	94.6319	100
Unigene_FD_1938	40.0631	634	159.306	100	100
Unigene_FD_1939	39.8347	605	8.26446	100	100
Unigene_FD_1940	40.512	664	3.31325	83.4337	100
Unigene_FD_1941	44.5489	532	3.7594	96.0526	100
Unigene_FD_1942	41.3392	687	5.24017	84.5706	100
Unigene_FD_1943	42.7314	2841	164.238	100	100
Unigene_FD_1944	38.746	622	3.85852	95.8199	100
Unigene_FD_1945	44.6154	2015	155.434	99.8015	100
Unigene_FD_1946	43.4641	612	155.556	99.0196	100
Unigene_FD_1947	44.3315	1279	140.266	99.9218	100
Unigene_FD_1948	44.5916	453	3.09051	90.7285	100
Unigene_FD_1949	44.4625	614	5.21173	77.5244	100
Unigene_FD_1951	43.6126	1910	95.288	96.4921	15.3846
Unigene_FD_1952	43.4426	1342	231.148	100	100
Unigene_FD_1953	40.0662	302	3.31126	86.4238	100
Unigene_FD_1954	44.3609	1729	208.676	100	100
Unigene_FD_1956	43.0013	793	215.889	100	100
Unigene_FD_1957	41.7607	443	4.06321	88.9391	100
Unigene_FD_1958	40.6926	462	3.0303	96.3203	57.1429
Unigene_FD_1959	40.9953	422	3.31754	91.2322	28.5714
Unigene_FD_1960	41.4249	2344	111.348	99.2321	100
Unigene_FD_1961	38.9222	501	4.39122	93.4132	100
Unigene_FD_1962	52.7531	563	208.881	96.0924	100
Unigene_FD_1963	43.416	1048	6.29771	97.9008	100
Unigene_FD_1964	44.0725	1434	242.957	100	100
Unigene_FD_1965	40.0433	462	8.65801	100	100
Unigene_FD_1966	44.484	843	5.9312	95.0178	100
Unigene_FD_1967	38.6613	2002	63.2368	98.1019	100
Unigene_FD_1968	45	340	4.11765	98.2353	100
Unigene_FD_1969	43.7824	386	5.69948	87.0466	100
Unigene_FD_1970	43.9842	507	5.12821	97.0414	100
Unigene_FD_1971	38.8451	381	4.72441	79.79	100
Unigene_FD_1972	46.4752	383	4.69974	100	100
Unigene_FD_1973	46.0836	766	6.26632	92.0366	100
Unigene_FD_1975	41.6977	1343	212.063	96.9471	100
Unigene_FD_1976	41.9162	501	5.58882	98.8024	100
Unigene_FD_1977	46.6814	452	4.42478	98.4513	100
Unigene_FD_1978	43.5696	762	4.72441	82.5459	100
Unigene_FD_1979	48.6352	403	4.4665	79.9007	100
Unigene_FD_1980	45.3782	1190	258.151	98.7395	100
Unigene_FD_1981	42.4242	891	287.767	100	100
Unigene_FD_1982	38.7816	673	245.765	95.9881	100
Unigene_FD_1983	41.2903	620	5.48387	100	100
Unigene_FD_1984	44.905	1158	168.739	94.5596	100
Unigene_FD_1986	42.0021	969	3.30237	84.8297	100
Unigene_FD_1987	45.8744	1927	54.6964	100	100
Unigene_FD_1988	44.5221	429	4.662	96.0373	100
Unigene_FD_1989	47.3354	319	5.64263	89.6552	100
Unigene_FD_1990	38.4615	390	6.15385	93.5897	100
Unigene_FD_1991	42.6336	767	240.678	94.7849	100
Unigene_FD_1992	44.7689	411	83.2117	96.3504	95.3216
Unigene_FD_1993	45.2128	376	12.766	98.4043	54.1667
Unigene_FD_1994	50.7886	634	6.62461	94.3218	100
Unigene_FD_1995	42.1053	1292	5.72755	91.6409	100
Unigene_FD_1996	42.6357	645	227.597	98.9147	100
Unigene_FD_1997	46.4012	653	3.67534	90.1991	100
Unigene_FD_1998	43.224	701	355.777	100	100
Unigene_FD_2000	47.6044	2609	54.0437	99.6167	100
Unigene_FD_2001	48.4332	1468	6.94823	99.8638	100
Unigene_FD_2003	43.0141	1274	6.75039	99.3721	100
Unigene_FD_2004	41.6393	610	3.27869	97.541	100
Unigene_FD_2005	39.2157	306	5.22876	84.3137	100
Unigene_FD_2006	39.9806	1033	19.5547	94.3853	100
Unigene_FD_2007	47.6584	726	30.303	100	100
Unigene_FD_2008	43.8017	484	4.13223	95.0413	100
Unigene_FD_2009	42.3932	585	4.78632	98.9744	100
Unigene_FD_2010	43.3915	401	6.98254	100	100
Unigene_FD_2012	47.4138	1276	204.075	96.4734	100
Unigene_FD_2013	48.1855	496	5.24194	93.1452	100
Unigene_FD_2014	42.2434	419	5.72792	96.1814	100
Unigene_FD_2015	40.0971	1030	215.146	99.9029	100
Unigene_FD_2016	43.2386	1161	212.748	99.9139	100
Unigene_FD_2017	50.3404	2203	30.867	99.7276	100
Unigene_FD_2019	45.1765	425	4.23529	83.0588	100
Unigene_FD_2020	42.9119	1305	228.506	98.3142	100
Unigene_FD_2021	39.0788	673	5.94354	93.4621	100
Unigene_FD_2022	39.6783	746	265.684	100	100
Unigene_FD_2023	46.4052	459	6.53595	100	100
Unigene_FD_2024	44.0433	554	10.1083	99.4585	100
Unigene_FD_2025	43.0493	446	4.4843	100	100
Unigene_FD_2026	43.2367	414	5.7971	95.4106	100
Unigene_FD_2027	47.861	748	8.28877	98.262	100
Unigene_FD_2029	43.5644	909	4.62046	94.9395	100
Unigene_FD_2030	46.3415	533	5.62852	95.122	100
Unigene_FD_2031	49.7854	466	6.86695	91.6309	100
Unigene_FD_2032	45.3947	304	150	98.3553	100
Unigene_FD_2033	46.9412	850	9.88235	99.1765	100
Unigene_FD_2034	47.3729	1180	10.339	99.322	100
Unigene_FD_2035	37.381	420	4.7619	88.3333	100
Unigene_FD_2037	38.5093	483	4.14079	100	100
Unigene_FD_2038	44.5277	1334	908.246	94.2279	100
Unigene_FD_2039	34.9246	398	4.52261	95.7286	100
Unigene_FD_2040	47.438	605	4.29752	89.2562	100
Unigene_FD_2041	41.9624	479	437.578	90.1879	100
Unigene_FD_2042	43.5055	639	5.94679	97.4961	100
Unigene_FD_2043	39.9786	933	781.994	96.7846	100
Unigene_FD_2044	44.1913	439	1181.78	99.7722	100
Unigene_FD_2045	42.5587	383	1392.69	92.4282	100
Unigene_FD_2046	43.8438	333	3.003	82.2823	100
Unigene_FD_2047	39.4589	887	3.15671	81.1725	100
Unigene_FD_2048	37.9032	372	6.45161	95.4301	100
Unigene_FD_2049	44.87	2193	569.083	100	100
Unigene_FD_2050	54.2279	544	1063.6	100	100
Unigene_FD_2051	46.5686	408	6.37255	97.7941	100
Unigene_FD_2052	45.4545	462	1527.71	99.7835	100
Unigene_FD_2054	42.2445	1399	1455.18	100	100
Unigene_FD_2055	39.3484	399	1568.92	100	100
Unigene_FD_2056	40.9091	770	4.67532	97.2727	100
Unigene_FD_2057	36.4562	491	3.25866	75.5601	100
Unigene_FD_2058	43.9231	1300	1727.69	98.9231	100
Unigene_FD_2059	46.2043	1067	1110.22	100	100
Unigene_FD_2060	42.8854	506	1617	100	100
Unigene_FD_2061	47.1064	1607	62.85	99.9378	100
Unigene_FD_2063	44.0245	979	5.92441	96.4249	100
Unigene_FD_2064	44.7073	803	1068.99	100	100
Unigene_FD_2065	42.8894	443	5.41761	100	100
Unigene_FD_2066	41.844	423	4.25532	97.8723	100
Unigene_FD_2067	46.0674	534	8.98876	99.8127	100
Unigene_FD_2068	47.672	1439	9.58999	99.861	100
Unigene_FD_2069	45.0431	1856	759.483	98.0603	100
Unigene_FD_2070	45.0521	384	5.20833	100	100
Unigene_FD_2071	41.4885	1263	9.50119	98.9707	100
Unigene_FD_2074	41.7391	460	143.478	96.5217	45.4545
Unigene_FD_2075	42.654	422	499.052	81.9905	82.811
Unigene_FD_2076	40.5248	343	1022.16	100	100
Unigene_FD_2077	49.7439	1562	185.275	100	14.5819
Unigene_FD_2078	54.1139	948	320.042	99.2616	16.5458
Unigene_FD_2079	44.7368	418	5.74163	95.933	100
Unigene_FD_2080	43.6348	1139	567.691	96.137	100
Unigene_FD_2081	44.2997	614	756.678	95.6026	100
Unigene_FD_2082	48.3731	461	996.095	100	100
Unigene_FD_2083	37.1257	334	4.79042	94.3114	100
Unigene_FD_2084	44.0945	1016	8.07087	93.3071	100
Unigene_FD_2086	43.5918	1264	1261.08	97.1519	100
Unigene_FD_2087	40.6644	873	4.5819	93.0126	100
Unigene_FD_2088	46.6106	1903	1058.01	99.8424	100
Unigene_FD_2089	44.1315	426	4.69484	76.0563	100
Unigene_FD_2090	48.7528	441	7.70975	94.5578	100
Unigene_FD_2091	46.1897	1286	819.907	98.5226	100
Unigene_FD_2092	47.9915	473	3.8055	86.2579	100
Unigene_FD_2094	49.318	1393	676.525	100	17.9542
Unigene_FD_2095	46.4	750	881.333	99.6	100
Unigene_FD_2096	43.1165	661	6.05144	92.4357	100
Unigene_FD_2097	41.9689	386	837.824	98.7047	100
Unigene_FD_2098	42.5216	809	673.918	97.5278	100
Unigene_FD_2099	41.8317	404	2212.87	99.7525	100
Unigene_FD_2100	47.0681	631	3891.44	99.2076	100
Unigene_FD_2101	45.8564	543	3732.41	99.8158	100
Unigene_FD_2102	45.4622	1190	5596.39	93.1933	100
Unigene_FD_2103	42.2513	1297	458.597	98.6122	100
Unigene_FD_2104	45.023	1306	4864.85	97.1669	100
Unigene_FD_2105	40.8389	453	4.85651	84.3267	100
Unigene_FD_2106	42.4256	2218	31.1993	95.5365	100
Unigene_FD_2107	45.8302	1331	3471.15	97.8212	100
Unigene_FD_2108	42.4893	932	4394.74	99.1416	100
Unigene_FD_2109	49.0676	858	2894.99	100	100
Unigene_FD_2110	45.5982	443	473.138	100	100
Unigene_FD_2111	42.3326	463	3520.52	100	100
Unigene_FD_2112	41.5819	885	8.13559	92.5424	100
Unigene_FD_2113	42.6991	452	7.9646	84.7345	100
Unigene_FD_2114	40.3061	588	3.40136	80.6122	90
Unigene_FD_2116	47.0852	446	4097.76	99.7758	69.2104
Unigene_FD_2117	50.3556	703	6.82788	97.2973	100
Unigene_FD_2118	40.9548	398	4.52261	100	100
Unigene_FD_2119	46.2547	534	4.86891	71.7228	100
Unigene_FD_2120	49.3106	1523	4752.99	100	100
Unigene_FD_2122	44.8925	744	2173.92	92.4731	100
Unigene_FD_2124	45.6857	1298	4000.92	98.9985	100
Unigene_FD_2125	40.7481	2005	29.4264	98.1047	100
Unigene_FD_2127	41.0019	539	7.05009	96.846	100
Unigene_FD_2129	47.5196	766	2945.95	98.8251	100
Unigene_FD_2130	49.3741	719	4804.31	99.5828	100
Unigene_FD_2131	47.5452	774	2861.5	100	100
Unigene_FD_2132	42.2006	718	3.62117	96.9359	100
Unigene_FD_2134	47.3013	1019	3605.89	97.1541	35.5323
Unigene_FD_2135	43.7848	539	5.19481	95.9184	100
Unigene_FD_2136	45.7237	912	5.04386	91.886	100
Unigene_FD_2137	39.7993	897	8.69565	99.3311	100
Unigene_FD_2138	39.586	773	4452.91	92.3674	99.997
Unigene_FD_2139	43.0141	637	3.76766	94.0345	100
Unigene_FD_2141	46.009	1115	2195.87	98.6547	99.9329
Unigene_FD_2142	47.4427	567	4261.38	93.4744	100
Unigene_FD_2143	45.1111	450	53.7778	100	100
Unigene_FD_2144	42.8169	710	9.85915	100	100
Unigene_FD_2145	48.5904	1206	6390.96	100	100
Unigene_FD_2146	45.4829	642	3617.76	83.4891	100
Unigene_FD_2147	46.1157	605	5130.25	99.8347	100
Unigene_FD_2148	42.4063	507	4273.96	98.2249	100
Unigene_FD_2149	40.6723	595	5.04202	92.1008	100
Unigene_FD_2150	45.9016	1830	1871.37	99.8907	100
Unigene_FD_2151	40.9091	924	306.277	94.697	100
Unigene_FD_2152	44.2289	1031	4.07371	83.9961	100
Unigene_FD_2153	43.0647	757	5.81242	99.2074	100
Unigene_FD_2154	47.4632	611	1789.53	98.527	100
Unigene_FD_2155	45.614	456	1605.7	100	100
Unigene_FD_2156	41.5761	368	561.957	100	100
Unigene_FD_2157	44.6581	936	2226.28	100	100
Unigene_FD_2158	51.0174	688	7.84884	100	100
Unigene_FD_2159	41.752	879	4.32309	86.6894	100
Unigene_FD_2161	45.6782	1504	101.995	99.867	100
Unigene_FD_2162	46.3892	817	1588.49	94.2472	100
Unigene_FD_2163	42.0807	644	3.72671	100	100
Unigene_FD_2164	44.8588	885	7.68362	100	100
Unigene_FD_2165	46.3042	1177	31.4359	96.9414	100
Unigene_FD_2166	40.6593	364	4.3956	90.3846	100
Unigene_FD_2167	41.1654	532	3.7594	74.812	100
Unigene_FD_2168	46.4789	639	2277.31	100	100
Unigene_FD_2169	40.1786	896	3664.51	100	100
Unigene_FD_2170	41.8063	1074	5996.46	96.0894	100
Unigene_FD_2171	50.2737	1096	3662.59	100	100
Unigene_FD_2172	46.1654	665	6.61654	96.6917	100
Unigene_FD_2173	40.6504	369	2576.15	99.729	100
Unigene_FD_2174	43.5115	1048	4009.35	100	100
Unigene_FD_2175	49.5754	1531	9.40562	98.3671	100
Unigene_FD_2176	45.6338	355	3.38028	86.1972	100
Unigene_FD_2177	44.5043	1856	68.5345	100	100
Unigene_FD_2178	48.3483	666	5422.37	100	100
Unigene_FD_2179	40.6863	612	3.59477	90.8497	100
Unigene_FD_2181	43.309	411	5.3528	95.1338	100
Unigene_FD_2182	44.9358	701	1458.77	100	100
Unigene_FD_2183	40.7216	388	39.1753	96.9072	100
Unigene_FD_2184	49.0222	767	10.4302	99.2177	100
Unigene_FD_2185	44.8454	388	435.567	98.9691	100
Unigene_FD_2186	40.7738	672	6.54762	100	100
Unigene_FD_2188	43.553	349	5.15759	96.5616	100
Unigene_FD_2189	44.3503	708	565.819	100	100
Unigene_FD_2190	40.9091	638	7.83699	97.9624	100
Unigene_FD_2191	48.2857	3850	46.2338	99.7662	100
Unigene_FD_2192	43.1005	587	407.836	100	100
Unigene_FD_2193	45.8616	737	543.826	99.4573	100
Unigene_FD_2194	50.2066	484	3.30579	96.281	100
Unigene_FD_2195	39.4958	357	3.92157	100	100
Unigene_FD_2196	49.0649	2513	9.7891	99.5225	100
Unigene_FD_2198	39.2915	621	9.33977	100	100
Unigene_FD_2199	43.2964	813	507.995	95.203	100
Unigene_FD_2200	48.2209	815	536.442	100	100
Unigene_FD_2202	41.5385	715	2269.23	100	13.4031
Unigene_FD_2203	42.6117	582	3488.66	73.8832	75.1039
Unigene_FD_2205	44.4288	2136	482.678	99.7191	100
Unigene_FD_2206	40.0602	664	4.51807	90.6627	100
Unigene_FD_2207	48.4444	675	579.852	99.2593	100
Unigene_FD_2208	48.0263	304	7.89474	95.3947	100
Unigene_FD_2210	40.6844	789	482.129	99.493	100
Unigene_FD_2212	45.6267	1109	401.984	99.9098	100
Unigene_FD_2214	40.5882	1190	214.118	99.1597	100
Unigene_FD_2215	44.8097	578	5.53633	96.5398	100
Unigene_FD_2216	41.4466	871	441.561	100	100
Unigene_FD_2217	46.0028	713	297.055	100	100
Unigene_FD_2218	43.5845	491	329.124	100	100
Unigene_FD_2219	45.8593	1123	440.784	100	100
Unigene_FD_2220	42.5926	324	6.17284	97.2222	100
Unigene_FD_2221	44.7433	409	448.9	100	100
Unigene_FD_2222	45.7588	2181	344.154	100	100
Unigene_FD_2223	47.3227	691	4092.47	99.1317	100
Unigene_FD_2224	46.3462	520	8.46154	100	100
Unigene_FD_2225	44.905	1158	462.349	100	100
Unigene_FD_2226	44.9298	641	453.666	100	100
Unigene_FD_2227	43.9374	1534	374.185	98.4355	100
Unigene_FD_2228	47.4378	683	391.215	100	100
Unigene_FD_2229	39.9209	506	2026.88	97.8261	100
Unigene_FD_2230	48.1255	2294	292.589	99.8256	100
Unigene_FD_2231	43.3749	883	684.032	98.7542	100
Unigene_FD_2232	47.3326	881	5.44835	95.6867	100
Unigene_FD_2233	51.4986	367	922.616	100	100
Unigene_FD_2234	48.7421	318	6.91824	93.3962	100
Unigene_FD_2235	47.7671	1769	505.144	97.5127	100
Unigene_FD_2236	40.5117	469	9.8081	97.0149	100
Unigene_FD_2237	42.116	983	6.9176	100	100
Unigene_FD_2239	43.5845	491	396.741	98.9817	100
Unigene_FD_2240	40.3423	409	3.42298	90.22	100
Unigene_FD_2241	46.4891	413	5.81114	99.7579	100
Unigene_FD_2242	41.1095	703	602.845	100	100
Unigene_FD_2243	37.7724	413	4.84262	87.1671	100
Unigene_FD_2244	45.936	812	616.749	99.6305	100
Unigene_FD_2245	41.4508	965	787.358	96.9948	100
Unigene_FD_2246	47.907	430	538.605	99.7674	100
Unigene_FD_2247	47.5083	301	6.64452	98.3389	100
Unigene_FD_2248	42.9806	463	3.02376	86.3931	100
Unigene_FD_2249	41.0828	628	861.783	98.5669	100
Unigene_FD_2250	41.2602	492	4.87805	91.8699	100
Unigene_FD_2251	41.7445	642	4.36137	100	100
Unigene_FD_2252	40	655	6.71756	94.5038	100
Unigene_FD_2253	41.4239	309	700.971	100	100
Unigene_FD_2254	38.7479	591	8.79865	96.1083	100
Unigene_FD_2255	42.8941	774	5.42636	99.8708	100
Unigene_FD_2256	43.1464	642	8.72274	90.4984	100
Unigene_FD_2257	43.8202	712	760.955	94.5225	100
Unigene_FD_2258	41.5428	1413	500.92	100	100
Unigene_FD_2259	45.3693	853	284.642	99.7655	95.4695
Unigene_FD_2260	49.5315	747	2874.7	97.5904	100
Unigene_FD_2262	45.743	1292	458.514	99.226	20.0878
Unigene_FD_2263	38.6308	409	6.35697	100	100
Unigene_FD_2264	45.6882	2296	445.296	100	100
Unigene_FD_2265	38.2263	654	7.33945	100	100
Unigene_FD_2266	47.5776	1837	616.984	100	100
Unigene_FD_2267	37.8641	412	3.39806	97.0874	100
Unigene_FD_2268	44.2591	1019	340.137	99.4112	100
Unigene_FD_2269	42.6893	766	5.48303	94.2559	100
Unigene_FD_2270	38.3051	590	41.6949	99.4915	100
Unigene_FD_2271	38.4774	486	4.52675	98.5597	100
Unigene_FD_2272	43.6851	1156	243.599	100	100
Unigene_FD_2273	44.7953	855	356.491	99.1813	100
Unigene_FD_2274	44.1638	1148	7.83972	93.6411	100
Unigene_FD_2275	43.7186	796	9.29648	99.8744	100
Unigene_FD_2276	39.5018	562	6.04982	85.7651	100
Unigene_FD_2277	43.5016	931	7.94844	98.174	100
Unigene_FD_2278	42.2713	634	5.04732	93.6909	100
Unigene_FD_2279	42.2535	639	631.925	98.4351	100
Unigene_FD_2280	40.8464	1087	414.535	96.2282	100
Unigene_FD_2281	36.2606	353	4.53258	89.5184	100
Unigene_FD_2282	43.5606	792	507.576	100	100
Unigene_FD_2283	44.4219	493	2169.98	100	100
Unigene_FD_2284	49.0956	387	8.78553	95.0904	100
Unigene_FD_2285	39.7661	342	4.67836	82.4561	100
Unigene_FD_2286	47.4268	1263	575.297	99.8416	100
Unigene_FD_2288	42.766	470	391.915	99.7872	45.1683
Unigene_FD_2290	41.1192	411	4.37956	100	100
Unigene_FD_2291	49.6222	397	8.56423	100	100
Unigene_FD_2292	41.5525	438	7.76256	93.6073	100
Unigene_FD_2293	48.1928	996	595.582	100	100
Unigene_FD_2294	45.3725	443	3.61174	81.4898	100
Unigene_FD_2295	46.097	1217	98.6031	100	100
Unigene_FD_2296	50.9161	1037	25.6509	99.2285	100
Unigene_FD_2297	44.6306	1313	80.8835	93.7548	100
Unigene_FD_2298	43.6393	621	6.44122	99.3559	100
Unigene_FD_2299	45.8749	1903	274.304	99.3694	17.8161
Unigene_FD_2300	46.3592	1648	605.097	100	56.1974
Unigene_FD_2303	46.1606	3399	85.025	99.9706	100
Unigene_FD_2304	52.7624	362	92.2652	97.7901	100
Unigene_FD_2305	50.0473	1057	119.584	99.9054	100
Unigene_FD_2306	41.3043	1196	6.85619	88.6288	100
Unigene_FD_2307	46.9388	539	3.71058	71.7996	100
Unigene_FD_2310	42.8934	788	806.599	100	100
Unigene_FD_2311	43.0925	789	6.59062	98.8593	100
Unigene_FD_2312	37.2632	950	75.1579	96.9474	100
Unigene_FD_2313	40.597	335	3.58209	77.9104	100
Unigene_FD_2314	41.6058	411	5.3528	88.5645	100
Unigene_FD_2315	42.1739	460	36.9565	78.4783	100
Unigene_FD_2316	40.0507	789	76.2991	100	100
Unigene_FD_2317	45.5432	718	7.52089	93.5933	100
Unigene_FD_2318	44.4186	430	6.51163	100	100
Unigene_FD_2319	48.0499	1282	42.7457	99.688	100
Unigene_FD_2320	46.5672	335	5.37313	92.5373	100
Unigene_FD_2321	43.1953	507	5.52268	87.1795	100
Unigene_FD_2322	41.7751	845	10.1775	99.7633	100
Unigene_FD_2323	46.3138	529	304.348	100	100
Unigene_FD_2324	46.7601	571	3404.55	100	100
Unigene_FD_2325	42.5325	308	7.14286	75.3247	100
Unigene_FD_2327	39.7906	382	3.14136	87.4346	83.3333
Unigene_FD_2329	43.7722	562	5.33808	87.0107	100
Unigene_FD_2330	37.8549	634	5.67823	98.265	100
Unigene_FD_2331	44.931	1667	337.133	96.8806	100
Unigene_FD_2332	42.2222	540	4.81481	98.7037	100
Unigene_FD_2333	41.6523	581	1891.91	97.2461	100
Unigene_FD_2334	47.9678	2485	392.193	99.8793	100
Unigene_FD_2335	42.562	484	4.13223	83.0579	100
Unigene_FD_2336	50.6139	1466	7.63984	96.8622	100
Unigene_FD_2337	38.6014	715	1556.36	99.3007	100
Unigene_FD_2338	43.4893	791	106.195	96.0809	100
Unigene_FD_2339	46.24	625	4.16	92.32	100
Unigene_FD_2340	41.9558	951	125.552	100	100
Unigene_FD_2341	46.1538	429	94.1725	97.4359	80.6931
Unigene_FD_2342	46.4467	394	28.4264	96.4467	33.9286
Unigene_FD_2343	52.0701	628	5.73248	98.8854	100
Unigene_FD_2344	43.8679	424	5.18868	97.1698	100
Unigene_FD_2345	41.7607	443	5.86907	100	100
Unigene_FD_2346	43.4237	1513	6.4772	100	100
Unigene_FD_2347	42.6667	975	43.8974	93.7436	100
Unigene_FD_2348	40.979	715	389.65	100	100
Unigene_FD_2349	41.8089	1172	8.19113	100	100
Unigene_FD_2351	42.9844	449	4.45434	95.1002	100
Unigene_FD_2352	47.081	1062	88.7006	98.5876	100
Unigene_FD_2353	42.6112	697	6.02582	86.5136	100
Unigene_FD_2354	37.7976	336	24.4048	92.8571	100
Unigene_FD_2355	36.8557	388	113.402	99.7423	100
Unigene_FD_2356	53.0067	449	77.5056	99.1091	100
Unigene_FD_2358	42.5041	607	5.93081	78.5832	100
Unigene_FD_2359	47.5177	2256	7.53546	95.3457	100
Unigene_FD_2361	45.5587	698	3.4384	70.6304	100
Unigene_FD_2362	45.605	967	128.025	100	100
Unigene_FD_2363	44.61	1141	7.71253	96.4067	100
Unigene_FD_2364	43.0556	720	5.55556	94.8611	100
Unigene_FD_2365	42.953	596	6.04027	90.604	100
Unigene_FD_2366	51.4286	560	7.85714	96.9643	100
Unigene_FD_2367	42.2078	770	376.883	99.2208	100
Unigene_FD_2368	46.1471	1142	7.53065	95.2715	100
Unigene_FD_2370	42.3631	347	4.03458	93.6599	100
Unigene_FD_2371	45.0157	953	6.9255	92.5498	100
Unigene_FD_2372	32.5228	329	21.2766	94.5289	100
Unigene_FD_2373	48.2736	3070	68.5993	100	100
Unigene_FD_2374	42.4928	1725	70.029	99.4783	100
Unigene_FD_2375	39.7436	702	568.091	99.0028	12.989
Unigene_FD_2376	40.1274	471	1670.91	97.6645	56.9759
Unigene_FD_2377	47.5936	374	5.88235	98.1283	100
Unigene_FD_2378	48.7342	3476	50.4028	99.252	100
Unigene_FD_2379	47.3118	837	91.5173	99.8805	100
Unigene_FD_2380	43.2558	430	5.5814	90	100
Unigene_FD_2381	42.3445	418	3.34928	84.689	100
Unigene_FD_2382	44.8505	301	5.98007	87.3754	100
Unigene_FD_2383	41.9778	991	1158.63	98.5873	100
Unigene_FD_2384	44.7964	442	3.16742	73.0769	100
Unigene_FD_2385	44.6689	891	10.3255	93.266	100
Unigene_FD_2386	43.149	832	8.41346	92.4279	100
Unigene_FD_2387	43.3249	397	250.378	90.932	35.2113
Unigene_FD_2388	44.2897	359	2719.78	91.0864	95.324
Unigene_FD_2389	42.8277	969	6.19195	84.9329	100
Unigene_FD_2390	37.7473	1314	7.00152	99.3912	100
Unigene_FD_2391	46.0695	2188	56.6728	96.6636	100
Unigene_FD_2392	45.709	536	78.3582	98.8806	100
Unigene_FD_2393	41.1137	844	9.00474	99.8815	100
Unigene_FD_2394	45.3555	4866	46.157	100	100
Unigene_FD_2395	42.8706	1059	95.5619	99.339	100
Unigene_FD_2396	46.1625	886	1085.33	99.7743	100
Unigene_FD_2397	49.3952	496	6.85484	94.3548	100
Unigene_FD_2399	47.8774	424	3.77358	86.7925	100
Unigene_FD_2400	44.3734	782	95.3964	99.1049	100
Unigene_FD_2401	43.7731	811	49.815	99.5068	100
Unigene_FD_2402	46.8412	1108	91.3357	100	100
Unigene_FD_2403	42.8325	579	62.1762	95.6822	100
Unigene_FD_2404	44.5455	330	3.63636	84.5455	100
Unigene_FD_2405	47.6415	848	90.566	100	100
Unigene_FD_2407	43.8838	654	118.654	99.5413	100
Unigene_FD_2408	39.2461	451	3.54767	79.3792	100
Unigene_FD_2409	45.7565	542	32.1033	98.893	100
Unigene_FD_2410	41.0553	777	705.277	95.3668	100
Unigene_FD_2411	40.1099	546	166.3	94.1392	51.7621
Unigene_FD_2412	40	510	212.941	98.2353	62.9834
Unigene_FD_2413	49.2293	1038	8.09249	97.0135	100
Unigene_FD_2414	43.5549	1986	554.28	97.9355	100
Unigene_FD_2415	47.5068	1103	76.8812	99.728	100
Unigene_FD_2416	40.367	436	4.58716	83.2569	100
Unigene_FD_2417	43.5772	615	6.17886	81.4634	100
Unigene_FD_2418	45.942	1380	5.65217	95.4348	100
Unigene_FD_2419	44.3826	899	282.091	99.2214	25.2366
Unigene_FD_2420	45.2	2250	89.0667	99.7333	100
Unigene_FD_2422	39.4402	393	4.58015	93.6387	100
Unigene_FD_2423	41.9979	931	5.58539	94.4146	100
Unigene_FD_2424	46.1224	1470	5.30612	96.8707	15.3846
Unigene_FD_2425	41.1811	1270	298.583	100	100
Unigene_FD_2426	42.1739	460	8.69565	100	100
Unigene_FD_2427	41.5797	671	317.139	100	100
Unigene_FD_2428	41.145	1310	43.6641	99.771	100
Unigene_FD_2429	44.0887	406	5.91133	86.2069	100
Unigene_FD_2430	48.2048	1504	66.7553	99.867	100
Unigene_FD_2431	44.4245	556	52.8777	93.705	100
Unigene_FD_2432	42.9204	1130	45.1327	97.6991	11.3725
Unigene_FD_2434	37.1769	503	5.16899	87.8728	100
Unigene_FD_2435	43.1579	3990	53.4837	99.0226	100
[truncated: 28,679 more rows]
