# Supplementary material for: De novo genome and transcriptome analyses provide insights into the biology of the trematode human parasite Fasciolopsis buski
Source: PLoS One. 2018 Oct 16;13(10):e0205570. doi: 10.1371/journal.pone.0205570 (PMC6191129; doi:10.1371/journal.pone.0205570)
Supplement: S3 Table — (XLS) [file pone.0205570.s005.xls]

## Sheet: Sheet1
Supplementary table S3: BLASTx hits against NR database
Unigene id	Unigene length	Protein_id	Protein description	Organism	Aligment_length	Query_cov	Percent_identity	Percent_similarity	E_value
Unigene_FD_15_len_585	585	ref|XP_002581001.1|	hypothetical protein	Schistosoma mansoni	135	69.2308	74.8148	87.4074	2e-60
Unigene_FD_20_len_566	566	emb|CAX83711.1|	endonuclease-reverse transcriptase	Schistosoma japonicum	88	46.6431	42.0455	55.6818	2e-10
Unigene_FD_22_len_789	789	ref|XP_002582107.1|	hypothetical protein	Schistosoma mansoni	244	92.7757	54.0984	69.2623	2e-73
Unigene_FD_33_len_778	778	gb|AAK14815.1|	polyprotein	Schistosoma japonicum	90	34.7044	33.3333	44.4444	3e-10
Unigene_FD_42_len_315	315	emb|CCD59579.1|	hypothetical protein Smp_191250	Schistosoma mansoni	29	27.619	58.6207	72.4138	9e-09
Unigene_FD_47_len_393	393	tpe|CAJ00244.1|	TPA: endonuclease-reverse transcriptase	Schistosoma mansoni	65	49.6183	29.2308	63.0769	1e-07
Unigene_FD_49_len_659	659	ref|XP_002573130.1|	hypothetical protein	Schistosoma mansoni	168	76.4795	39.881	61.9048	2e-28
Unigene_FD_61_len_672	672	dbj|GAA53564.1|	hypothetical protein CLF_110514	Clonorchis sinensis	226	100.893	23.4513	43.3628	6e-09
Unigene_FD_65_len_495	495	dbj|GAA49866.1|	spectrin beta chain brain 1	Clonorchis sinensis	165	100	55.1515	71.5152	1e-47
Unigene_FD_66_len_1535	1535	dbj|GAA48273.1|	striated muscle preferentially expressed protein kinase	Clonorchis sinensis	437	85.4072	43.2494	58.3524	8e-90
Unigene_FD_67_len_1476	1476	dbj|GAA48169.1|	RNA-binding motif single-stranded-interacting protein 3	Clonorchis sinensis	388	78.8618	24.4845	42.7835	3e-18
Unigene_FD_70_len_1014	1014	ref|XP_002574880.1|	hypothetical protein	Schistosoma mansoni	196	57.9882	29.5918	50	7e-13
Unigene_FD_71_len_942	942	ref|XP_002574880.1|	hypothetical protein	Schistosoma mansoni	172	54.7771	31.9767	55.814	4e-17
Unigene_FD_81_len_424	424	dbj|GAA56648.1|	nuclear pore complex protein Nup210, partial	Clonorchis sinensis	144	101.887	39.5833	55.5556	1e-21
Unigene_FD_101_len_391	391	dbj|GAA49629.1|	homeodomain-interacting protein kinase 1	Clonorchis sinensis	112	85.9335	70.5357	81.25	2e-45
Unigene_FD_102_len_625	625	gb|AAW26901.1|	SJCHGC09144 protein	Schistosoma japonicum	82	39.36	41.4634	62.1951	1e-10
Unigene_FD_111_len_1150	1150	dbj|GAA51961.1|	transient receptor potential cation channel CG34123	Clonorchis sinensis	268	69.913	74.6269	84.7015	2e-119
Unigene_FD_112_len_749	749	gb|AAK14815.1|	polyprotein	Schistosoma japonicum	146	58.478	41.0959	58.9041	3e-25
Unigene_FD_113_len_719	719	dbj|GAA54343.1|	calcium-dependent secretion activator 1	Clonorchis sinensis	243	101.391	54.7325	74.0741	5e-73
Unigene_FD_117_len_1003	1003	dbj|GAA28511.2|	mediator of RNA polymerase II transcription subunit 1	Clonorchis sinensis	337	100.798	32.3442	45.6973	7e-23
Unigene_FD_122_len_832	832	dbj|GAA52032.1|	histone-lysine N-methyltransferase MLL5	Clonorchis sinensis	182	65.625	51.0989	64.2857	1e-36
Unigene_FD_126_len_341	341	dbj|GAA47743.1|	hypothetical protein CLF_100748	Clonorchis sinensis	60	52.7859	73.3333	76.6667	1e-20
Unigene_FD_128_len_1708	1708	dbj|GAA49313.1|	E3 ubiquitin-protein ligase TRIP12	Clonorchis sinensis	238	41.8033	78.1513	89.4958	2e-117
Unigene_FD_129_len_721	721	gb|AAC24983.1|	reverse transcriptase	Schistosoma mansoni	206	85.7143	43.2039	54.8544	7e-32
Unigene_FD_135_len_608	608	dbj|GAA52509.1|	lysyl oxidase homolog 3, partial	Clonorchis sinensis	173	85.3618	55.4913	71.6763	8e-56
Unigene_FD_137_len_684	684	gb|AAC24982.2|	reverse transcriptase	synthetic construct	162	71.0526	39.5062	58.0247	8e-22
Unigene_FD_139_len_1148	1148	ref|XP_002575007.1|	membrane associated guanylate kinase inverted related	Schistosoma mansoni	244	63.7631	61.8852	77.459	2e-89
Unigene_FD_140_len_725	725	ref|XP_002574360.1|	hypothetical protein	Schistosoma mansoni	129	53.3793	31.0078	55.814	1e-13
Unigene_FD_148_len_1711	1711	gb|AAW27851.1|	SJCHGC02198 protein	Schistosoma japonicum	98	17.1829	41.8367	60.2041	1e-29
Unigene_FD_151_len_1841	1841	dbj|GAA50156.1|	son of sevenless homolog 1	Clonorchis sinensis	274	44.6496	60.5839	77.7372	4e-94
Unigene_FD_152_len_1235	1235	dbj|GAA50156.1|	son of sevenless homolog 1	Clonorchis sinensis	311	75.5466	59.4855	76.5273	1e-106
Unigene_FD_163_len_2096	2096	dbj|GAA34150.2|	doublesex- and mab-3-related transcription factor 1	Clonorchis sinensis	355	50.8111	43.662	54.3662	4e-61
Unigene_FD_165_len_327	327	dbj|GAA56905.1|	nostrin, partial	Clonorchis sinensis	53	48.6239	50.9434	64.1509	2e-07
Unigene_FD_176_len_912	912	emb|CCD61084.1|	acyl-CoA:glycerol-3-phosphate acyltransferase	Schistosoma mansoni	203	66.7763	36.9458	49.2611	2e-22
Unigene_FD_177_len_472	472	dbj|GAA47528.1|	hypothetical protein CLF_100472	Clonorchis sinensis	160	101.695	36.875	53.125	3e-14
Unigene_FD_178_len_659	659	ref|XP_002577655.1|	tyrosine kinase	Schistosoma mansoni	167	76.0243	65.8683	79.6407	7e-76
Unigene_FD_180_len_1159	1159	dbj|GAA52061.1|	alpha-2-macroglobulin-like protein 1	Clonorchis sinensis	362	93.7015	21.547	39.5028	7e-06
Unigene_FD_181_len_686	686	gb|AAC24982.2|	reverse transcriptase	synthetic construct	97	42.4198	44.3299	61.8557	2e-28
Unigene_FD_182_len_461	461	dbj|GAA51205.1|	dynein heavy chain 6 axonemal	Clonorchis sinensis	93	60.5206	80.6452	90.3226	9e-44
Unigene_FD_185_len_331	331	dbj|GAA30253.2|	dystonin	Clonorchis sinensis	95	86.1027	60	87.3684	9e-37
Unigene_FD_187_len_469	469	gb|AAX26971.2|	SJCHGC07654 protein	Schistosoma japonicum	67	42.8571	70.1493	86.5672	4e-27
Unigene_FD_194_len_752	752	tpe|CAJ00247.1|	TPA: reverse transcriptase	Schistosoma mansoni	254	101.33	30.7087	55.1181	2e-27
Unigene_FD_195_len_506	506	dbj|GAA54760.1|	pericentrin	Clonorchis sinensis	150	88.9328	50.6667	69.3333	3e-36
Unigene_FD_201_len_728	728	ref|XP_002580280.1|	amiloride-sensitive sodium channel-related	Schistosoma mansoni	168	69.2308	57.1429	65.4762	3e-44
Unigene_FD_207_len_1176	1176	dbj|GAA55670.1|	aminopeptidase N	Clonorchis sinensis	283	72.1939	50.1767	64.6643	1e-64
Unigene_FD_214_len_978	978	dbj|GAA51094.1|	protein couch potato, partial	Clonorchis sinensis	219	67.1779	67.5799	76.2557	9e-81
Unigene_FD_217_len_346	346	dbj|GAA41411.2|	transient receptor potential cation channel subfamily M member 4, partial	Clonorchis sinensis	98	84.9711	59.1837	81.6327	2e-34
Unigene_FD_234_len_1136	1136	dbj|GAA52961.1|	forkhead box protein P2	Clonorchis sinensis	125	33.0106	45.6	56	1e-16
Unigene_FD_241_len_688	688	emb|CCD61084.1|	acyl-CoA:glycerol-3-phosphate acyltransferase	Schistosoma mansoni	95	41.4244	44.2105	63.1579	7e-14
Unigene_FD_252_len_642	642	dbj|GAA52340.1|	nuclear pore complex protein Nup205	Clonorchis sinensis	143	66.8224	60.1399	79.7203	2e-40
Unigene_FD_261_len_1542	1542	ref|XP_002934058.1|	PREDICTED: hypothetical protein LOC100487092	Xenopus (Silurana) tropicalis	188	36.5759	25.5319	45.2128	2e-09
Unigene_FD_263_len_1060	1060	dbj|GAA48451.1|	hypothetical protein CLF_101628	Clonorchis sinensis	323	91.4151	39.9381	58.8235	3e-46
Unigene_FD_274_len_342	342	ref|XP_002573150.1|	sodium-bile acid cotransporter related	Schistosoma mansoni	113	99.1228	57.5221	69.9115	4e-34
Unigene_FD_281_len_675	675	emb|CAX76349.1|	Tropomyosin-2	Schistosoma japonicum	114	50.6667	54.386	70.1754	2e-23
Unigene_FD_298_len_578	578	dbj|GAA54688.1|	receptor-type tyrosine-protein phosphatase S	Clonorchis sinensis	180	93.4256	36.1111	52.2222	1e-24
Unigene_FD_299_len_671	671	dbj|GAA55597.1|	cadherin-related tumor suppressor	Clonorchis sinensis	109	48.7332	40.367	55.9633	7e-13
Unigene_FD_303_len_1725	1725	gb|AAO83841.1|	F484082_1 voltage-dependent non-L-type calcium channel alpha-1 subunit isoform A	Lymnaea stagnalis	233	40.5217	57.9399	70.8155	3e-74
Unigene_FD_306_len_664	664	gb|AAM93546.1|	polyprotein	Schistosoma japonicum	185	83.5843	29.1892	45.9459	4e-07
Unigene_FD_307_len_686	686	dbj|GAA47195.1|	hypothetical protein CLF_100068, partial	Clonorchis sinensis	111	48.5423	50.4505	61.2613	3e-16
Unigene_FD_310_len_450	450	gb|AAX25868.2|	SJCHGC06937 protein	Schistosoma japonicum	86	57.3333	43.0233	58.1395	2e-13
Unigene_FD_317_len_768	768	dbj|GAA37801.2|	protocadherin Fat 4	Clonorchis sinensis	260	101.562	59.6154	74.2308	2e-92
Unigene_FD_321_len_325	325	emb|CCD61084.1|	acyl-CoA:glycerol-3-phosphate acyltransferase	Schistosoma mansoni	110	101.538	45.4545	60	2e-20
Unigene_FD_332_len_369	369	dbj|GAA53185.1|	hypothetical protein CLF_109721	Clonorchis sinensis	119	96.748	50.4202	62.1849	1e-21
Unigene_FD_338_len_989	989	emb|CCD81130.1|	elav (embryonic lethal, abnormal vision,drosophila)-like protein	Schistosoma mansoni	92	27.907	46.7391	66.3043	4e-14
Unigene_FD_342_len_1065	1065	dbj|GAA54797.1|	protein shifted	Clonorchis sinensis	149	41.9718	78.5235	89.2617	2e-64
Unigene_FD_346_len_830	830	dbj|GAA51092.1|	E3 ubiquitin-protein ligase EDD1, partial	Clonorchis sinensis	254	91.8072	51.1811	63.7795	2e-56
Unigene_FD_351_len_741	741	emb|CCD58631.1|	ATP-dependent RNA helicase, putative	Schistosoma mansoni	175	70.8502	59.4286	76.5714	2e-54
Unigene_FD_352_len_717	717	emb|CCD58631.1|	ATP-dependent RNA helicase, putative	Schistosoma mansoni	167	69.8745	62.2754	80.2395	3e-57
Unigene_FD_357_len_1496	1496	dbj|GAA51292.1|	hypothetical protein CLF_105851	Clonorchis sinensis	245	49.131	68.5714	81.2245	8e-116
Unigene_FD_362_len_741	741	dbj|GAA51837.1|	hypothetical protein CLF_106873	Clonorchis sinensis	217	87.8543	23.9631	40.0922	5e-13
Unigene_FD_371_len_463	463	tpe|CAJ00245.1|	TPA: reverse transcriptase	Schistosoma mansoni	133	86.1771	34.5865	47.3684	8e-09
Unigene_FD_373_len_573	573	emb|CCD61094.1|	multidrug resistance protein 1, 2, 3 (p glycoprotein 1, 2, 3), putative	Schistosoma mansoni	144	75.3927	51.3889	69.4444	2e-33
Unigene_FD_374_len_512	512	dbj|GAA50645.1|	Golgi-specific brefeldin A-resistance guanine nucleotide exchange factor 1, partial	Clonorchis sinensis	119	69.7266	71.4286	84.0336	2e-43
Unigene_FD_376_len_574	574	dbj|GAA55527.1|	hypothetical protein CLF_108233	Clonorchis sinensis	178	93.0314	30.3371	48.3146	1e-13
Unigene_FD_380_len_1254	1254	dbj|GAA52284.1|	talin-2	Clonorchis sinensis	419	100.239	57.9952	71.1217	2e-129
Unigene_FD_383_len_767	767	gb|AAK14815.1|	polyprotein	Schistosoma japonicum	94	36.7666	44.6809	57.4468	2e-17
Unigene_FD_392_len_721	721	gb|AAK14815.1|	polyprotein	Schistosoma japonicum	130	54.0915	33.8462	58.4615	6e-13
Unigene_FD_397_len_855	855	dbj|GAA50331.1|	desert hedgehog protein A	Clonorchis sinensis	170	59.6491	48.8235	61.7647	4e-39
Unigene_FD_409_len_545	545	gb|AAX25872.2|	SJCHGC09318 protein	Schistosoma japonicum	72	39.633	58.3333	76.3889	4e-21
Unigene_FD_412_len_777	777	ref|XP_002571620.1|	host cell factor-related	Schistosoma mansoni	251	96.9112	92.4303	95.2191	1e-151
Unigene_FD_413_len_922	922	dbj|GAA49841.1|	hypothetical protein CLF_103668	Clonorchis sinensis	250	81.3449	26.8	44.8	2e-07
Unigene_FD_414_len_662	662	gb|AAW27240.1|	SJCHGC08568 protein	Schistosoma japonicum	95	43.0514	28.4211	56.8421	1e-05
Unigene_FD_415_len_1276	1276	dbj|GAA56345.1|	fibronectin type-III domain-containing protein 3A	Clonorchis sinensis	386	90.7524	38.342	51.5544	2e-57
Unigene_FD_422_len_1020	1020	dbj|GAA33861.2|	Ca(2+)/calmodulin-responsive adenylate cyclase	Clonorchis sinensis	320	94.1176	32.8125	46.5625	5e-19
Unigene_FD_427_len_340	340	gb|AAX25868.2|	SJCHGC06937 protein	Schistosoma japonicum	108	95.2941	45.3704	57.4074	2e-16
Unigene_FD_429_len_1089	1089	ref|XP_002579364.1|	talin	Schistosoma mansoni	338	93.1129	74.8521	86.3905	2e-166
Unigene_FD_430_len_762	762	ref|XP_002573847.1|	egf-like domain protein	Schistosoma mansoni	252	99.2126	68.6508	76.9841	4e-136
Unigene_FD_431_len_675	675	gb|AAC24982.2|	reverse transcriptase	synthetic construct	136	60.4444	32.3529	52.2059	7e-13
Unigene_FD_433_len_2167	2167	dbj|GAA54352.1|	retrovirus-related Pol polyprotein from transposon 17.6	Clonorchis sinensis	455	62.9903	28.5714	43.956	8e-16
Unigene_FD_437_len_1195	1195	dbj|GAA56996.1|	hypothetical protein CLF_111975	Clonorchis sinensis	166	41.6736	32.5301	43.9759	3e-10
Unigene_FD_456_len_366	366	dbj|GAA34635.1|	proprotein convertase subtilisin/kexin type 2	Clonorchis sinensis	101	82.7869	77.2277	86.1386	6e-50
Unigene_FD_462_len_723	723	gb|AAX26363.2|	SJCHGC09058 protein	Schistosoma japonicum	135	56.0166	40.7407	66.6667	1e-25
Unigene_FD_468_len_1535	1535	ref|XP_002731874.1|	PREDICTED: copine IV-like	Saccoglossus kowalevskii	358	69.9674	40.2235	56.9832	2e-62
Unigene_FD_471_len_342	342	gb|AAC24982.2|	reverse transcriptase	synthetic construct	96	84.2105	41.6667	60.4167	8e-15
Unigene_FD_473_len_667	667	emb|CCD61084.1|	acyl-CoA:glycerol-3-phosphate acyltransferase	Schistosoma mansoni	74	33.2834	41.8919	63.5135	1e-22
Unigene_FD_484_len_489	489	emb|CCD60000.1|	tuftelin interacting protein, putative	Schistosoma mansoni	42	25.7669	61.9048	73.8095	9e-07
Unigene_FD_492_len_697	697	emb|CCD80866.1|	dopey-related	Schistosoma mansoni	183	78.7661	33.8798	54.6448	3e-22
Unigene_FD_496_len_314	314	ref|ZP_06337182.1|	conserved hypothetical protein	Lactobacillus jensenii 208-1	87	83.121	63.2184	72.4138	9e-29
Unigene_FD_506_len_966	966	dbj|GAA32492.1|	hypothetical protein CLF_109746	Clonorchis sinensis	35	10.8696	77.1429	97.1429	5e-09
Unigene_FD_507_len_915	915	dbj|GAA32492.1|	hypothetical protein CLF_109746	Clonorchis sinensis	35	11.4754	77.1429	97.1429	4e-09
Unigene_FD_526_len_1248	1248	dbj|GAA54752.1|	hypothetical protein CLF_105284	Clonorchis sinensis	378	90.8654	37.5661	54.7619	9e-58
Unigene_FD_534_len_766	766	ref|XP_002578792.1|	hypothetical protein	Schistosoma mansoni	162	63.4465	32.716	54.321	2e-19
Unigene_FD_535_len_611	611	tpe|CAJ00226.1|	TPA: pol polyprotein	Schistosoma mansoni	143	70.2128	41.2587	55.9441	3e-22
Unigene_FD_537_len_964	964	gb|AAC24982.2|	reverse transcriptase	synthetic construct	201	62.5519	44.7761	60.6965	9e-49
Unigene_FD_546_len_1371	1371	ref|XP_002129626.1|	PREDICTED: similar to tektin 3	Ciona intestinalis	394	86.2144	40.8629	60.4061	3e-87
Unigene_FD_547_len_749	749	gb|AAM93546.1|	polyprotein	Schistosoma japonicum	97	38.8518	31.9588	51.5464	4e-06
Unigene_FD_551_len_2508	2508	dbj|GAA54316.1|	homeobox protein meis3	Clonorchis sinensis	436	52.1531	50	63.3028	3e-102
Unigene_FD_561_len_709	709	emb|CCD80091.1|	ADAMTS14 peptidase (M12 family)	Schistosoma mansoni	206	87.165	52.9126	67.4757	3e-67
Unigene_FD_567_len_607	607	gb|AAC24982.2|	reverse transcriptase	synthetic construct	150	74.1351	38	51.3333	2e-11
Unigene_FD_568_len_428	428	dbj|GAA56018.1|	hypothetical protein CLF_109660, partial	Clonorchis sinensis	76	53.271	46.0526	56.5789	5e-10
Unigene_FD_570_len_470	470	gb|AAC24982.2|	reverse transcriptase	synthetic construct	111	70.8511	40.5405	57.6577	3e-09
Unigene_FD_588_len_545	545	gb|AAX25881.2|	SJCHGC09145 protein	Schistosoma japonicum	60	33.0275	41.6667	68.3333	1e-07
Unigene_FD_593_len_597	597	gb|AAW26901.1|	SJCHGC09144 protein	Schistosoma japonicum	111	55.7789	39.6396	48.6486	3e-07
Unigene_FD_595_len_992	992	dbj|GAA54760.1|	pericentrin	Clonorchis sinensis	164	49.5968	59.7561	75.6098	1e-46
Unigene_FD_599_len_538	538	dbj|GAA27164.2|	hypothetical protein CLF_103367	Clonorchis sinensis	121	67.4721	39.6694	64.4628	5e-19
Unigene_FD_604_len_593	593	gb|AAK14815.1|	polyprotein	Schistosoma japonicum	79	39.9663	46.8354	64.557	3e-15
Unigene_FD_613_len_459	459	ref|XP_002734990.1|	PREDICTED: predicted protein-like	Saccoglossus kowalevskii	107	69.9346	29.9065	57.0093	2e-12
Unigene_FD_619_len_514	514	gb|AAM93546.1|	polyprotein	Schistosoma japonicum	190	110.895	30.5263	43.1579	5e-08
Unigene_FD_620_len_1513	1513	dbj|GAA33432.2|	cohesin loading factor subunit SCC2	Clonorchis sinensis	513	101.718	62.3782	73.4893	3e-175
Unigene_FD_622_len_1230	1230	dbj|GAA53508.1|	hypothetical protein CLF_110396	Clonorchis sinensis	398	97.0732	27.8894	41.206	1e-11
Unigene_FD_641_len_520	520	dbj|GAA48171.1|	craniofacial development protein 2	Clonorchis sinensis	84	48.4615	44.0476	61.9048	6e-11
Unigene_FD_644_len_405	405	emb|CCD61084.1|	acyl-CoA:glycerol-3-phosphate acyltransferase	Schistosoma mansoni	102	75.5556	54.902	71.5686	6e-22
Unigene_FD_656_len_740	740	gb|AAK14815.1|	polyprotein	Schistosoma japonicum	136	55.1351	36.0294	52.9412	1e-17
Unigene_FD_658_len_1236	1236	ref|XP_002574669.1|	hypothetical protein	Schistosoma mansoni	353	85.6796	61.1898	71.9547	1e-114
Unigene_FD_667_len_461	461	gb|AAW26901.1|	SJCHGC09144 protein	Schistosoma japonicum	90	58.5683	45.5556	55.5556	1e-07
Unigene_FD_668_len_2385	2385	dbj|GAA51543.1|	hypothetical protein CLF_106355	Clonorchis sinensis	774	97.3585	34.1085	45.478	1e-74
Unigene_FD_671_len_326	326	dbj|GAA48180.1|	craniofacial development protein 2, partial	Clonorchis sinensis	100	92.0245	45	62	3e-17
Unigene_FD_680_len_365	365	dbj|GAA55527.1|	hypothetical protein CLF_108233	Clonorchis sinensis	71	58.3562	46.4789	63.3803	1e-10
Unigene_FD_682_len_856	856	dbj|GAA53456.1|	anaphase-promoting complex subunit 6	Clonorchis sinensis	165	57.8271	47.2727	61.2121	2e-26
Unigene_FD_685_len_640	640	emb|CCD61084.1|	acyl-CoA:glycerol-3-phosphate acyltransferase	Schistosoma mansoni	170	79.6875	42.3529	52.9412	4e-23
Unigene_FD_689_len_786	786	tpe|CAJ00238.1|	TPA: endonuclease-reverse transcriptase	Schistosoma mansoni	115	43.8931	44.3478	66.087	5e-27
Unigene_FD_695_len_485	485	dbj|GAA29744.2|	mediator of RNA polymerase II transcription subunit 13-like	Clonorchis sinensis	169	104.536	56.8047	68.6391	4e-45
Unigene_FD_700_len_836	836	dbj|GAA38200.2|	girdin	Clonorchis sinensis	239	85.7656	56.4854	72.3849	1e-71
Unigene_FD_705_len_459	459	ref|XP_002755724.1|	PREDICTED: hypothetical protein LOC100399597	Callithrix jacchus	60	39.2157	36.6667	65	1e-08
Unigene_FD_706_len_413	413	gb|AAX26862.2|	SJCHGC04134 protein	Schistosoma japonicum	71	51.5738	40.8451	59.1549	5e-08
Unigene_FD_742_len_793	793	dbj|GAA54636.1|	leishmanolysin-like peptidase, partial	Clonorchis sinensis	254	96.0908	55.9055	75.5906	9e-101
Unigene_FD_744_len_1262	1262	dbj|GAA30037.2|	homeobox protein SMOX-1	Clonorchis sinensis	225	53.4865	49.7778	60.4444	7e-42
Unigene_FD_745_len_392	392	dbj|GAA31944.1|	tubulin polymerization-promoting protein family member 3	Clonorchis sinensis	116	88.7755	51.7241	70.6897	9e-36
Unigene_FD_746_len_389	389	gb|EFN78447.1|	hypothetical protein EAI_13318	Harpegnathos saltator	92	70.9512	41.3043	60.8696	7e-09
Unigene_FD_764_len_971	971	dbj|GAA51548.1|	voltage-dependent calcium channel subunit alpha-2/delta-1	Clonorchis sinensis	200	61.792	35.5	48	8e-24
Unigene_FD_774_len_368	368	gb|AAW25932.1|	SJCHGC07956 protein	Schistosoma japonicum	75	61.1413	58.6667	70.6667	2e-23
Unigene_FD_781_len_432	432	dbj|GAA53226.1|	hypothetical protein CLF_109800, partial	Clonorchis sinensis	112	77.7778	38.3929	65.1786	2e-16
Unigene_FD_786_len_633	633	tpe|CAJ00227.1|	TPA: gag-pol polyprotein	Schistosoma mansoni	57	27.0142	56.1404	73.6842	2e-18
Unigene_FD_787_len_632	632	dbj|GAA53282.1|	NAD+ synthase (glutamine-hydrolysing)	Clonorchis sinensis	54	25.6329	44.4444	57.4074	4e-06
Unigene_FD_795_len_697	697	gb|AAC24982.2|	reverse transcriptase	synthetic construct	93	40.0287	34.4086	48.3871	5e-10
Unigene_FD_801_len_445	445	gb|AAW26901.1|	SJCHGC09144 protein	Schistosoma japonicum	115	77.5281	42.6087	57.3913	1e-15
Unigene_FD_803_len_592	592	gb|AAC24982.2|	reverse transcriptase	synthetic construct	61	30.9122	52.459	65.5738	7e-08
Unigene_FD_807_len_927	927	dbj|GAA52864.1|	symplekin, partial	Clonorchis sinensis	319	103.236	54.8589	65.5172	9e-66
Unigene_FD_812_len_464	464	ref|XP_003226112.1|	PREDICTED: collagen alpha-1(XXI) chain-like	Anolis carolinensis	150	96.9828	50.6667	61.3333	4e-30
Unigene_FD_813_len_872	872	gb|AAK14815.1|	polyprotein	Schistosoma japonicum	84	28.8991	41.6667	58.3333	4e-13
Unigene_FD_830_len_543	543	dbj|GAA48338.1|	retrovirus-related Pol polyprotein from transposon opus	Clonorchis sinensis	47	25.9669	51.0638	76.5957	2e-12
Unigene_FD_836_len_353	353	gb|AAC24982.2|	reverse transcriptase	synthetic construct	116	98.5836	52.5862	68.1034	2e-26
Unigene_FD_840_len_378	378	dbj|GAA55527.1|	hypothetical protein CLF_108233	Clonorchis sinensis	63	50	49.2063	66.6667	2e-06
Unigene_FD_855_len_1117	1117	dbj|GAA31710.2|	myosin light chain kinase smooth muscle	Clonorchis sinensis	315	84.6016	80.9524	89.8413	5e-178
Unigene_FD_857_len_963	963	gb|AAQ57129.1|	endonuclease and reverse transcriptase-like protein	Bombyx mori	114	35.514	28.9474	50.8772	2e-06
Unigene_FD_859_len_866	866	ref|XP_003085559.1|	PREDICTED: uncharacterized protein LOC100504165	Mus musculus	66	22.8637	50	63.6364	8e-08
Unigene_FD_860_len_732	732	dbj|GAA56415.1|	plexin A	Clonorchis sinensis	144	59.0164	50	67.3611	4e-37
Unigene_FD_862_len_326	326	dbj|GAA53500.1|	craniofacial development protein 2	Clonorchis sinensis	104	95.7055	44.2308	60.5769	6e-18
Unigene_FD_863_len_1873	1873	dbj|GAA51425.1|	dynein heavy chain 7 axonemal	Clonorchis sinensis	568	90.977	73.9437	83.4507	0
Unigene_FD_874_len_442	442	dbj|GAA55527.1|	hypothetical protein CLF_108233	Clonorchis sinensis	59	40.0452	52.5424	61.0169	5e-15
Unigene_FD_882_len_319	319	emb|CCD61084.1|	acyl-CoA:glycerol-3-phosphate acyltransferase	Schistosoma mansoni	62	58.3072	50	64.5161	3e-08
Unigene_FD_893_len_599	599	dbj|GAA52048.1|	hypothetical protein CLF_107265	Clonorchis sinensis	48	24.0401	60.4167	64.5833	1e-06
Unigene_FD_901_len_637	637	dbj|GAA40399.2|	protocadherin-11 X-linked	Clonorchis sinensis	223	105.024	34.9776	48.8789	1e-20
Unigene_FD_903_len_668	668	dbj|GAA50163.1|	zinc finger protein 26	Clonorchis sinensis	135	60.6287	77.037	81.4815	4e-63
Unigene_FD_915_len_304	304	gb|AAK14815.1|	polyprotein	Schistosoma japonicum	57	56.25	45.614	57.8947	4e-08
Unigene_FD_918_len_430	430	emb|CCD61084.1|	acyl-CoA:glycerol-3-phosphate acyltransferase	Schistosoma mansoni	81	56.5116	40.7407	58.0247	2e-12
Unigene_FD_921_len_678	678	emb|CAX83711.1|	endonuclease-reverse transcriptase	Schistosoma japonicum	69	30.531	56.5217	69.5652	3e-29
Unigene_FD_940_len_423	423	gb|AAM93546.1|	polyprotein	Schistosoma japonicum	125	88.6525	45.6	57.6	3e-20
Unigene_FD_942_len_1544	1544	ref|XP_002575887.1|	Intersectin-1 (EH and SH3 domains protein 1)	Schistosoma mansoni	345	67.0337	70.1449	88.1159	1e-143
Unigene_FD_946_len_1589	1589	gb|AAW25935.1|	SJCHGC05618 protein	Schistosoma japonicum	295	55.6954	54.5763	71.8644	5e-101
Unigene_FD_947_len_308	308	dbj|GAA48273.1|	striated muscle preferentially expressed protein kinase	Clonorchis sinensis	102	99.3506	44.1176	61.7647	4e-16
Unigene_FD_949_len_1316	1316	dbj|GAA49813.1|	pyruvate kinase	Clonorchis sinensis	379	86.3982	63.5884	79.4195	2e-146
Unigene_FD_951_len_2666	2666	dbj|GAA50737.1|	bromodomain adjacent to zinc finger domain protein 2B	Clonorchis sinensis	313	35.2213	43.4505	56.5495	7e-52
Unigene_FD_957_len_1126	1126	dbj|GAA56616.1|	integrin alpha-5	Clonorchis sinensis	171	45.5595	73.6842	83.0409	9e-61
Unigene_FD_963_len_405	405	dbj|GAA37003.2|	monocarboxylate transporter 9	Clonorchis sinensis	105	77.7778	40	53.3333	5e-12
Unigene_FD_971_len_1548	1548	emb|CCD78558.1|	rna methyltransferase-related	Schistosoma mansoni	326	63.1783	40.7975	60.7362	2e-67
Unigene_FD_974_len_1143	1143	emb|CAX72903.1|	MAP/microtubule affinity-regulating kinase 3	Schistosoma japonicum	254	66.6667	49.6063	68.1102	4e-76
Unigene_FD_976_len_776	776	dbj|GAA50755.1|	hypothetical protein CLF_104993	Clonorchis sinensis	259	100.129	48.2625	65.251	6e-70
Unigene_FD_978_len_1753	1753	ref|XP_002575921.1|	hypothetical protein	Schistosoma mansoni	465	79.5779	34.6237	50.7527	4e-43
Unigene_FD_983_len_545	545	dbj|GAA47525.1|	hypothetical protein CLF_100468	Clonorchis sinensis	183	100.734	22.9508	49.7268	8e-08
Unigene_FD_988_len_1244	1244	gb|AAN39120.1|	F314754_1 insulin receptor protein kinase	Schistosoma mansoni	321	77.4116	43.6137	63.8629	3e-76
Unigene_FD_989_len_1503	1503	dbj|GAA54914.1|	probable cytosolic iron-sulfur protein assembly protein	Clonorchis sinensis	352	70.2595	63.9205	76.1364	2e-165
Unigene_FD_1002_len_1398	1398	dbj|GAA29536.2|	nuclear pore complex protein Nup53	Clonorchis sinensis	413	88.6266	50.8475	63.1961	5e-113
Unigene_FD_1009_len_527	527	tpg|DAA04499.1|	TPA_exp: pol polyprotein	Schistosoma mansoni	126	71.7268	37.3016	47.619	6e-14
Unigene_FD_1019_len_447	447	ref|XP_002578635.1|	histone H3	Schistosoma mansoni	136	91.2752	100	100	3e-88
Unigene_FD_1021_len_2303	2303	ref|XP_002578069.1|	DEAD box ATP-dependent RNA helicase	Schistosoma mansoni	713	92.8789	65.9187	75.4558	0
Unigene_FD_1023_len_1065	1065	dbj|GAA55701.1|	GDNF-inducible zinc finger protein 1	Clonorchis sinensis	356	100.282	59.2697	73.0337	8e-134
Unigene_FD_1044_len_916	916	emb|CCD61084.1|	acyl-CoA:glycerol-3-phosphate acyltransferase	Schistosoma mansoni	57	18.6681	47.3684	68.4211	5e-10
Unigene_FD_1065_len_652	652	dbj|GAA49923.1|	netrin receptor unc-5	Clonorchis sinensis	118	54.2945	80.5085	90.678	5e-59
Unigene_FD_1066_len_999	999	dbj|GAA56877.1|	hypothetical protein CLF_111739	Clonorchis sinensis	74	22.2222	36.4865	52.7027	9e-08
Unigene_FD_1067_len_893	893	emb|CCD80173.1|	hypothetical protein Smp_143910	Schistosoma mansoni	248	83.3147	41.129	57.2581	2e-50
Unigene_FD_1068_len_1992	1992	ref|XP_002571692.1|	transport proetin (smap-4-related)	Schistosoma mansoni	474	71.3855	64.346	75.7384	0
Unigene_FD_1074_len_3399	3399	ref|XP_002576754.1|	hypothetical protein	Schistosoma mansoni	1084	95.6752	46.5867	62.9151	0
Unigene_FD_1075_len_1981	1981	dbj|GAA30463.2|	putative RNA-binding protein 15B	Clonorchis sinensis	614	92.9833	44.6254	58.4691	1e-119
Unigene_FD_1076_len_3551	3551	dbj|GAA50271.1|	Rho GTPase-activating protein 7	Clonorchis sinensis	788	66.5728	53.934	69.0355	0
Unigene_FD_1083_len_1759	1759	emb|CCD58796.1|	fer-1-related	Schistosoma mansoni	420	71.6316	67.381	84.0476	0
Unigene_FD_1088_len_3375	3375	gb|EFX72448.1|	hypothetical protein DAPPUDRAFT_326182	Daphnia pulex	289	25.6889	52.2491	69.2042	3e-94
Unigene_FD_1089_len_1220	1220	ref|XP_002574055.1|	hypothetical protein	Schistosoma mansoni	102	25.082	50	62.7451	1e-31
Unigene_FD_1090_len_1011	1011	ref|XP_002574055.1|	hypothetical protein	Schistosoma mansoni	133	39.4659	45.1128	60.1504	2e-37
Unigene_FD_1093_len_1216	1216	dbj|GAA54724.1|	coiled-coil domain-containing protein 75	Clonorchis sinensis	288	71.0526	40.9722	59.0278	1e-57
Unigene_FD_1094_len_2864	2864	ref|XP_003455402.1|	PREDICTED: large subunit GTPase 1 homolog	Oreochromis niloticus	669	70.0768	39.3124	56.3528	3e-136
Unigene_FD_1097_len_542	542	dbj|GAA48197.1|	DnaJ homolog subfamily C member 13, partial	Clonorchis sinensis	94	52.0295	79.7872	89.3617	1e-60
Unigene_FD_1106_len_1007	1007	dbj|GAA50143.1|	hypothetical protein CLF_104120	Clonorchis sinensis	234	69.712	38.0342	53.8462	1e-19
Unigene_FD_1117_len_3636	3636	dbj|BAH13423.1|	unnamed protein product	Homo sapiens	999	82.4257	41.6416	58.7588	0
Unigene_FD_1118_len_2135	2135	ref|XP_795698.1|	PREDICTED: similar to gag-pol polyprotein	Strongylocentrotus purpuratus	287	40.3279	32.4042	49.8258	5e-30
Unigene_FD_1123_len_663	663	dbj|GAA50220.1|	phospholipid-translocating ATPase	Clonorchis sinensis	205	92.7602	67.3171	78.0488	6e-81
Unigene_FD_1125_len_816	816	dbj|GAA53590.1|	C2 domain-containing protein 3	Clonorchis sinensis	271	99.6324	32.1033	50.5535	1e-35
Unigene_FD_1126_len_800	800	dbj|GAA57160.1|	hypothetical protein CLF_112260	Clonorchis sinensis	172	64.5	29.6512	53.4884	3e-17
Unigene_FD_1131_len_962	962	dbj|GAA56045.1|	plectin, partial	Clonorchis sinensis	176	54.8857	44.8864	64.2045	9e-36
Unigene_FD_1132_len_777	777	gb|AAW24568.1|	SJCHGC00284 protein	Schistosoma japonicum	118	45.5598	30.5085	50.8475	3e-11
Unigene_FD_1137_len_2170	2170	dbj|GAA56429.1|	hypothetical protein CLF_110859	Clonorchis sinensis	342	47.2811	35.6725	53.2164	8e-58
Unigene_FD_1139_len_2930	2930	dbj|GAA32771.2|	long-chain-fatty-acid--CoA ligase	Clonorchis sinensis	549	56.2116	24.2259	39.3443	6e-18
Unigene_FD_1143_len_352	352	ref|XP_002596282.1|	hypothetical protein BRAFLDRAFT_134185	Branchiostoma floridae	105	89.4886	35.2381	55.2381	2e-15
Unigene_FD_1146_len_3733	3733	dbj|GAA48434.1|	hypothetical protein CLF_101604	Clonorchis sinensis	517	41.5484	42.7466	56.4797	4e-85
Unigene_FD_1148_len_1342	1342	gb|AAK14815.1|	polyprotein	Schistosoma japonicum	154	34.4262	42.2078	58.4416	2e-22
Unigene_FD_1151_len_650	650	gb|AAK84313.1|	F361885_1 high voltage-activated calcium channel Cav2B	Schistosoma mansoni	224	103.385	57.5893	67.8571	8e-56
Unigene_FD_1163_len_787	787	ref|XP_003389166.1|	PREDICTED: hypothetical protein LOC100636756	Amphimedon queenslandica	84	32.0203	33.3333	63.0952	5e-07
Unigene_FD_1168_len_454	454	dbj|GAA38791.1|	P2X purinoceptor 4	Clonorchis sinensis	147	97.1366	51.0204	68.0272	1e-42
Unigene_FD_1169_len_1217	1217	dbj|GAA55234.1|	hypothetical protein CLF_107406	Clonorchis sinensis	383	94.4125	38.1201	57.9634	8e-68
Unigene_FD_1172_len_1609	1609	ref|XP_002576057.1|	hypothetical protein	Schistosoma mansoni	429	79.9876	33.7995	51.5152	3e-54
Unigene_FD_1173_len_2171	2171	emb|CAX73251.1|	Notchless protein homolog 1	Schistosoma japonicum	373	51.5431	68.3646	83.378	0
Unigene_FD_1177_len_404	404	pdb|3KWQ|	Chain B, Structural Characterization Of H3k56q Nucleosomes And Nucleo Arrays pdb|3KWQ|F Chain F, Structural Characterization Of H3k56q Nucleosomes And Nucleo Arrays (83)		82	60.8911	100	100	3e-49
Unigene_FD_1179_len_3149	3149	dbj|GAA29214.2|	polo-like kinase 4	Clonorchis sinensis	768	73.1661	51.9531	63.6719	0
Unigene_FD_1181_len_643	643	ref|XP_001438949.1|	hypothetical protein	Paramecium tetraurelia strain d4-2	91	42.4572	74.7253	86.8132	3e-43
Unigene_FD_1185_len_961	961	ref|XP_002576697.1|	hypothetical protein	Schistosoma mansoni	207	64.6202	62.8019	77.2947	3e-76
Unigene_FD_1193_len_359	359	dbj|GAA28756.2|	DNA polymerase epsilon subunit 1	Clonorchis sinensis	122	101.95	59.0164	69.6721	1e-32
Unigene_FD_1195_len_2086	2086	emb|CAX75053.1|	Transcription initiation factor TFIID subunit 3	Schistosoma japonicum	179	25.743	37.4302	49.162	1e-14
Unigene_FD_1196_len_811	811	dbj|GAA48022.1|	titin	Clonorchis sinensis	211	78.0518	43.6019	64.455	7e-45
Unigene_FD_1208_len_629	629	gb|AAK14815.1|	polyprotein	Schistosoma japonicum	206	98.2512	38.3495	50.4854	8e-29
Unigene_FD_1210_len_2322	2322	emb|CCD60039.1|	hypothetical protein Smp_130470	Schistosoma mansoni	367	47.416	29.1553	46.3215	2e-13
Unigene_FD_1220_len_573	573	dbj|GAA54024.1|	deleted in lung and esophageal cancer protein 1	Clonorchis sinensis	142	74.3455	28.8732	50	2e-14
Unigene_FD_1228_len_572	572	dbj|GAA55527.1|	hypothetical protein CLF_108233	Clonorchis sinensis	127	66.6084	40.1575	52.7559	9e-16
Unigene_FD_1229_len_381	381	gb|AAK14815.1|	polyprotein	Schistosoma japonicum	58	45.6693	55.1724	72.4138	2e-09
Unigene_FD_1236_len_1527	1527	dbj|GAA50760.1|	exportin-4	Clonorchis sinensis	439	86.2475	48.9749	66.9704	4e-115
Unigene_FD_1248_len_377	377	emb|CCD78096.1|	putative neuronal RhoA GEF protein	Schistosoma mansoni	124	98.6737	46.7742	61.2903	2e-13
Unigene_FD_1249_len_1151	1151	dbj|GAA28756.2|	DNA polymerase epsilon subunit 1	Clonorchis sinensis	383	99.8262	90.3394	96.6057	0
Unigene_FD_1250_len_1690	1690	dbj|GAA35515.2|	Rho GTPase-activating protein 19	Clonorchis sinensis	554	98.3432	52.3466	64.4404	2e-138
Unigene_FD_1262_len_418	418	gb|AAK14815.1|	polyprotein	Schistosoma japonicum	51	36.6029	50.9804	66.6667	4e-10
Unigene_FD_1263_len_405	405	ref|XP_002575842.1|	hypothetical protein	Schistosoma mansoni	140	103.704	47.1429	64.2857	2e-28
Unigene_FD_1266_len_847	847	gb|AAC24982.2|	reverse transcriptase	synthetic construct	97	34.3566	42.268	60.8247	2e-20
Unigene_FD_1269_len_306	306	gb|AAK14815.1|	polyprotein	Schistosoma japonicum	57	55.8824	50.8772	63.1579	7e-08
Unigene_FD_1270_len_1305	1305	ref|XP_002575883.1|	hypothetical protein	Schistosoma mansoni	320	73.5632	76.5625	88.75	0
Unigene_FD_1271_len_334	334	dbj|GAA57421.1|	solute carrier family 5 (high affinity choline transporter) member 7	Clonorchis sinensis	110	98.8024	74.5455	88.1818	7e-44
Unigene_FD_1272_len_519	519	dbj|GAA28183.2|	dynein beta chain ciliary	Clonorchis sinensis	172	99.422	70.9302	86.6279	8e-77
Unigene_FD_1273_len_693	693	dbj|GAA32853.2|	radial spoke head protein 3 homolog	Clonorchis sinensis	35	15.1515	54.2857	85.7143	2e-06
Unigene_FD_1276_len_560	560	gb|AAI51780.1|	Unknown (protein for IMAGE:8969608)	Bos taurus	107	57.3214	37.3832	54.2056	4e-13
Unigene_FD_1280_len_3877	3877	dbj|GAA50141.1|	nuclear receptor subfamily 5 group A member 3	Clonorchis sinensis	961	74.3616	56.9199	69.3028	0
Unigene_FD_1284_len_486	486	dbj|GAA33643.2|	hypothetical protein CLF_111998	Clonorchis sinensis	140	86.4198	27.1429	47.8571	4e-11
Unigene_FD_1287_len_1593	1593	dbj|GAA32467.2|	histone-lysine N-methyltransferase MLL3, partial	Clonorchis sinensis	516	97.1751	36.2403	50	3e-50
Unigene_FD_1288_len_5461	5461	dbj|GAA41842.2|	protein split ends	Clonorchis sinensis	763	41.9154	43.9056	55.7012	9e-124
Unigene_FD_1291_len_540	540	emb|CCD60297.1|	timeless, putative	Schistosoma mansoni	146	81.1111	79.4521	88.3562	4e-70
Unigene_FD_1296_len_1091	1091	dbj|GAA47667.1|	enoyl-CoA hydratase domain-containing protein 3 mitochondrial	Clonorchis sinensis	241	66.2695	58.5062	79.668	2e-95
Unigene_FD_1302_len_4343	4343	dbj|GAA32467.2|	histone-lysine N-methyltransferase MLL3, partial	Clonorchis sinensis	1166	80.5434	58.0617	70.7547	0
Unigene_FD_1303_len_1212	1212	gb|AAX27945.2|	SJCHGC05924 protein	Schistosoma japonicum	227	56.1881	93.3921	96.4758	3e-134
Unigene_FD_1304_len_903	903	dbj|GAA50920.1|	hypothetical protein CLF_105224	Clonorchis sinensis	94	31.2292	72.3404	87.234	2e-39
Unigene_FD_1306_len_395	395	gb|AAC24982.2|	reverse transcriptase	synthetic construct	81	61.519	41.9753	53.0864	2e-10
Unigene_FD_1309_len_4732	4732	dbj|GAA31677.2|	WD repeat-containing protein 47	Clonorchis sinensis	1057	67.0118	64.0492	73.5099	0
Unigene_FD_1313_len_557	557	dbj|GAA35242.2|	proto-oncogene tyrosine-protein kinase ROS	Clonorchis sinensis	166	89.4075	51.2048	70.4819	1e-52
Unigene_FD_1314_len_474	474	ref|XP_002573872.1|	hypothetical protein	Schistosoma mansoni	146	92.4051	55.4795	68.4932	2e-43
Unigene_FD_1318_len_1336	1336	ref|XP_002571524.1|	zinc finger protein	Schistosoma mansoni	147	33.009	59.1837	76.1905	4e-48
Unigene_FD_1320_len_3367	3367	dbj|GAA31346.2|	suppressor of fused homolog	Clonorchis sinensis	948	84.4669	54.3249	65.9283	0
Unigene_FD_1323_len_488	488	dbj|GAA48059.1|	CD109 antigen	Clonorchis sinensis	162	99.5902	80.8642	90.1235	3e-82
Unigene_FD_1325_len_924	924	dbj|GAA53243.1|	ATP-binding cassette transporter, partial	Clonorchis sinensis	130	42.2078	33.0769	45.3846	2e-06
Unigene_FD_1331_len_2919	2919	dbj|GAA52545.1|	hypothetical protein CLF_108306, partial	Clonorchis sinensis	413	42.446	30.7506	48.9104	7e-36
Unigene_FD_1335_len_2045	2045	ref|XP_002573866.1|	hypothetical protein	Schistosoma mansoni	76	11.1491	56.5789	76.3158	1e-14
Unigene_FD_1340_len_1423	1423	dbj|GAA55911.1|	collagen alpha-1(VII) chain, partial	Clonorchis sinensis	473	99.7189	52.4313	70.1903	3e-175
Unigene_FD_1346_len_1146	1146	dbj|GAA51966.1|	hypothetical protein CLF_107151	Clonorchis sinensis	167	43.7173	61.6766	77.8443	5e-64
Unigene_FD_1349_len_1083	1083	dbj|GAA54760.1|	pericentrin	Clonorchis sinensis	370	102.493	39.4595	54.5946	1e-50
Unigene_FD_1352_len_1022	1022	dbj|GAA54903.1|	josephin-2	Clonorchis sinensis	183	53.7182	75.4098	87.4317	3e-97
Unigene_FD_1353_len_602	602	gb|AAX25872.2|	SJCHGC09318 protein	Schistosoma japonicum	135	67.2757	35.5556	46.6667	3e-09
Unigene_FD_1358_len_488	488	gb|AAW25319.1|	SJCHGC04412 protein	Schistosoma japonicum	51	31.3525	52.9412	68.6275	5e-09
Unigene_FD_1362_len_1123	1123	dbj|GAA48856.1|	enoyl-CoA hydratase, partial	Clonorchis sinensis	164	43.8112	63.4146	74.3902	3e-48
Unigene_FD_1365_len_565	565	gb|AAC24982.2|	reverse transcriptase	synthetic construct	161	85.4867	40.3727	53.4161	2e-19
Unigene_FD_1369_len_375	375	dbj|GAA53290.1|	hypothetical protein CLF_109944	Clonorchis sinensis	106	84.8	41.5094	56.6038	1e-11
Unigene_FD_1379_len_591	591	gb|AAX28366.2|	SJCHGC04923 protein	Schistosoma japonicum	163	82.7411	70.5521	82.8221	2e-81
Unigene_FD_1382_len_315	315	dbj|GAA52053.1|	DNA polymerase zeta subunit	Clonorchis sinensis	48	45.7143	56.25	72.9167	4e-15
Unigene_FD_1398_len_905	905	dbj|GAA43104.1|	MFS transporter ceroid-lipofuscinosis neuronal protein 7	Clonorchis sinensis	259	85.8564	78.7645	86.4865	2e-139
Unigene_FD_1404_len_2060	2060	dbj|GAA51558.1|	round spermatid basic protein 1-like protein	Clonorchis sinensis	430	62.6214	70.6977	81.3953	0
Unigene_FD_1410_len_423	423	ref|XP_002579243.1|	hypothetical protein	Schistosoma mansoni	77	54.6099	89.6104	96.1039	3e-36
Unigene_FD_1412_len_641	641	dbj|GAA52872.1|	integrator complex subunit 9	Clonorchis sinensis	114	53.3541	54.386	69.2982	3e-30
Unigene_FD_1413_len_580	580	dbj|GAA52872.1|	integrator complex subunit 9	Clonorchis sinensis	45	23.2759	64.4444	80	1e-08
Unigene_FD_1416_len_1234	1234	ref|XP_002576755.1|	hypothetical protein	Schistosoma mansoni	309	75.1216	35.5987	54.0453	2e-53
Unigene_FD_1417_len_600	600	dbj|GAA39727.2|	hypothetical protein CLF_101455	Clonorchis sinensis	89	44.5	32.5843	52.809	4e-06
Unigene_FD_1422_len_693	693	dbj|GAA56965.1|	DNA polymerase gamma 1, partial	Clonorchis sinensis	126	54.5455	42.0635	60.3175	1e-32
Unigene_FD_1430_len_1554	1554	ref|XP_002575443.1|	formin-like	Schistosoma mansoni	474	91.5058	61.1814	76.3713	1e-177
Unigene_FD_1432_len_454	454	dbj|GAA48485.1|	nanos homolog 1	Clonorchis sinensis	80	52.8634	47.5	55	6e-12
Unigene_FD_1440_len_2328	2328	dbj|GAA54321.1|	Ral GTPase-activating protein subunit beta	Clonorchis sinensis	584	75.2577	47.9452	62.5	8e-147
Unigene_FD_1441_len_3173	3173	dbj|GAA49565.1|	phospholipid-translocating ATPase, partial	Clonorchis sinensis	595	56.2559	62.8571	72.1008	0
Unigene_FD_1447_len_1728	1728	dbj|GAA48467.1|	hypothetical protein CLF_101647	Clonorchis sinensis	92	15.9722	31.5217	48.913	1e-06
Unigene_FD_1448_len_2008	2008	dbj|GAA50929.1|	fanconi anemia group D2 protein	Clonorchis sinensis	390	58.2669	48.2051	65.641	2e-92
Unigene_FD_1459_len_641	641	emb|CCD79353.1|	putative plexin	Schistosoma mansoni	213	99.688	29.108	46.0094	5e-14
Unigene_FD_1462_len_1494	1494	emb|CCD81781.1|	hypothetical protein Smp_128660	Schistosoma mansoni	439	88.1526	34.6241	51.9362	4e-60
Unigene_FD_1463_len_318	318	dbj|GAA57339.1|	hypothetical protein CLF_112553	Clonorchis sinensis	64	60.3774	40.625	54.6875	3e-07
Unigene_FD_1468_len_1235	1235	emb|CCD60612.1|	afadin (af-6 protein), putative	Schistosoma mansoni	412	100.081	46.8447	58.9806	3e-87
Unigene_FD_1469_len_1242	1242	gb|AAX25868.2|	SJCHGC06937 protein	Schistosoma japonicum	183	44.2029	28.4153	42.623	2e-07
Unigene_FD_1470_len_1470	1470	dbj|GAA49755.1|	acetylcholine receptor subunit alpha-type acr-16	Clonorchis sinensis	440	89.7959	46.5909	67.5	1e-126
Unigene_FD_1471_len_2480	2480	dbj|GAA56278.1|	IQ motif and SEC7 domain-containing protein 1	Clonorchis sinensis	602	72.8226	38.0399	52.4917	6e-84
Unigene_FD_1473_len_499	499	dbj|GAA30532.1|	innexin unc-9	Clonorchis sinensis	128	76.9539	93.75	96.875	2e-69
Unigene_FD_1477_len_705	705	gb|AAC24982.2|	reverse transcriptase	synthetic construct	65	27.6596	41.5385	66.1538	3e-14
Unigene_FD_1479_len_1956	1956	dbj|GAA51963.1|	beta-1 3-galactosyltransferase 1	Clonorchis sinensis	399	61.1963	46.3659	62.9073	4e-115
Unigene_FD_1485_len_2036	2036	emb|CBM42051.1|	heat shock protein-70kDa	Riftia pachyptila	635	93.5658	24.4094	44.8819	1e-45
Unigene_FD_1492_len_1758	1758	dbj|GAA52351.1|	7SK snRNA methylphosphate capping enzyme	Clonorchis sinensis	423	72.1843	74.2317	82.2695	0
Unigene_FD_1493_len_304	304	gb|AAM93546.1|	polyprotein	Schistosoma japonicum	68	67.1053	48.5294	58.8235	4e-07
Unigene_FD_1495_len_1196	1196	dbj|GAA55652.1|	pro-Pol polyprotein, partial	Clonorchis sinensis	90	22.5753	42.2222	57.7778	1e-16
Unigene_FD_1497_len_1315	1315	gb|AAM93546.1|	polyprotein	Schistosoma japonicum	160	36.5019	35.625	52.5	1e-13
Unigene_FD_1498_len_670	670	dbj|GAA29975.2|	protein FAM164A	Clonorchis sinensis	73	32.6866	63.0137	79.4521	2e-29
Unigene_FD_1501_len_340	340	dbj|GAA54062.1|	endothelial transcription factor GATA-2	Clonorchis sinensis	113	99.7059	92.9204	96.4602	5e-74
Unigene_FD_1503_len_1279	1279	dbj|GAA28855.1|	colorectal mutant cancer protein, partial	Clonorchis sinensis	362	84.9101	33.4254	46.9613	2e-30
Unigene_FD_1505_len_2796	2796	dbj|GAA51578.1|	hypothetical protein CLF_106401	Clonorchis sinensis	248	26.6094	29.8387	43.5484	2e-09
Unigene_FD_1508_len_1896	1896	dbj|GAA56101.1|	netrin receptor DCC	Clonorchis sinensis	292	46.2025	46.5753	54.1096	1e-21
Unigene_FD_1509_len_944	944	dbj|GAA49953.1|	NADPH-dependent diflavin oxidoreductase 1, partial	Clonorchis sinensis	263	83.5805	56.2738	69.2015	1e-89
Unigene_FD_1513_len_854	854	dbj|GAA27878.2|	golgi apparatus protein 1	Clonorchis sinensis	242	85.0117	48.3471	64.876	2e-56
Unigene_FD_1515_len_620	620	ref|XP_002576741.1|	thioredoxin 2	Schistosoma mansoni	79	38.2258	58.2278	78.481	6e-27
Unigene_FD_1518_len_2592	2592	dbj|GAA50765.1|	endoribonuclease Dicer homolog 4	Clonorchis sinensis	784	90.7407	50.7653	64.1582	0
Unigene_FD_1520_len_781	781	dbj|GAA55701.1|	GDNF-inducible zinc finger protein 1	Clonorchis sinensis	208	79.8976	56.25	66.3462	5e-44
Unigene_FD_1521_len_702	702	dbj|GAA48207.1|	polo-like kinase 1	Clonorchis sinensis	108	46.1538	47.2222	65.7407	3e-23
Unigene_FD_1524_len_2100	2100	dbj|GAA51639.1|	hypothetical protein CLF_106526	Clonorchis sinensis	539	77	47.1243	61.9666	7e-133
Unigene_FD_1526_len_1511	1511	dbj|BAB15543.1|	unnamed protein product	Homo sapiens	398	79.0205	64.5729	81.407	0
Unigene_FD_1528_len_788	788	gb|AAX25888.2|	SJCHGC03776 protein	Schistosoma japonicum	62	23.6041	50	58.0645	1e-11
Unigene_FD_1532_len_575	575	ref|XP_002580518.1|	hypothetical protein	Schistosoma mansoni	135	70.4348	42.2222	58.5185	4e-26
Unigene_FD_1533_len_527	527	ref|XP_002580518.1|	hypothetical protein	Schistosoma mansoni	119	67.7419	47.8992	66.3866	3e-30
Unigene_FD_1535_len_3394	3394	ref|XP_002579556.1|	monocarboxylate transporter	Schistosoma mansoni	659	58.2499	35.9636	51.1381	7e-78
Unigene_FD_1537_len_4024	4024	gb|AAC24982.2|	reverse transcriptase	synthetic construct	141	10.5119	49.6454	60.2837	2e-20
Unigene_FD_1544_len_1187	1187	dbj|GAA56736.1|	calcium/calmodulin-dependent protein kinase type IV	Clonorchis sinensis	280	70.7666	54.2857	72.1429	4e-92
Unigene_FD_1548_len_2563	2563	dbj|GAA48369.1|	neurotactin	Clonorchis sinensis	696	81.467	49.569	70.1149	0
Unigene_FD_1550_len_447	447	sp|Q9U1G6.1|	ABP3_FASHE RecName: Full=Fatty acid-binding protein type 3 emb|CAB65015.1| fatty acid binding protein	Fasciola hepatica	96	64.4295	50	67.7083	1e-12
Unigene_FD_1552_len_832	832	dbj|GAA48605.1|	cysteine rich protein 61	Clonorchis sinensis	240	86.5385	45	55.4167	1e-53
Unigene_FD_1553_len_1262	1262	emb|CAX73438.1|	ELMO domain-containing protein 2	Schistosoma japonicum	293	69.6513	46.0751	68.6007	5e-90
Unigene_FD_1559_len_4188	4188	dbj|GAA48273.1|	striated muscle preferentially expressed protein kinase	Clonorchis sinensis	1029	73.7106	50.9232	66.6667	0
Unigene_FD_1566_len_595	595	gb|ADZ95881.1|	reverse transcriptase	Drepana sp. GAS-2011	95	47.8992	40	57.8947	5e-10
Unigene_FD_1571_len_2187	2187	ref|XP_002569831.1|	ga binding protein beta chain (transcription factor e4tf1-47)	Schistosoma mansoni	592	81.2071	52.1959	64.1892	1e-175
Unigene_FD_1579_len_3970	3970	dbj|GAA57234.1|	La-related protein 1	Clonorchis sinensis	666	50.3275	62.9129	74.4745	0
Unigene_FD_1586_len_353	353	emb|CCD61084.1|	acyl-CoA:glycerol-3-phosphate acyltransferase	Schistosoma mansoni	54	45.8924	53.7037	68.5185	1e-08
Unigene_FD_1598_len_337	337	emb|CCD82049.1|	putative netrin receptor unc5	Schistosoma mansoni	112	99.7033	76.7857	87.5	3e-54
Unigene_FD_1604_len_2874	2874	dbj|GAA57494.1|	anaphase-promoting complex subunit 2	Clonorchis sinensis	901	94.0501	53.1632	67.7026	0
Unigene_FD_1606_len_1255	1255	emb|CCD61084.1|	acyl-CoA:glycerol-3-phosphate acyltransferase	Schistosoma mansoni	336	80.3187	34.2262	47.3214	2e-19
Unigene_FD_1607_len_1211	1211	emb|CCD61084.1|	acyl-CoA:glycerol-3-phosphate acyltransferase	Schistosoma mansoni	246	60.9414	38.2114	50.813	2e-18
Unigene_FD_1612_len_1391	1391	ref|XP_002579883.1|	short chain dehydrogenase	Schistosoma mansoni	326	70.3091	59.816	73.6196	9e-133
Unigene_FD_1613_len_3470	3470	dbj|GAA29735.2|	acyl-CoA synthetase family member 4	Clonorchis sinensis	1002	86.6282	37.525	53.6926	0
Unigene_FD_1621_len_1788	1788	dbj|GAA57272.1|	acidic repeat-containing protein	Clonorchis sinensis	274	45.9732	62.4088	80.292	2e-115
Unigene_FD_1626_len_3579	3579	ref|XP_002573104.1|	cornichon	Schistosoma mansoni	836	70.0754	32.8947	49.0431	1e-92
Unigene_FD_1627_len_3543	3543	dbj|GAA57184.1|	chromodomain-helicase-DNA-binding protein 3	Clonorchis sinensis	1095	92.718	50.5023	63.9269	0
Unigene_FD_1636_len_3073	3073	dbj|GAA47336.1|	segment polarity protein dishevelled	Clonorchis sinensis	309	30.166	66.0194	72.4919	2e-98
Unigene_FD_1645_len_1653	1653	ref|XP_002578356.1|	ran binding protein 9-related	Schistosoma mansoni	607	110.163	48.4349	58.4843	4e-163
Unigene_FD_1657_len_2013	2013	dbj|GAA47621.1|	apoptosis-inducing factor 1 mitochondrial	Clonorchis sinensis	598	89.1207	61.5385	74.7492	0
Unigene_FD_1662_len_491	491	gb|AAC24982.2|	reverse transcriptase	synthetic construct	163	99.5927	43.5583	58.8957	3e-32
Unigene_FD_1663_len_715	715	ref|XP_002165279.1|	PREDICTED: similar to LOC496154 protein	Hydra magnipapillata	138	57.9021	30.4348	50.7246	5e-09
Unigene_FD_1671_len_1975	1975	emb|CAX73390.1|	amidohydrolase domain containing 2	Schistosoma japonicum	441	66.9873	52.6077	71.6553	8e-160
Unigene_FD_1672_len_426	426	gb|AAK14815.1|	polyprotein	Schistosoma japonicum	94	66.1972	43.617	50	2e-12
Unigene_FD_1674_len_703	703	dbj|GAA28837.2|	ELL-associated factor 1	Clonorchis sinensis	190	81.0811	58.4211	70	3e-61
Unigene_FD_1678_len_1408	1408	dbj|GAA51609.1|	tyrosyl-DNA phosphodiesterase 2	Clonorchis sinensis	367	78.196	47.9564	65.1226	6e-110
Unigene_FD_1679_len_3496	3496	emb|CCD61084.1|	acyl-CoA:glycerol-3-phosphate acyltransferase	Schistosoma mansoni	149	12.786	38.255	54.3624	1e-21
Unigene_FD_1680_len_2227	2227	ref|XP_002575551.1|	hypothetical protein	Schistosoma mansoni	645	86.8882	46.5116	64.186	0
Unigene_FD_1682_len_576	576	dbj|GAA48513.1|	cysteine-rich protein 1	Clonorchis sinensis	76	39.5833	73.6842	80.2632	5e-38
Unigene_FD_1690_len_317	317	ref|XP_002116462.1|	hypothetical protein TRIADDRAFT_60400	Trichoplax adhaerens	72	68.1388	40.2778	66.6667	9e-13
Unigene_FD_1696_len_565	565	dbj|GAA52507.1|	frizzled 4 protein, partial	Clonorchis sinensis	166	88.1416	45.7831	65.0602	7e-39
Unigene_FD_1697_len_767	767	dbj|GAA50222.1|	hypothetical protein CLF_104253	Clonorchis sinensis	70	27.3794	35.7143	58.5714	6e-11
Unigene_FD_1701_len_1381	1381	dbj|GAA57526.1|	paraplegin	Clonorchis sinensis	238	51.7017	35.7143	51.2605	2e-58
Unigene_FD_1709_len_2476	2476	dbj|GAA29874.2|	hypothetical protein CLF_108317	Clonorchis sinensis	595	72.0921	57.1429	70.7563	0
Unigene_FD_1710_len_1658	1658	dbj|GAA50819.1|	DNA excision repair protein ERCC-8	Clonorchis sinensis	362	65.5006	52.7624	70.442	2e-130
Unigene_FD_1711_len_1471	1471	dbj|GAA51141.1|	NAD dependent epimerase/dehydratase	Clonorchis sinensis	211	43.032	33.6493	51.6588	1e-29
Unigene_FD_1714_len_1090	1090	ref|XP_002576747.1|	TPX2 protein	Schistosoma mansoni	228	62.7523	44.2982	65.3509	2e-44
Unigene_FD_1721_len_666	666	emb|CCD61084.1|	acyl-CoA:glycerol-3-phosphate acyltransferase	Schistosoma mansoni	47	21.1712	55.3191	70.2128	9e-13
Unigene_FD_1722_len_698	698	emb|CCD80490.1|	unnamed protein product	Schistosoma mansoni	52	22.3496	57.6923	78.8462	4e-10
Unigene_FD_1731_len_2392	2392	dbj|GAA47955.1|	hypothetical protein CLF_101006	Clonorchis sinensis	458	57.4415	31.6594	41.2664	3e-28
Unigene_FD_1733_len_1039	1039	ref|XP_002574178.1|	nedd8-conjugating enzyme nce2	Schistosoma mansoni	186	53.7055	80.6452	90.8602	6e-98
Unigene_FD_1734_len_892	892	ref|XP_002579534.1|	methionine sulfoxide reductase B2b	Schistosoma mansoni	137	46.0762	67.8832	81.0219	3e-63
Unigene_FD_1736_len_1153	1153	ref|XP_002580323.1|	eukaryotic translation initiation factor 2 alpha subunit	Schistosoma mansoni	298	77.5369	74.1611	87.9195	6e-155
Unigene_FD_1739_len_1365	1365	dbj|GAA57474.1|	kyphoscoliosis peptidase, partial	Clonorchis sinensis	369	81.0989	79.4038	87.5339	0
Unigene_FD_1740_len_406	406	gb|AAN10061.1|	Kunitz-like protease inhibitor precursor	Ancylostoma caninum	54	39.9015	50	79.6296	2e-12
Unigene_FD_1750_len_515	515	dbj|GAA43024.2|	collagen type I/II/III/V/XI alpha	Clonorchis sinensis	127	73.9806	84.252	94.4882	6e-17
Unigene_FD_1753_len_380	380	gb|AAQ57129.1|	endonuclease and reverse transcriptase-like protein	Bombyx mori	122	96.3158	34.4262	44.2623	6e-06
Unigene_FD_1755_len_1438	1438	dbj|GAA37222.2|	hypothetical protein CLF_111689	Clonorchis sinensis	436	90.9597	44.2661	62.156	1e-107
Unigene_FD_1756_len_1104	1104	dbj|GAA54774.1|	prestin	Clonorchis sinensis	253	68.75	61.2648	74.7036	7e-93
Unigene_FD_1771_len_724	724	emb|CAX69332.1|	signal recognition particle receptor, B subunit 159	Schistosoma japonicum	203	84.116	49.2611	71.4286	6e-64
Unigene_FD_1772_len_601	601	dbj|GAA54969.1|	teneurin-4	Clonorchis sinensis	166	82.8619	40.9639	50.6024	2e-21
Unigene_FD_1776_len_610	610	dbj|GAA52401.1|	protein slit, partial	Clonorchis sinensis	202	99.3443	66.8317	81.6832	4e-90
Unigene_FD_1778_len_900	900	dbj|GAA34581.2|	protein FAM98A	Clonorchis sinensis	56	18.6667	60.7143	69.6429	4e-11
Unigene_FD_1781_len_851	851	gb|ADZ13675.1|	endoplasmic reticulum membrane protein	Clonorchis sinensis	188	66.275	78.1915	87.766	5e-92
Unigene_FD_1785_len_642	642	gb|ACT68335.1|	lipopolysaccharide-induced TNF factor	Ctenopharyngodon idella	118	55.1402	44.9153	59.322	3e-28
Unigene_FD_1790_len_964	964	ref|XP_002581283.1|	hypothetical protein	Schistosoma mansoni	206	64.1079	30.0971	47.5728	4e-14
Unigene_FD_1793_len_421	421	dbj|GAA56719.1|	myoglobin	Clonorchis sinensis	85	60.5701	45.8824	67.0588	1e-18
Unigene_FD_1794_len_2259	2259	ref|XP_002575961.1|	glutaminase	Schistosoma mansoni	514	68.2603	60.7004	78.7938	0
Unigene_FD_1798_len_613	613	ref|XP_002581191.1|	hypothetical protein	Schistosoma mansoni	152	74.3883	73.6842	83.5526	6e-70
Unigene_FD_1800_len_396	396	dbj|GAA29335.2|	cAMP-dependent protein kinase regulator	Clonorchis sinensis	125	94.697	56.8	72.8	5e-39
Unigene_FD_1801_len_1571	1571	ref|XP_002580369.1|	hypothetical protein	Schistosoma mansoni	257	49.077	38.9105	56.0311	2e-42
Unigene_FD_1802_len_897	897	dbj|GAA54799.1|	hypothetical protein CLF_105464	Clonorchis sinensis	172	57.5251	31.3953	47.093	2e-11
Unigene_FD_1805_len_498	498	dbj|GAA52628.1|	hypothetical protein CLF_108476	Clonorchis sinensis	53	31.9277	67.9245	77.3585	3e-21
Unigene_FD_1813_len_1302	1302	emb|CAX73781.1|	Protein phosphatase inhibitor 2	Schistosoma japonicum	139	32.0276	59.7122	74.1007	1e-32
Unigene_FD_1814_len_896	896	dbj|GAA49374.1|	dynein heavy chain 5 axonemal	Clonorchis sinensis	53	17.7455	84.9057	92.4528	1e-20
Unigene_FD_1815_len_1120	1120	dbj|GAA53428.1|	histone-lysine N-methyltransferase MLL3, partial	Clonorchis sinensis	389	104.196	58.0977	70.9512	5e-121
Unigene_FD_1818_len_1492	1492	dbj|GAA53588.1|	hypothetical protein CLF_110580	Clonorchis sinensis	243	48.8606	63.786	79.0123	4e-112
Unigene_FD_1819_len_1373	1373	dbj|GAA52124.1|	hypothetical protein CLF_107375	Clonorchis sinensis	200	43.6999	32.5	49.5	5e-22
Unigene_FD_1820_len_1193	1193	dbj|GAA51138.1|	hypothetical protein CLF_105637	Clonorchis sinensis	183	46.0184	81.4208	93.9891	4e-106
Unigene_FD_1826_len_1206	1206	emb|CCD79712.1|	putative cyclic-nucleotide-gated cation channel	Schistosoma mansoni	347	86.3184	52.4496	69.1643	7e-111
Unigene_FD_1827_len_743	743	ref|XP_002577297.1|	tomosyn	Schistosoma mansoni	229	92.463	75.9825	90.8297	4e-126
Unigene_FD_1835_len_1536	1536	dbj|BAE71303.1|	putative RuvB DNA helicase-like protein	Trifolium pratense	363	70.8984	78.7879	90.3581	0
Unigene_FD_1838_len_4279	4279	dbj|GAA39269.2|	leucine-rich repeat-containing protein 9	Clonorchis sinensis	1006	70.5305	35.2883	57.2565	1e-163
Unigene_FD_1840_len_1250	1250	dbj|GAA51082.1|	hypothetical protein CLF_105547	Clonorchis sinensis	261	62.64	40.613	52.8736	2e-52
Unigene_FD_1842_len_531	531	dbj|GAA52907.1|	hypothetical protein CLF_109073	Clonorchis sinensis	175	98.8701	82.2857	91.4286	2e-89
Unigene_FD_1843_len_4069	4069	emb|CCD59871.1|	ccr4-not transcription complex, putative	Schistosoma mansoni	845	62.3003	65.9172	74.3195	0
Unigene_FD_1844_len_976	976	dbj|GAA33784.2|	protein SZT2	Clonorchis sinensis	340	104.508	27.3529	44.1176	6e-21
Unigene_FD_1848_len_1285	1285	dbj|GAA50260.1|	SPARC protein	Clonorchis sinensis	259	60.4669	76.834	89.1892	3e-153
Unigene_FD_1850_len_742	742	dbj|GAA53278.1|	hypothetical protein CLF_109931	Clonorchis sinensis	171	69.1375	55.5556	76.6082	1e-59
Unigene_FD_1851_len_624	624	ref|XP_002124751.1|	PREDICTED: similar to predicted protein, partial	Ciona intestinalis	190	91.3462	30	43.6842	3e-13
Unigene_FD_1852_len_715	715	dbj|GAA52719.1|	hypothetical protein CLF_108671	Clonorchis sinensis	49	20.5594	59.1837	83.6735	1e-10
Unigene_FD_1853_len_1989	1989	gb|AAH75483.1|	Sept6 protein, partial	Xenopus (Silurana) tropicalis	375	56.5611	66.1333	83.4667	0
Unigene_FD_1857_len_1646	1646	emb|CCD58564.1|	unnamed protein product	Schistosoma mansoni	342	62.3329	49.7076	66.6667	2e-105
Unigene_FD_1858_len_1233	1233	ref|XP_002571929.1|	hypothetical protein	Schistosoma mansoni	296	72.0195	42.9054	63.8514	4e-79
Unigene_FD_1860_len_2885	2885	dbj|GAA50207.1|	YTH domain family protein 1	Clonorchis sinensis	108	11.2305	69.4444	83.3333	4e-41
Unigene_FD_1861_len_1061	1061	dbj|GAA48439.1|	DNA damage-regulated autophagy modulator protein 2	Clonorchis sinensis	247	69.8398	50.2024	65.587	8e-75
Unigene_FD_1862_len_672	672	dbj|GAA57283.1|	zinc finger CCCH domain-containing protein 10	Clonorchis sinensis	209	93.3036	34.9282	45.933	3e-06
Unigene_FD_1869_len_2305	2305	ref|XP_002577355.1|	SARG904	Schistosoma mansoni	384	49.9783	30.4688	47.6562	7e-43
Unigene_FD_1873_len_895	895	ref|XP_002737641.1|	PREDICTED: hypothetical protein	Saccoglossus kowalevskii	253	84.8045	40.3162	65.2174	2e-66
Unigene_FD_1874_len_1553	1553	gb|ABB89025.1|	adenosine deaminase	Schistosoma japonicum	338	65.293	44.9704	65.3846	7e-95
Unigene_FD_1875_len_453	453	emb|CAX83692.1|	Gap-Pol polyprotein	Schistosoma japonicum	118	78.1457	37.2881	50.8475	7e-15
Unigene_FD_1877_len_1369	1369	gb|AAX27695.2|	SJCHGC06237 protein	Schistosoma japonicum	379	83.0533	66.2269	82.5858	0
Unigene_FD_1880_len_512	512	dbj|GAA48227.1|	U1 small nuclear ribonucleoprotein A	Clonorchis sinensis	76	44.5312	85.5263	93.4211	2e-35
Unigene_FD_1882_len_767	767	gb|AAW25937.1|	SJCHGC05820 protein	Schistosoma japonicum	114	44.5893	96.4912	97.3684	7e-69
Unigene_FD_1886_len_994	994	gb|AAC24982.2|	reverse transcriptase	synthetic construct	89	26.8612	46.0674	49.4382	4e-09
Unigene_FD_1889_len_1713	1713	gb|ADY47951.1|	NADH dehydrogenase ubiquinone flavoprotein 1, partial	Ascaris suum	304	53.2399	77.9605	85.5263	0
Unigene_FD_1891_len_924	924	ref|XP_002730778.1|	PREDICTED: non-metastatic cells 5, protein expressed in (nucleoside-diphosphate kinase)-like	Saccoglossus kowalevskii	172	55.8442	65.6977	84.8837	3e-78
Unigene_FD_1892_len_1504	1504	ref|XP_002575926.1|	protein phosphatases pp1 regulatory subunit	Schistosoma mansoni	323	64.4282	69.6594	83.9009	5e-143
Unigene_FD_1894_len_889	889	emb|CAX83711.1|	endonuclease-reverse transcriptase	Schistosoma japonicum	167	56.3555	34.7305	49.1018	6e-11
Unigene_FD_1895_len_1465	1465	ref|XP_002574595.1|	hypothetical protein	Schistosoma mansoni	452	92.5597	70.1327	82.5221	0
Unigene_FD_1902_len_520	520	dbj|GAA51118.1|	hypothetical protein CLF_105610	Clonorchis sinensis	102	58.8462	50	64.7059	4e-21
Unigene_FD_1904_len_880	880	gb|AAS82864.1|	nucleotide-sensitive chloride current inducer	Fasciola hepatica	231	78.75	76.6234	84.4156	2e-103
Unigene_FD_1906_len_1306	1306	ref|XP_002575762.1|	mouse mitotic checkpoint protein-related	Schistosoma mansoni	375	86.1409	80	88	0
Unigene_FD_1921_len_875	875	dbj|GAA48658.1|	60S ribosomal protein L7, partial	Clonorchis sinensis	237	81.2571	72.1519	88.1857	2e-112
Unigene_FD_1923_len_974	974	dbj|GAA48979.1|	transmembrane protein 35	Clonorchis sinensis	172	52.9774	62.2093	77.3256	1e-65
Unigene_FD_1926_len_497	497	dbj|GAA55285.1|	smoothened homolog	Clonorchis sinensis	116	70.0201	59.4828	76.7241	4e-41
Unigene_FD_1927_len_2066	2066	dbj|GAA56710.1|	hypothetical protein CLF_111395	Clonorchis sinensis	479	69.5547	33.4029	51.1482	5e-55
Unigene_FD_1931_len_1432	1432	dbj|GAA55160.1|	hemicentin-1	Clonorchis sinensis	471	98.6732	59.0234	74.0977	0
Unigene_FD_1933_len_3679	3679	dbj|GAA57221.1|	homeobox protein aristaless-like 4	Clonorchis sinensis	323	26.3387	38.6997	47.0588	4e-35
Unigene_FD_1934_len_3244	3244	dbj|GAA49128.1|	coiled-coil domain-containing protein 135	Clonorchis sinensis	587	54.2848	67.4617	80.5792	0
Unigene_FD_1935_len_1322	1322	gb|AAW25887.1|	SJCHGC06272 protein	Schistosoma japonicum	364	82.6021	78.8462	89.8352	0
Unigene_FD_1938_len_634	634	dbj|GAA51528.1|	hypothetical protein CLF_106340	Clonorchis sinensis	127	60.0946	53.5433	77.1654	8e-37
Unigene_FD_1943_len_2841	2841	dbj|GAA34773.2|	hypothetical protein CLF_104733	Clonorchis sinensis	489	51.6367	23.5174	39.2638	9e-12
Unigene_FD_1945_len_2015	2015	gb|ABL07369.1|	putative acid phosphatase 6 precursor	Clonorchis sinensis	427	63.5732	49.1803	66.9789	2e-131
Unigene_FD_1946_len_612	612	dbj|GAA52159.1|	hypothetical protein CLF_107424	Clonorchis sinensis	97	47.549	58.7629	81.4433	9e-32
Unigene_FD_1951_len_1910	1910	ref|XP_971644.2|	PREDICTED: similar to utp-glucose-1-phosphate uridylyltransferase 2	Tribolium castaneum	514	80.733	55.0584	70.2335	0
Unigene_FD_1952_len_1342	1342	emb|CCD75674.1|	15 kDa selenoprotein	Schistosoma mansoni	127	28.3905	43.3071	63.7795	3e-27
Unigene_FD_1954_len_1729	1729	ref|NP_001036972.1|	ras protein	Bombyx mori	184	31.926	80.4348	92.3913	2e-85
Unigene_FD_1956_len_793	793	emb|CAX73318.1|	asparaginyl-tRNA synthetase	Schistosoma japonicum	189	71.5006	39.6825	61.9048	3e-33
Unigene_FD_1962_len_563	563	dbj|GAA48227.1|	U1 small nuclear ribonucleoprotein A	Clonorchis sinensis	153	81.5275	72.549	83.6601	2e-68
Unigene_FD_1964_len_1434	1434	dbj|GAA31164.1|	protein phosphatase 1 catalytic subunit	Clonorchis sinensis	338	70.7113	84.0237	92.8994	0
Unigene_FD_1967_len_2002	2002	dbj|GAA50854.1|	eukaryotictranslation initiation factor	Clonorchis sinensis	122	18.2817	63.1148	81.9672	8e-36
Unigene_FD_1973_len_766	766	ref|XP_002112417.1|	hypothetical protein TRIADDRAFT_56411	Trichoplax adhaerens	256	100.261	62.1094	77.7344	2e-70
Unigene_FD_1975_len_1343	1343	gb|AAX30175.1|	SJCHGC01436 protein	Schistosoma japonicum	71	15.86	61.9718	80.2817	6e-21
Unigene_FD_1980_len_1190	1190	gb|AAW27143.1|	SJCHGC06676 protein	Schistosoma japonicum	212	53.4454	60.3774	75.9434	1e-77
Unigene_FD_1981_len_891	891	gb|AAW26894.1|	SJCHGC04204 protein	Schistosoma japonicum	132	44.4444	39.3939	59.0909	2e-25
Unigene_FD_1982_len_673	673	gb|ACE06879.1|	unknown	Schistosoma japonicum	85	37.89	58.8235	83.5294	4e-31
Unigene_FD_1987_len_1927	1927	dbj|GAA47538.1|	2-oxoglutarate dehydrogenase E2 component	Clonorchis sinensis	379	59.0036	73.3509	83.1135	2e-167
Unigene_FD_1991_len_767	767	dbj|GAA52334.1|	hypothetical protein CLF_107862	Clonorchis sinensis	157	61.4081	71.3376	82.1656	4e-72
Unigene_FD_1994_len_634	634	dbj|GAA56510.1|	multiple epidermal growth factor-like domains protein 6, partial	Clonorchis sinensis	210	99.3691	86.6667	92.381	2e-144
Unigene_FD_1996_len_645	645	dbj|GAA48630.1|	dynein light chain LC8-type	Clonorchis sinensis	89	41.3953	61.7978	78.6517	2e-34
Unigene_FD_1998_len_701	701	dbj|GAA53193.1|	calcium-dependent protein kinase 17	Clonorchis sinensis	140	59.9144	35.7143	58.5714	2e-25
Unigene_FD_2000_len_2609	2609	dbj|GAA29488.2|	translation initiation factor eIF-2B subunit epsilon	Clonorchis sinensis	768	88.3097	50.1302	67.1875	0
Unigene_FD_2001_len_1468	1468	dbj|GAA47939.1|	Rho GTPase-activating protein 100F	Clonorchis sinensis	405	82.7657	53.5802	65.9259	3e-98
Unigene_FD_2012_len_1276	1276	dbj|GAA53330.1|	elongation factor Ts	Clonorchis sinensis	307	72.1787	60.9121	76.2215	2e-122
Unigene_FD_2016_len_1161	1161	ref|XP_002577381.1|	cop-coated vesicle membrane protein P24 (emp24/gp25l family)	Schistosoma mansoni	198	51.1628	55.5556	72.2222	1e-66
Unigene_FD_2017_len_2203	2203	dbj|GAA52480.1|	hypothetical protein CLF_108147	Clonorchis sinensis	592	80.6173	26.5203	38.3446	1e-23
Unigene_FD_2027_len_748	748	ref|XP_002573661.1|	hypothetical protein	Schistosoma mansoni	190	76.2032	33.1579	54.7368	6e-24
Unigene_FD_2031_len_466	466	emb|CAX83711.1|	endonuclease-reverse transcriptase	Schistosoma japonicum	116	74.6781	38.7931	53.4483	4e-08
Unigene_FD_2038_len_1334	1334	gb|AAW25670.1|	SJCHGC06150 protein	Schistosoma japonicum	201	45.2024	73.6318	81.0945	7e-84
Unigene_FD_2040_len_605	605	ref|XP_002572190.1|	hypothetical protein	Schistosoma mansoni	200	99.1736	21.5	51	3e-08
Unigene_FD_2041_len_479	479	ref|XP_002573677.1|	hypothetical protein	Schistosoma mansoni	52	32.5678	50	59.6154	2e-07
Unigene_FD_2043_len_933	933	gb|AAX31058.1|	SJCHGC09767 protein	Schistosoma japonicum	70	22.508	45.7143	70	2e-11
Unigene_FD_2045_len_383	383	dbj|GAA52245.1|	small nuclear ribonucleoprotein G	Clonorchis sinensis	55	43.0809	90.9091	96.3636	2e-26
Unigene_FD_2049_len_2193	2193	dbj|GAA50315.1|	Ras-related C3 botulinum toxin substrate 1	Clonorchis sinensis	189	25.855	76.7196	87.8307	2e-87
Unigene_FD_2050_len_544	544	dbj|GAA40654.1|	coiled-coil-helix-coiled-coil-helix domain-containing protein 10 mitochondrial	Clonorchis sinensis	98	54.0441	71.4286	78.5714	1e-20
Unigene_FD_2052_len_462	462	emb|CAX70726.1|	hypotheticial protein	Schistosoma japonicum	60	38.961	78.3333	90	4e-24
Unigene_FD_2055_len_399	399	emb|CBQ70468.1|	conserved hypothetical protein	Sporisorium reilianum SRZ2	43	32.3308	62.7907	76.7442	8e-14
Unigene_FD_2058_len_1300	1300	ref|XP_002575263.1|	malate dehydrogenase	Schistosoma mansoni	215	49.6154	74.4186	86.5116	3e-125
Unigene_FD_2060_len_506	506	ref|XP_446104.1|	hypothetical protein	Candida glabrata CBS 138	85	50.3953	36.4706	62.3529	2e-13
Unigene_FD_2064_len_803	803	gb|AAT79387.1|	Mn-SOD	Paragonimus westermani	192	71.731	78.6458	89.0625	4e-113
Unigene_FD_2065_len_443	443	ref|XP_003366225.1|	conserved hypothetical protein	Trichinella spiralis	66	44.6953	42.4242	62.1212	1e-08
Unigene_FD_2067_len_534	534	dbj|GAA30670.2|	hypothetical protein CLF_110815	Clonorchis sinensis	153	85.9551	50.9804	67.9739	2e-34
Unigene_FD_2069_len_1856	1856	dbj|GAA27658.1|	hypothetical protein CLF_106046	Clonorchis sinensis	349	56.4116	43.553	57.8797	1e-69
Unigene_FD_2074_len_460	460	emb|CAX77475.1|	hypothetical protein	Schistosoma japonicum	46	30	50	67.3913	8e-06
Unigene_FD_2075_len_422	422	emb|CAX71561.1|	hypothetical protein	Schistosoma japonicum	60	42.654	45	61.6667	3e-08
Unigene_FD_2076_len_343	343	ref|XP_317573.3|	AGAP007913-PA	Anopheles gambiae str. PEST	78	68.2216	87.1795	96.1538	2e-32
Unigene_FD_2077_len_1562	1562	gb|AAW26034.1|	SJCHGC01826 protein	Schistosoma japonicum	171	32.8425	60.8187	74.8538	1e-38
Unigene_FD_2078_len_948	948	emb|CAX69674.1|	Splicing factor, arginine/serine-rich 7	Schistosoma japonicum	283	89.557	48.7633	59.7173	2e-41
Unigene_FD_2080_len_1139	1139	dbj|GAA54406.1|	cytidine deaminase	Clonorchis sinensis	136	35.8209	52.9412	67.6471	1e-40
Unigene_FD_2081_len_614	614	ref|XP_002581322.1|	hypothetical protein	Schistosoma mansoni	143	69.8697	69.2308	85.3147	7e-68
Unigene_FD_2082_len_461	461	dbj|GAA47584.1|	F-type H+-transporting ATPase subunit f	Clonorchis sinensis	108	70.282	76.8519	86.1111	2e-59
Unigene_FD_2086_len_1264	1264	gb|AEX92829.1|	tegumental calcium-binding EF-hand protein 4	Fasciola gigantica	189	44.8576	79.3651	90.4762	3e-94
Unigene_FD_2088_len_1903	1903	ref|NP_741154.1|	Chaperonin Containing TCP-1 family member (cct-6)	Caenorhabditis elegans	413	65.1077	66.3438	79.1768	0
Unigene_FD_2090_len_441	441	dbj|GAA53055.1|	hypothetical protein CLF_109437	Clonorchis sinensis	143	97.2789	34.965	50.3497	8e-19
Unigene_FD_2091_len_1286	1286	dbj|GAA48985.1|	hypothetical protein CLF_102342	Clonorchis sinensis	99	23.0949	57.5758	75.7576	1e-30
Unigene_FD_2092_len_473	473	ref|XP_002569775.1|	subfamily S8B non-peptidase homologue (S08 family)	Schistosoma mansoni	157	99.5772	81.5287	91.0828	1e-86
Unigene_FD_2094_len_1393	1393	ref|XP_002579102.1|	pyruvate dehydrogenase	Schistosoma mansoni	323	69.5621	76.7802	87.9257	0
Unigene_FD_2095_len_750	750	gb|AAW25490.1|	unknown	Schistosoma japonicum	177	70.8	62.7119	77.4011	2e-69
Unigene_FD_2097_len_386	386	emb|CCD80633.1|	unnamed protein product	Schistosoma mansoni	46	35.7513	71.7391	84.7826	3e-14
Unigene_FD_2098_len_809	809	dbj|GAA38354.2|	EGF-like region domain-containing protein	Clonorchis sinensis	52	19.2831	67.3077	71.1538	6e-17
Unigene_FD_2100_len_631	631	gb|AAW24880.1|	SJCHGC06172 protein	Schistosoma japonicum	163	77.496	84.6626	95.092	2e-99
Unigene_FD_2101_len_543	543	pdb|2VIM|	Chain A, X-Ray Structure Of Fasciola Hepatica Thioredoxin emb|CAB65014.1| thioredoxin (TRX)	Fasciola hepatica	104	57.4586	73.0769	85.5769	2e-47
Unigene_FD_2102_len_1190	1190	emb|CAX74317.1|	hypothetical protein	Schistosoma japonicum	263	66.3025	55.1331	73.0038	7e-102
Unigene_FD_2103_len_1297	1297	ref|NP_001089377.1|	uncharacterized protein LOC734427	Xenopus laevis	258	59.6762	80.6202	87.2093	2e-145
Unigene_FD_2104_len_1306	1306	dbj|GAA55422.1|	hypothetical protein CLF_107885, partial	Clonorchis sinensis	187	42.9556	77.0053	87.1658	1e-91
Unigene_FD_2107_len_1331	1331	dbj|GAA56606.1|	hypothetical protein CLF_111203	Clonorchis sinensis	130	29.3013	41.5385	61.5385	3e-28
Unigene_FD_2108_len_932	932	gb|AAW69422.1|	14-3-3 protein	Fasciola gigantica	233	75	81.9742	93.133	1e-131
Unigene_FD_2109_len_858	858	dbj|GAA36231.2|	large subunit ribosomal protein L15e	Clonorchis sinensis	112	39.1608	92.8571	95.5357	5e-93
Unigene_FD_2110_len_443	443	gb|AAW26508.1|	SJCHGC04493 protein	Schistosoma japonicum	125	84.6501	80	91.2	1e-65
Unigene_FD_2111_len_463	463	ref|XP_003226822.1|	PREDICTED: kunitz protease inhibitor 4-like	Anolis carolinensis	61	39.5248	52.459	72.1311	6e-18
Unigene_FD_2116_len_446	446	gb|AAX30655.1|	SJCHGC06537 protein	Schistosoma japonicum	86	57.8475	76.7442	87.2093	3e-41
Unigene_FD_2118_len_398	398	emb|CCD76303.1|	hypothetical protein Smp_117990	Schistosoma mansoni	70	52.7638	44.2857	54.2857	1e-08
Unigene_FD_2120_len_1523	1523	gb|AAU94675.1|	beta-tubulin	Chytriomyces confervae	231	45.5023	94.3723	97.8355	0
Unigene_FD_2122_len_744	744	ref|XP_002578848.1|	30S ribosomal protein S8	Schistosoma mansoni	130	52.4194	90.7692	96.1538	1e-78
Unigene_FD_2124_len_1298	1298	emb|CCD59158.1|	Sm23, putative	Schistosoma mansoni	221	51.0786	60.181	74.6606	2e-60
Unigene_FD_2129_len_766	766	dbj|GAA55129.1|	small subunit ribosomal protein S7e, partial	Clonorchis sinensis	166	65.0131	96.988	99.3976	4e-110
Unigene_FD_2130_len_719	719	ref|XP_002581172.1|	40S ribosomal protein S9	Schistosoma mansoni	191	79.694	89.0052	93.7173	4e-117
Unigene_FD_2131_len_774	774	emb|CAX70856.1|	hypothetical protein	Schistosoma japonicum	99	38.3721	59.596	77.7778	8e-52
Unigene_FD_2134_len_1019	1019	gb|ABY85785.1|	thioredoxin peroxidase	Fasciola gigantica	222	65.3582	83.3333	90.0901	2e-127
Unigene_FD_2138_len_773	773	sp|Q9U1G6.1|	ABP3_FASHE RecName: Full=Fatty acid-binding protein type 3 emb|CAB65015.1| fatty acid binding protein	Fasciola hepatica	131	50.8409	80.1527	87.7863	1e-66
Unigene_FD_2141_len_1115	1115	dbj|GAA54198.1|	coiled-coil domain-containing protein 148	Clonorchis sinensis	177	47.6233	49.1525	71.1864	2e-16
Unigene_FD_2142_len_567	567	ref|XP_002580737.1|	60S ribosomal protein L26	Schistosoma mansoni	142	75.1323	85.9155	92.2535	6e-68
Unigene_FD_2145_len_1206	1206	gb|ACC78613.1|	glyceraldehyde 3-phosphate dehydrogenase	Schistosoma bovis	338	84.0796	75.7396	84.0237	0
Unigene_FD_2146_len_642	642	gb|AAW25930.1|	SJCHGC05478 protein	Schistosoma japonicum	123	57.4766	83.7398	90.2439	5e-64
Unigene_FD_2148_len_507	507	ref|XP_002574016.1|	hypothetical protein	Schistosoma mansoni	74	43.787	62.1622	71.6216	1e-19
Unigene_FD_2150_len_1830	1830	dbj|GAA55807.1|	lysosome-associated membrane glycoprotein	Clonorchis sinensis	230	37.7049	49.5652	68.2609	2e-68
Unigene_FD_2152_len_1031	1031	dbj|GAA43066.1|	hypothetical protein CLF_103711	Clonorchis sinensis	113	32.8807	90.2655	96.4602	4e-69
Unigene_FD_2153_len_757	757	ref|XP_002009775.1|	GI15542	Drosophila mojavensis	39	15.4557	58.9744	82.0513	3e-08
Unigene_FD_2154_len_611	611	ref|XP_002573685.1|	60S ribosomal protein L21	Schistosoma mansoni	146	71.6858	86.9863	91.7808	2e-76
Unigene_FD_2155_len_456	456	ref|XP_002570122.1|	dpy30-related	Schistosoma mansoni	62	40.7895	75.8065	87.0968	2e-23
Unigene_FD_2156_len_368	368	ref|XP_002577525.1|	solute carrier family 35 member C1	Schistosoma mansoni	92	75	54.3478	68.4783	3e-25
Unigene_FD_2157_len_936	936	emb|CAX76019.1|	hypothetical protein	Schistosoma japonicum	113	36.2179	42.4779	61.0619	2e-24
Unigene_FD_2158_len_688	688	dbj|GAA49621.1|	twitchin, partial	Clonorchis sinensis	229	99.8547	79.9127	88.2096	2e-111
Unigene_FD_2162_len_817	817	dbj|GAA52059.1|	hypothetical protein CLF_107277	Clonorchis sinensis	153	56.1812	48.366	66.6667	3e-47
Unigene_FD_2164_len_885	885	dbj|GAA50332.1|	hypothetical protein CLF_104383	Clonorchis sinensis	84	28.4746	45.2381	66.6667	5e-15
Unigene_FD_2165_len_1177	1177	dbj|GAA37652.2|	hypothetical protein CLF_110749	Clonorchis sinensis	250	63.7213	37.2	50	9e-31
Unigene_FD_2168_len_639	639	emb|CAX75950.1|	putative basic transcription factor 3-like 4	Schistosoma japonicum	116	54.4601	79.3103	88.7931	7e-54
Unigene_FD_2169_len_896	896	dbj|GAA51262.1|	dynein light chain LC8-type	Clonorchis sinensis	82	27.4554	50	70.7317	2e-21
Unigene_FD_2170_len_1074	1074	dbj|GAA50199.1|	CD63 antigen	Clonorchis sinensis	197	55.0279	59.3909	73.0964	9e-57
Unigene_FD_2171_len_1096	1096	gb|DAA27596.1|	guanine nucleotide-binding protein subunit beta-2-like 1	Bos taurus	298	81.5693	74.4966	83.557	0
Unigene_FD_2173_len_369	369	gb|ABH11658.1|	putative ubiquinol-cytochrome c reductase complex protein	Taenia solium	63	51.2195	58.7302	71.4286	8e-20
Unigene_FD_2174_len_1048	1048	ref|XP_001652256.1|	dihydropteridine reductase	Aedes aegypti	233	66.6985	59.6567	75.9657	7e-80
Unigene_FD_2175_len_1531	1531	dbj|GAA54623.1|	proteasome activator complex subunit 4	Clonorchis sinensis	484	94.84	48.5537	64.6694	1e-129
Unigene_FD_2177_len_1856	1856	emb|CAX70239.1|	metallophosphoesterase	Schistosoma japonicum	559	90.3556	51.3417	70.6619	0
Unigene_FD_2178_len_666	666	gb|ADY88065.1|	cyclophilin A	Clonorchis sinensis	157	70.7207	85.3503	88.535	1e-80
Unigene_FD_2182_len_701	701	emb|CAX76993.1|	lesswright	Schistosoma japonicum	131	56.0628	93.8931	96.1832	9e-88
Unigene_FD_2189_len_708	708	dbj|GAA53541.1|	NADH dehydrogenase (ubiquinone) 1 beta subcomplex 11, partial	Clonorchis sinensis	139	58.8983	58.9928	75.5396	1e-45
Unigene_FD_2191_len_3850	3850	emb|CCD78364.1|	hypothetical protein Smp_129520	Schistosoma mansoni	392	30.5455	40.5612	59.6939	2e-62
Unigene_FD_2193_len_737	737	dbj|GAA43169.1|	NADH dehydrogenase	ubiquinone	180	73.27	71.1111	85.5556	4e-92
Unigene_FD_2194_len_484	484	dbj|GAA55339.1|	FERM domain-containing protein 5, partial	Clonorchis sinensis	51	31.6116	68.6275	78.4314	2e-11
Unigene_FD_2200_len_815	815	gb|ABY89801.1|	tubulin, alpha, ubiquitous (predicted)	Callithrix jacchus	247	90.9202	90.6883	97.166	0
Unigene_FD_2202_len_715	715	gb|AAF31420.1|	F213970_1 putative calcium-binding protein	Fasciola hepatica	66	27.6923	62.1212	75.7576	2e-08
Unigene_FD_2203_len_582	582	gb|AAF31420.1|	F213970_1 putative calcium-binding protein	Fasciola hepatica	68	35.0515	63.2353	76.4706	2e-10
Unigene_FD_2205_len_2136	2136	gb|AEW46501.1|	glucose-6-phosphate isomerase	Edwardsiella tarda	314	44.1011	73.2484	84.0764	0
Unigene_FD_2207_len_675	675	dbj|GAA52490.1|	dUTP pyrophosphatase	Clonorchis sinensis	160	71.1111	72.5	83.125	3e-75
Unigene_FD_2210_len_789	789	dbj|GAA50556.1|	hypothetical protein CLF_104721	Clonorchis sinensis	170	64.6388	40.5882	57.0588	9e-34
Unigene_FD_2212_len_1109	1109	ref|XP_002579435.1|	ubiquitin conjugating enzyme 13	Schistosoma mansoni	149	40.3066	82.5503	93.2886	2e-84
Unigene_FD_2214_len_1190	1190	ref|XP_002580827.1|	hypothetical protein	Schistosoma mansoni	132	33.2773	46.9697	65.1515	2e-17
Unigene_FD_2216_len_871	871	ref|XP_002127741.1|	PREDICTED: similar to predicted protein	Ciona intestinalis	136	46.8427	32.3529	51.4706	4e-10
Unigene_FD_2217_len_713	713	dbj|GAA57459.1|	cyclin-dependent kinase regulatory subunit CKS1	Clonorchis sinensis	96	40.3927	78.125	90.625	1e-46
Unigene_FD_2218_len_491	491	dbj|GAA54039.1|	dynein light chain 4 axonemal	Clonorchis sinensis	94	57.4338	86.1702	95.7447	9e-54
Unigene_FD_2219_len_1123	1123	dbj|GAA32006.2|	molecular chaperone GrpE	Clonorchis sinensis	195	52.0926	64.6154	77.4359	1e-77
Unigene_FD_2221_len_409	409	gb|EFN85107.1|	Cytochrome c oxidase assembly protein COX19	Harpegnathos saltator	80	58.6797	43.75	62.5	4e-15
Unigene_FD_2222_len_2181	2181	gb|EDL03071.1|	ARP3 actin-related protein 3 homolog B (yeast), isoform CRA_a	Mus musculus	330	45.392	70.6061	83.9394	0
Unigene_FD_2223_len_691	691	emb|CAX69984.1|	DM9 domain-containing protein	Schistosoma japonicum	156	67.7279	57.0513	66.0256	7e-51
Unigene_FD_2224_len_520	520	ref|XP_002576540.1|	receptor protein tyrosine phosphatase n (ia2)	Schistosoma mansoni	86	49.6154	39.5349	59.3023	2e-13
Unigene_FD_2225_len_1158	1158	ref|XP_002576274.1|	hypothetical protein	Schistosoma mansoni	231	59.8446	79.2208	91.7749	6e-134
Unigene_FD_2226_len_641	641	emb|CCD78608.1|	putative xp-G/rad2 DNA repair endonuclease family member	Schistosoma mansoni	146	68.3307	74.6575	86.9863	9e-71
Unigene_FD_2227_len_1534	1534	emb|CAX72784.1|	Pleckstrin homology domain-containing family B	Schistosoma japonicum	245	47.914	56.7347	71.8367	1e-67
Unigene_FD_2228_len_683	683	dbj|GAA50869.1|	peptidyl-prolyl cis-trans isomerase NIMA-interacting 4	Clonorchis sinensis	101	44.3631	96.0396	99.0099	1e-62
Unigene_FD_2230_len_2294	2294	dbj|GAA56263.1|	hypothetical protein CLF_110445	Clonorchis sinensis	409	53.4874	32.2738	47.1883	2e-34
Unigene_FD_2231_len_883	883	gb|AAW26507.1|	SJCHGC09088 protein	Schistosoma japonicum	178	60.4757	48.8764	68.5393	6e-56
Unigene_FD_2233_len_367	367	dbj|GAA47780.1|	small nuclear ribonucleoprotein D1	Clonorchis sinensis	98	80.109	96.9388	97.9592	7e-60
Unigene_FD_2235_len_1769	1769	gb|AAW26140.1|	SJCHGC02536 protein	Schistosoma japonicum	357	60.5427	83.7535	91.8768	0
Unigene_FD_2242_len_703	703	ref|XP_002573477.1|	zeta-coat protein	Schistosoma mansoni	102	43.5277	76.4706	92.1569	5e-66
Unigene_FD_2244_len_812	812	ref|XP_002571401.1|	proteasome subunit beta 3 (T01 family)	Schistosoma mansoni	205	75.7389	81.4634	91.2195	5e-120
Unigene_FD_2246_len_430	430	dbj|GAA42879.1|	huntingtin-interacting protein K	Clonorchis sinensis	100	69.7674	82	91	7e-49
Unigene_FD_2247_len_301	301	dbj|GAA55021.1|	hypothetical protein CLF_106481	Clonorchis sinensis	75	74.7508	56	69.3333	1e-14
Unigene_FD_2249_len_628	628	ref|XP_002574648.1|	hypothetical protein	Schistosoma mansoni	123	58.758	95.935	98.374	3e-79
Unigene_FD_2257_len_712	712	sp|Q94748.1|	YL2_SCHMA RecName: Full=Probable dynein light chain; AltName: Full=T-cell-stimulating antigen SM10 emb|CAA67208.1| T-cell-stimulating antigen	Schistosoma mansoni	87	36.6573	47.1264	75.8621	4e-25
Unigene_FD_2258_len_1413	1413	dbj|GAA55328.1|	hypothetical protein CLF_107606	Clonorchis sinensis	102	21.6561	39.2157	64.7059	1e-08
Unigene_FD_2260_len_747	747	gb|AAW25466.1|	SJCHGC01952 protein	Schistosoma japonicum	209	83.9357	86.6029	93.7799	3e-116
Unigene_FD_2262_len_1292	1292	gb|AAW26799.1|	SJCHGC01423 protein	Schistosoma japonicum	345	80.1084	61.1594	77.3913	4e-151
Unigene_FD_2264_len_2296	2296	emb|CAX83110.1|	lysyl-tRNA synthetase	Schistosoma japonicum	356	46.5157	69.382	84.5506	0
Unigene_FD_2266_len_1837	1837	ref|XP_002575934.1|	chaperonin containing t-complex protein 1 theta subunit tcpq	Schistosoma mansoni	304	49.6462	79.6053	92.4342	0
Unigene_FD_2268_len_1019	1019	dbj|GAA48929.1|	UPF0568 protein C14orf166 homolog	Clonorchis sinensis	252	74.1904	59.127	74.6032	1e-93
Unigene_FD_2272_len_1156	1156	dbj|GAA27184.1|	NADH dehydrogenase	ubiquinone	120	31.1419	89.1667	95.8333	6e-70
Unigene_FD_2273_len_855	855	dbj|GAA48631.1|	dynein light chain LC8-type	Clonorchis sinensis	88	30.8772	78.4091	95.4545	6e-46
Unigene_FD_2278_len_634	634	dbj|GAA32786.2|	ankyrin repeat and fibronectin type-III domain-containing protein 1	Clonorchis sinensis	103	48.7382	35.9223	51.4563	1e-10
Unigene_FD_2280_len_1087	1087	dbj|GAA51005.1|	carbonyl reductase	NADPH	152	41.9503	69.0789	82.2368	7e-66
Unigene_FD_2283_len_493	493	dbj|GAA53568.1|	protein FAM32A	Clonorchis sinensis	121	73.6308	62.8099	72.7273	1e-34
Unigene_FD_2286_len_1263	1263	dbj|GAA52904.1|	nuclear migration protein nudC	Clonorchis sinensis	348	82.6603	72.1264	80.1724	2e-141
Unigene_FD_2288_len_470	470	ref|XP_002574796.1|	carbonyl reductase	Schistosoma mansoni	137	87.4468	71.5328	81.7518	3e-50
Unigene_FD_2293_len_996	996	dbj|GAA27823.1|	casein kinase II subunit beta	Clonorchis sinensis	207	62.3494	93.2367	98.0676	2e-147
Unigene_FD_2296_len_1037	1037	emb|CCD75673.1|	tyrosine kinase	Schistosoma mansoni	308	89.1032	60.0649	72.0779	1e-109
Unigene_FD_2297_len_1313	1313	ref|XP_002576575.1|	hypothetical protein	Schistosoma mansoni	229	52.3229	55.0218	72.9258	3e-73
Unigene_FD_2298_len_621	621	emb|CCD61084.1|	acyl-CoA:glycerol-3-phosphate acyltransferase	Schistosoma mansoni	206	99.5169	29.1262	44.6602	1e-10
Unigene_FD_2299_len_1903	1903	dbj|GAA36105.2|	annexin A6	Clonorchis sinensis	381	60.0631	65.3543	78.2152	4e-155
Unigene_FD_2300_len_1648	1648	dbj|GAA36105.2|	annexin A6	Clonorchis sinensis	380	69.1748	68.1579	80.7895	3e-164
Unigene_FD_2303_len_3399	3399	ref|XP_002578128.1|	heat shock protein 70	Schistosoma mansoni	398	35.128	39.4472	60.5528	1e-86
Unigene_FD_2305_len_1057	1057	gb|AAU94676.1|	beta-tubulin	Blastocladiella emersonii	235	66.6982	94.0426	97.4468	0
Unigene_FD_2307_len_539	539	dbj|GAA28164.2|	Ras-responsive element-binding protein 1	Clonorchis sinensis	47	26.1596	63.8298	74.4681	9e-11
Unigene_FD_2310_len_788	788	ref|XP_002413091.1|	peptidoglycan recognition protein, putative	Ixodes scapularis	182	69.2893	48.3516	59.8901	2e-49
Unigene_FD_2317_len_718	718	dbj|GAA47675.1|	hypothetical protein CLF_100663, partial	Clonorchis sinensis	236	98.6072	33.4746	56.3559	3e-35
Unigene_FD_2319_len_1282	1282	dbj|GAA51455.1|	rhomboid-like protein	Clonorchis sinensis	184	43.0577	67.9348	83.1522	6e-81
Unigene_FD_2323_len_529	529	ref|XP_002579819.1|	hypothetical protein	Schistosoma mansoni	129	73.1569	39.5349	55.814	9e-24
Unigene_FD_2324_len_571	571	dbj|GAA30932.2|	dynein light chain LC8-type	Clonorchis sinensis	81	42.5569	86.4198	92.5926	3e-44
Unigene_FD_2331_len_1667	1667	dbj|GAA55967.1|	hypothetical protein CLF_109503	Clonorchis sinensis	343	61.7277	45.7726	65.0146	5e-84
Unigene_FD_2333_len_581	581	pdb|2VIM|	Chain A, X-Ray Structure Of Fasciola Hepatica Thioredoxin emb|CAB65014.1| thioredoxin (TRX)	Fasciola hepatica	104	53.7005	66.3462	77.8846	4e-40
Unigene_FD_2334_len_2485	2485	ref|XP_003460822.1|	PREDICTED: ATP-dependent RNA helicase DDX1-like, partial	Cavia porcellus	500	60.3622	58.8	74.8	0
Unigene_FD_2336_len_1466	1466	ref|XP_002581226.1|	nephrin related	Schistosoma mansoni	269	55.0477	73.9777	86.6171	4e-148
Unigene_FD_2338_len_791	791	ref|XP_002577892.1|	mitochondrial ribosomal protein S25	Schistosoma mansoni	170	64.4753	55.8824	74.1176	7e-63
Unigene_FD_2340_len_951	951	dbj|GAA48844.1|	anaphase-promoting complex subunit 4, partial	Clonorchis sinensis	237	74.7634	52.7426	69.1983	3e-70
Unigene_FD_2343_len_628	628	dbj|GAA49911.1|	coiled-coil domain-containing protein CG32809	Clonorchis sinensis	176	84.0764	34.0909	46.5909	6e-11
Unigene_FD_2344_len_424	424	gb|AAW25027.1|	SJCHGC02902 protein	Schistosoma japonicum	46	32.5472	43.4783	67.3913	6e-06
Unigene_FD_2346_len_1513	1513	gb|AAW27851.1|	SJCHGC02198 protein	Schistosoma japonicum	150	29.7422	25.3333	44.6667	1e-10
Unigene_FD_2348_len_715	715	ref|XP_002573341.1|	calmodulin	Schistosoma mansoni	158	66.2937	60.1266	81.0127	1e-62
Unigene_FD_2351_len_449	449	emb|CCD81443.1|	putative dynein heavy chain	Schistosoma mansoni	149	99.5546	79.8658	93.2886	5e-75
Unigene_FD_2352_len_1062	1062	gb|AAX25980.2|	SJCHGC09423 protein	Schistosoma japonicum	284	80.226	43.662	59.1549	2e-43
Unigene_FD_2359_len_2256	2256	dbj|GAA53083.1|	hypothetical protein CLF_109492	Clonorchis sinensis	613	81.516	47.9608	66.2316	2e-179
Unigene_FD_2361_len_698	698	emb|CCD61084.1|	acyl-CoA:glycerol-3-phosphate acyltransferase	Schistosoma mansoni	217	93.2665	29.4931	43.318	1e-09
Unigene_FD_2362_len_967	967	dbj|GAA30286.2|	golgin subfamily A member 2	Clonorchis sinensis	116	35.9876	40.5172	60.3448	1e-14
Unigene_FD_2367_len_770	770	dbj|GAA49223.1|	sorcin	Clonorchis sinensis	58	22.5974	77.5862	84.4828	2e-21
Unigene_FD_2368_len_1142	1142	emb|CAX83711.1|	endonuclease-reverse transcriptase	Schistosoma japonicum	96	25.2189	47.9167	62.5	1e-13
Unigene_FD_2373_len_3070	3070	dbj|GAA47907.1|	transcription factor CP2	Clonorchis sinensis	835	81.5961	46.7066	60.7186	0
Unigene_FD_2374_len_1725	1725	ref|XP_002742088.1|	PREDICTED: transforming, acidic coiled-coil containing protein 2-like	Saccoglossus kowalevskii	312	54.2609	19.8718	36.859	4e-06
Unigene_FD_2375_len_702	702	gb|EIE76293.1|	dynein light chain 1, cytoplasmic	Rhizopus oryzae RA 99-880	68	29.0598	47.0588	69.1176	6e-14
Unigene_FD_2376_len_471	471	ref|XP_003384137.1|	PREDICTED: dynein light chain 2, cytoplasmic-like	Amphimedon queenslandica	89	56.6879	42.6966	70.7865	4e-21
Unigene_FD_2377_len_374	374	dbj|GAA57434.1|	hydrocephalus-inducing protein homolog	Clonorchis sinensis	96	77.0053	51.0417	76.0417	3e-26
Unigene_FD_2378_len_3476	3476	dbj|GAA56577.1|	AN1-type zinc finger and ubiquitin domain-containing protein 1	Clonorchis sinensis	119	10.2704	47.8992	61.3445	3e-18
Unigene_FD_2379_len_837	837	dbj|GAA53569.1|	hypothetical protein CLF_110537	Clonorchis sinensis	227	81.362	40.5286	59.0308	4e-40
Unigene_FD_2383_len_991	991	emb|CCD76406.1|	hypothetical protein Smp_195090	Schistosoma mansoni	111	33.6024	47.7477	66.6667	3e-37
Unigene_FD_2387_len_397	397	emb|CAX82571.1|	Ribosomal protein L39	Schistosoma japonicum	41	30.9824	73.1707	80.4878	5e-14
Unigene_FD_2388_len_359	359	emb|CAX82571.1|	Ribosomal protein L39	Schistosoma japonicum	51	42.6184	84.3137	88.2353	1e-23
Unigene_FD_2391_len_2188	2188	ref|XP_001630080.1|	predicted protein	Nematostella vectensis	177	24.2687	27.1186	53.1073	7e-16
Unigene_FD_2394_len_4866	4866	dbj|GAA41554.2|	macrophage colony-stimulating factor 1 receptor	Clonorchis sinensis	1192	73.4895	27.2651	44.1275	5e-146
Unigene_FD_2395_len_1059	1059	emb|CAX74405.1|	stringent starvation protein A	Schistosoma japonicum	240	67.9887	46.6667	66.25	2e-73
Unigene_FD_2396_len_886	886	dbj|GAA54191.1|	dynein light chain roadblock-type	Clonorchis sinensis	96	32.5056	88.5417	97.9167	5e-50
Unigene_FD_2397_len_496	496	dbj|GAA47528.1|	hypothetical protein CLF_100472	Clonorchis sinensis	75	45.3629	48	72	6e-12
Unigene_FD_2400_len_782	782	ref|XP_002571369.1|	inhibitor of growth family member 5	Schistosoma mansoni	210	80.5627	82.8571	90.9524	4e-106
Unigene_FD_2401_len_811	811	emb|CCD75450.1|	putative multidrug resistance protein 1, 2, 3 (p glycoprotein 1, 2, 3)	Schistosoma mansoni	160	59.1862	76.875	87.5	5e-70
Unigene_FD_2404_len_330	330	dbj|GAA37055.2|	kinesin family member 4/7/21/27	Clonorchis sinensis	69	62.7273	65.2174	81.1594	6e-21
Unigene_FD_2405_len_848	848	dbj|GAA38908.1|	SAGA-associated factor 11	Clonorchis sinensis	256	90.566	53.125	66.4062	4e-71
Unigene_FD_2407_len_654	654	dbj|GAA53642.1|	39S ribosomal protein L32 mitochondrial	Clonorchis sinensis	98	44.9541	51.0204	65.3061	1e-27
Unigene_FD_2409_len_542	542	dbj|GAA56987.1|	protein yippee-like 2	Clonorchis sinensis	133	73.6162	78.9474	87.218	3e-70
Unigene_FD_2410_len_777	777	gb|EFA05576.1|	hypothetical protein TcasGA2_TC015765	Tribolium castaneum	108	41.6988	50	70.3704	6e-20
Unigene_FD_2411_len_546	546	ref|XP_002577972.1|	axonemal dynein light chain	Schistosoma mansoni	135	74.1758	54.8148	74.8148	2e-47
Unigene_FD_2412_len_510	510	ref|XP_002577972.1|	axonemal dynein light chain	Schistosoma mansoni	123	72.3529	60.1626	82.1138	5e-51
Unigene_FD_2414_len_1986	1986	dbj|GAA38381.2|	glycine receptor subunit alphaZ1	Clonorchis sinensis	467	70.5438	54.1756	67.0236	7e-158
Unigene_FD_2415_len_1103	1103	dbj|GAA29745.2|	splicing factor 45	Clonorchis sinensis	232	63.1006	78.8793	84.9138	9e-109
Unigene_FD_2416_len_436	436	ref|XP_002573383.1|	hypothetical protein	Schistosoma mansoni	92	63.3028	26.087	41.3043	3e-06
Unigene_FD_2418_len_1380	1380	gb|AAW26901.1|	SJCHGC09144 protein	Schistosoma japonicum	67	14.5652	38.806	61.194	4e-08
Unigene_FD_2419_len_899	899	ref|XP_002575970.1|	proliferating cell nuclear antigen	Schistosoma mansoni	260	86.7631	88.8462	95.7692	0
Unigene_FD_2420_len_2250	2250	ref|XP_002574184.1|	phosphatidylinositol transfer protein	Schistosoma mansoni	267	35.6	74.9064	87.2659	1e-147
Unigene_FD_2423_len_931	931	gb|AAK14815.1|	polyprotein	Schistosoma japonicum	45	14.5005	40	57.7778	8e-06
Unigene_FD_2425_len_1270	1270	emb|CAX73317.1|	ADP-ribosylation factor-like 3	Schistosoma japonicum	184	43.4646	87.5	94.5652	1e-109
Unigene_FD_2427_len_671	671	dbj|GAA41671.1|	AP-2 complex subunit sigma-1	Clonorchis sinensis	142	63.4873	95.7746	99.2958	1e-93
Unigene_FD_2430_len_1504	1504	dbj|GAA47527.1|	GTP-binding protein 10	Clonorchis sinensis	422	84.1755	59.2417	74.4076	5e-172
Unigene_FD_2435_len_3990	3990	dbj|GAA50577.1|	adenylate cyclase 9	Clonorchis sinensis	1157	86.9925	36.8194	54.7969	0
Unigene_FD_2441_len_1785	1785	dbj|GAA43104.1|	MFS transporter ceroid-lipofuscinosis neuronal protein 7	Clonorchis sinensis	255	42.8571	69.8039	82.7451	2e-99
Unigene_FD_2442_len_1359	1359	ref|XP_002578689.1|	protein kinase	Schistosoma mansoni	283	62.4724	63.2509	79.5053	2e-119
Unigene_FD_2444_len_908	908	gb|AAW27259.1|	SJCHGC04772 protein	Schistosoma japonicum	277	91.5198	58.1227	75.8123	1e-107
Unigene_FD_2448_len_2105	2105	dbj|GAA48016.1|	ectonucleotide pyrophosphatase/phosphodiesterase family member 5	Clonorchis sinensis	465	66.2708	56.5591	72.6882	0
Unigene_FD_2449_len_941	941	emb|CAX70757.1|	Lin-7 homolog B	Schistosoma japonicum	187	59.6174	93.0481	98.3957	5e-105
Unigene_FD_2451_len_589	589	ref|XP_002571015.1|	hypothetical protein	Schistosoma mansoni	86	43.8031	55.814	65.1163	2e-19
Unigene_FD_2453_len_1301	1301	ref|XP_002575212.1|	hypothetical protein	Schistosoma mansoni	221	50.9608	41.1765	57.9186	6e-33
Unigene_FD_2456_len_756	756	ref|XP_002573097.1|	hypothetical protein	Schistosoma mansoni	155	61.5079	72.2581	84.5161	3e-71
Unigene_FD_2457_len_456	456	dbj|GAA50537.1|	abnormal spindle-like microcephaly-associated protein homolog	Clonorchis sinensis	144	94.7368	38.1944	56.9444	1e-21
Unigene_FD_2458_len_715	715	dbj|GAA55032.1|	solute carrier family 35 member F1	Clonorchis sinensis	121	50.7692	42.1488	58.6777	6e-19
Unigene_FD_2467_len_1359	1359	ref|XP_002573453.1|	parkin (ubiquitin E3 ligase prkn)	Schistosoma mansoni	336	74.1722	42.8571	59.2262	1e-90
Unigene_FD_2468_len_1433	1433	gb|AER93923.1|	Adenosylhomocysteinase	Mustela putorius furo	301	63.0147	77.0764	86.3787	0
Unigene_FD_2469_len_1209	1209	gb|AAW25130.1|	SJCHGC02831 protein	Schistosoma japonicum	327	81.1414	70.6422	82.8746	0
Unigene_FD_2472_len_352	352	dbj|GAA33861.2|	Ca(2+)/calmodulin-responsive adenylate cyclase	Clonorchis sinensis	131	111.648	38.9313	54.9618	1e-17
Unigene_FD_2475_len_3843	3843	gb|AAV80237.1|	FTZ-F1-alpha	Schistosoma mansoni	313	24.434	42.492	59.4249	6e-51
Unigene_FD_2477_len_960	960	dbj|GAA49820.1|	hypothetical protein CLF_103641	Clonorchis sinensis	206	64.375	33.9806	46.6019	1e-28
Unigene_FD_2478_len_902	902	dbj|GAA49820.1|	hypothetical protein CLF_103641	Clonorchis sinensis	190	63.1929	34.7368	47.8947	2e-27
Unigene_FD_2480_len_1519	1519	dbj|GAA29379.2|	protein LTV1, partial	Clonorchis sinensis	355	70.1119	45.9155	65.6338	3e-84
Unigene_FD_2482_len_1689	1689	dbj|GAA41328.1|	transgelin	Clonorchis sinensis	181	32.1492	58.5635	79.558	1e-69
Unigene_FD_2483_len_1250	1250	ref|XP_002577275.1|	ubiquitin-conjugating enzyme E2 j2	Schistosoma mansoni	230	55.2	67.8261	77.3913	9e-102
Unigene_FD_2484_len_1203	1203	dbj|GAA47842.1|	ubiquitin-conjugating enzyme E2 J2	Clonorchis sinensis	133	33.1671	79.6992	90.9774	8e-73
Unigene_FD_2487_len_901	901	dbj|GAA50813.1|	pseudouridine-5'-monophosphatase	Clonorchis sinensis	241	80.2442	56.8465	74.6888	4e-87
Unigene_FD_2489_len_1019	1019	dbj|GAA36114.1|	hypothetical protein CLF_108935	Clonorchis sinensis	117	34.4455	61.5385	82.0513	6e-59
Unigene_FD_2490_len_1122	1122	ref|XP_002579214.1|	hypothetical protein	Schistosoma mansoni	271	72.4599	33.9483	51.2915	9e-26
Unigene_FD_2492_len_748	748	gb|AAX25881.2|	SJCHGC09145 protein	Schistosoma japonicum	63	25.2674	38.0952	57.1429	2e-08
Unigene_FD_2495_len_1758	1758	ref|XP_002572616.1|	tetraspanin	Schistosoma mansoni	268	45.7338	55.597	74.6269	1e-74
Unigene_FD_2497_len_648	648	ref|XP_002573064.1|	40S ribosomal protein S15	Schistosoma mansoni	145	67.1296	84.8276	92.4138	2e-64
Unigene_FD_2499_len_3244	3244	emb|CAX73101.1|	Nuclear cap-binding protein subunit 1	Schistosoma japonicum	1028	95.0678	60.6031	73.4436	0
Unigene_FD_2501_len_562	562	tpe|CAJ00247.1|	TPA: reverse transcriptase	Schistosoma mansoni	122	65.1246	36.0656	64.7541	6e-25
Unigene_FD_2505_len_1948	1948	emb|CAX73687.1|	Vacuolar H+-ATPase SFD subunit	Schistosoma japonicum	401	61.7556	78.3042	88.2793	0
Unigene_FD_2506_len_419	419	dbj|GAA54870.1|	mediator of RNA polymerase II transcription subunit 11	Clonorchis sinensis	113	80.9069	75.2212	88.4956	2e-42
Unigene_FD_2508_len_2180	2180	gb|AAX26347.2|	SJCHGC05098 protein	Schistosoma japonicum	370	50.9174	81.3514	88.9189	0
Unigene_FD_2518_len_861	861	dbj|GAA51010.1|	gem associated protein 6	Clonorchis sinensis	162	56.446	40.1235	62.3457	1e-27
Unigene_FD_2519_len_430	430	ref|XP_002577933.1|	40s ribosomal protein	Schistosoma mansoni	113	78.8372	88.4956	93.8053	4e-66
Unigene_FD_2525_len_1750	1750	gb|ACY43553.1|	histone deacetylase	Polyxenus fasciculatus	277	47.4857	80.1444	91.6968	0
Unigene_FD_2529_len_2071	2071	dbj|GAA52725.1|	nucleoside diphosphate-linked moiety X motif 18	Clonorchis sinensis	357	51.7141	40.3361	55.4622	5e-64
Unigene_FD_2531_len_906	906	ref|XP_624387.1|	PREDICTED: neural proliferation differentiation and control protein 1-like, partial	Apis mellifera	118	39.0728	35.5932	51.6949	1e-08
Unigene_FD_2532_len_1454	1454	dbj|GAA50985.1|	IQ domain-containing protein G	Clonorchis sinensis	241	49.7249	24.0664	46.888	4e-13
Unigene_FD_2535_len_1196	1196	dbj|GAA50561.1|	transmembrane protein 45B	Clonorchis sinensis	286	71.7391	58.7413	74.1259	1e-117
Unigene_FD_2541_len_1521	1521	dbj|GAA42271.2|	aldose reductase B	Clonorchis sinensis	313	61.7357	52.3962	72.2045	7e-114
Unigene_FD_2542_len_631	631	gb|AAW26734.1|	SJCHGC06944 protein	Schistosoma japonicum	72	34.2314	48.6111	70.8333	4e-17
Unigene_FD_2543_len_2199	2199	dbj|GAA52966.1|	polycomb group RING finger protein 2, partial	Clonorchis sinensis	101	13.779	83.1683	89.1089	7e-50
Unigene_FD_2544_len_1722	1722	ref|XP_003486944.1|	PREDICTED: splicing factor 3A subunit 3-like	Bombus impatiens	522	90.9408	59.387	77.7778	0
Unigene_FD_2547_len_1679	1679	dbj|GAA55494.1|	ubiquitin-like 7, partial	Clonorchis sinensis	285	50.9232	41.0526	55.4386	4e-24
Unigene_FD_2550_len_856	856	dbj|GAA32786.2|	ankyrin repeat and fibronectin type-III domain-containing protein 1	Clonorchis sinensis	168	58.8785	52.9762	72.0238	1e-48
Unigene_FD_2551_len_892	892	dbj|GAA43177.2|	hypothetical protein CLF_104035	Clonorchis sinensis	143	48.0942	58.7413	72.028	1e-49
Unigene_FD_2552_len_597	597	ref|XP_002577827.1|	U6 snrna-associated sm-like protein lsm4	Schistosoma mansoni	96	48.2412	93.75	96.875	7e-59
Unigene_FD_2553_len_1954	1954	emb|CAX76291.1|	Eukaryotic initiation factor 4A	Schistosoma japonicum	389	59.7236	77.1208	89.2031	0
Unigene_FD_2555_len_1714	1714	dbj|GAA32659.1|	GTP-binding protein rhoA	Clonorchis sinensis	214	37.4562	67.2897	81.7757	4e-92
Unigene_FD_2556_len_917	917	ref|XP_002576341.1|	MAK16 protein homolog (SmMAK16)	Schistosoma mansoni	263	86.0414	74.9049	87.4525	3e-106
Unigene_FD_2558_len_1060	1060	dbj|GAA55564.1|	CD63 antigen	Clonorchis sinensis	151	42.7358	45.6954	64.2384	8e-36
Unigene_FD_2559_len_990	990	emb|CCD78565.1|	putative serine/threonine kinase	Schistosoma mansoni	160	48.4848	69.375	78.75	8e-63
Unigene_FD_2561_len_961	961	dbj|GAA57159.1|	hypothetical protein CLF_112259	Clonorchis sinensis	166	51.821	63.8554	77.7108	1e-67
Unigene_FD_2562_len_522	522	emb|CCD77286.1|	unnamed protein product	Schistosoma mansoni	84	48.2759	44.0476	69.0476	2e-14
Unigene_FD_2565_len_661	661	gb|AAX84199.1|	translationally controlled tumor protein	Clonorchis sinensis	162	73.525	58.642	75.9259	3e-54
Unigene_FD_2566_len_1958	1958	ref|XP_002609252.1|	hypothetical protein BRAFLDRAFT_86838	Branchiostoma floridae	287	43.9734	76.3066	89.8955	0
Unigene_FD_2570_len_1344	1344	gb|AAK27412.1|	actin	Monosiga brevicollis	369	82.3661	62.0596	78.3198	6e-163
Unigene_FD_2571_len_1703	1703	dbj|GAA53848.1|	telomerase protein component 1	Clonorchis sinensis	319	56.195	27.8997	43.8871	2e-21
Unigene_FD_2572_len_1577	1577	dbj|GAA56970.1|	hypothetical protein CLF_111915	Clonorchis sinensis	284	54.0266	48.5915	64.0845	8e-59
Unigene_FD_2573_len_1515	1515	ref|XP_002126128.1|	PREDICTED: similar to glutamate oxaloacetate transaminase 2 isoform 2	Ciona intestinalis	395	78.2178	62.7848	77.4684	0
Unigene_FD_2575_len_904	904	dbj|GAA48990.1|	hypothetical protein CLF_102347	Clonorchis sinensis	120	39.823	58.3333	75	2e-25
Unigene_FD_2578_len_3074	3074	dbj|GAA48544.1|	beta-mannosidase	Clonorchis sinensis	691	67.4366	48.6252	65.123	0
Unigene_FD_2581_len_1353	1353	dbj|GAA48814.1|	calmodulin-like protein 5	Clonorchis sinensis	143	31.7073	36.3636	54.5455	3e-15
Unigene_FD_2582_len_2012	2012	dbj|GAA47796.1|	phospholipase D3	Clonorchis sinensis	355	52.9324	65.0704	78.3099	2e-161
Unigene_FD_2586_len_1376	1376	dbj|GAA55037.1|	protein giant	Clonorchis sinensis	96	20.9302	72.9167	83.3333	6e-34
Unigene_FD_2587_len_1060	1060	dbj|GAA57025.1|	MAP/microtubule affinity-regulating kinase 4	Clonorchis sinensis	160	45.283	60.625	71.25	4e-45
Unigene_FD_2589_len_1580	1580	dbj|GAA57097.1|	acetyl-CoA carboxylase / biotin carboxylase, partial	Clonorchis sinensis	492	93.4177	64.8374	74.187	0
Unigene_FD_2594_len_1604	1604	dbj|GAA57587.1|	GA-binding protein alpha chain, partial	Clonorchis sinensis	330	61.7207	51.8182	64.8485	2e-77
Unigene_FD_2595_len_557	557	dbj|GAA57587.1|	GA-binding protein alpha chain, partial	Clonorchis sinensis	123	66.2478	47.9675	63.4146	7e-23
Unigene_FD_2598_len_974	974	dbj|GAA47620.1|	solute carrier family 12 member 6	Clonorchis sinensis	313	96.4066	81.4696	88.8179	3e-142
Unigene_FD_2599_len_944	944	dbj|GAA47620.1|	solute carrier family 12 member 6	Clonorchis sinensis	303	96.2924	83.8284	91.7492	5e-145
Unigene_FD_2600_len_748	748	ref|XP_002581827.1|	hypothetical protein	Schistosoma mansoni	93	37.2995	36.5591	50.5376	7e-06
Unigene_FD_2601_len_1536	1536	ref|XP_002429581.1|	class D atypical G-protein coupled receptor GPRfz3, putative	Pediculus humanus corporis	103	20.1172	39.8058	49.5146	2e-12
Unigene_FD_2602_len_2293	2293	dbj|GAA34169.2|	coiled-coil domain-containing protein C6orf97	Clonorchis sinensis	730	95.5081	46.3014	69.0411	0
Unigene_FD_2606_len_799	799	dbj|GAA28531.2|	vacuolar ATP synthase subunit G	Clonorchis sinensis	117	43.9299	64.1026	79.4872	2e-23
Unigene_FD_2607_len_456	456	dbj|GAA31322.2|	tenascin	Clonorchis sinensis	139	91.4474	48.2014	62.5899	2e-42
Unigene_FD_2609_len_1823	1823	dbj|GAA31191.2|	neuroligin-4 X-linked protein	Clonorchis sinensis	608	100.055	65.1316	78.7829	0
Unigene_FD_2610_len_1222	1222	gb|AAX25872.2|	SJCHGC09318 protein	Schistosoma japonicum	64	15.7119	40.625	54.6875	1e-07
Unigene_FD_2612_len_2707	2707	dbj|GAA51059.1|	serine/threonine-protein kinase Doa	Clonorchis sinensis	760	84.2261	35.2632	45.6579	2e-68
Unigene_FD_2617_len_678	678	dbj|GAA49233.1|	PHD finger protein 10	Clonorchis sinensis	166	73.4513	79.5181	90.9639	9e-80
Unigene_FD_2618_len_1544	1544	gb|AAQ57129.1|	endonuclease and reverse transcriptase-like protein	Bombyx mori	192	37.3057	32.2917	47.9167	1e-12
Unigene_FD_2620_len_1116	1116	dbj|GAA52584.1|	sortilin	Clonorchis sinensis	159	42.7419	57.8616	74.2138	7e-45
Unigene_FD_2621_len_714	714	gb|AAK07486.1|	gag-pol polyprotein	Clonorchis sinensis	116	48.7395	47.4138	58.6207	7e-27
Unigene_FD_2622_len_803	803	dbj|GAA27221.2|	hypothetical protein CLF_103433	Clonorchis sinensis	237	88.543	32.9114	51.8987	2e-28
Unigene_FD_2623_len_725	725	dbj|GAA27221.2|	hypothetical protein CLF_103433	Clonorchis sinensis	237	98.069	32.0675	48.9451	4e-23
Unigene_FD_2636_len_580	580	gb|AAX30554.1|	SJCHGC04991 protein	Schistosoma japonicum	75	38.7931	80	92	2e-35
Unigene_FD_2637_len_2748	2748	dbj|GAA48434.1|	hypothetical protein CLF_101604	Clonorchis sinensis	871	95.0873	34.9024	47.302	6e-152
Unigene_FD_2638_len_852	852	dbj|GAA55911.1|	collagen alpha-1(VII) chain, partial	Clonorchis sinensis	284	100	35.9155	50	8e-44
Unigene_FD_2639_len_653	653	dbj|GAA52333.1|	tyrosine-protein phosphatase non-receptor type 5	Clonorchis sinensis	173	79.4793	74.5665	87.2832	2e-80
Unigene_FD_2644_len_1222	1222	dbj|GAA50818.1|	S1 RNA-binding domain-containing protein 1	Clonorchis sinensis	412	101.146	55.5825	71.3592	2e-141
Unigene_FD_2645_len_1247	1247	dbj|GAA53851.1|	phosphatidylinositol 4-kinase	Clonorchis sinensis	419	100.802	51.79	61.0979	1e-93
Unigene_FD_2646_len_1501	1501	dbj|GAA38200.2|	girdin	Clonorchis sinensis	485	96.9354	41.2371	59.5876	1e-93
Unigene_FD_2647_len_324	324	ref|XP_002573210.1|	serine/threonine protein kinase	Schistosoma mansoni	95	87.963	92.6316	96.8421	2e-54
Unigene_FD_2652_len_991	991	dbj|GAA37696.2|	hypothetical protein CLF_105437	Clonorchis sinensis	312	94.4501	28.5256	46.7949	3e-08
Unigene_FD_2653_len_581	581	ref|XP_002577125.1|	programmed cell death protein	Schistosoma mansoni	104	53.7005	75.9615	92.3077	2e-36
Unigene_FD_2654_len_2518	2518	dbj|GAA50760.1|	exportin-4	Clonorchis sinensis	819	97.5774	48.4737	66.7888	0
Unigene_FD_2663_len_712	712	gb|AAX28508.2|	SJCHGC09621 protein	Schistosoma japonicum	123	51.8258	72.3577	83.7398	3e-45
Unigene_FD_2664_len_792	792	ref|XP_002430908.1|	histone H4, putative	Pediculus humanus corporis	94	35.6061	90.4255	91.4894	2e-47
Unigene_FD_2673_len_1361	1361	dbj|GAA49482.1|	hypothetical protein CLF_103121	Clonorchis sinensis	411	90.5952	22.1411	38.6861	2e-08
Unigene_FD_2679_len_575	575	emb|CAX83713.1|	reverse transcriptase	Schistosoma japonicum	112	58.4348	33.0357	52.6786	3e-08
Unigene_FD_2680_len_439	439	dbj|GAA53793.1|	zinc finger protein Xfin	Clonorchis sinensis	108	73.8041	34.2593	52.7778	1e-06
Unigene_FD_2682_len_1933	1933	dbj|GAA51739.1|	REST corepressor	Clonorchis sinensis	568	88.1531	46.6549	60.7394	5e-150
Unigene_FD_2685_len_2027	2027	dbj|GAA28562.2|	rRNA biogenesis protein RRP5	Clonorchis sinensis	667	98.7173	51.1244	69.1154	0
Unigene_FD_2688_len_2834	2834	ref|XP_002582114.1|	ras GTP exchange factor son of sevenless	Schistosoma mansoni	370	39.1673	47.2973	68.6486	4e-107
Unigene_FD_2689_len_852	852	sp|P31670.3|	ST27_FASHE RecName: Full=Glutathione S-transferase class-mu 26 kDa isozyme 47; Short=GST47; AltName: Full=Fh47 (218)		217	76.4085	72.8111	84.3318	5e-114
Unigene_FD_2694_len_477	477	gb|AAK14815.1|	polyprotein	Schistosoma japonicum	136	85.5346	34.5588	47.0588	4e-09
Unigene_FD_2698_len_1846	1846	emb|CCD76522.1|	putative core 1 udp-galactose:n-acetylgalactosamine-alpha-r beta 1,3-galactosyltransferase	Schistosoma mansoni	175	28.4399	54.2857	73.7143	1e-58
Unigene_FD_2701_len_346	346	dbj|GAA27650.2|	cell division cycle 2-like	Clonorchis sinensis	59	51.1561	71.1864	81.3559	4e-16
Unigene_FD_2702_len_2369	2369	emb|CAX69400.1|	Cytochrome b561/ferric reductase transmembrane,domain-containing protein	Schistosoma japonicum	307	38.8772	74.2671	84.6906	0
Unigene_FD_2707_len_2059	2059	dbj|GAA54008.1|	dynein beta chain ciliary, partial	Clonorchis sinensis	596	86.8383	84.396	91.9463	0
Unigene_FD_2709_len_1084	1084	ref|XP_002578537.1|	GTP-binding protein-like protein	Schistosoma mansoni	199	55.0738	83.9196	92.9648	2e-117
Unigene_FD_2711_len_772	772	emb|CCD76692.1|	putative f1	Schistosoma mansoni	115	44.6891	76.5217	86.9565	2e-55
Unigene_FD_2715_len_1105	1105	emb|CCD61011.1|	dynamin-associated protein, putative	Schistosoma mansoni	296	80.362	57.7703	71.2838	2e-86
Unigene_FD_2718_len_536	536	gb|AAM93546.1|	polyprotein	Schistosoma japonicum	164	91.791	45.122	60.9756	2e-29
Unigene_FD_2719_len_650	650	dbj|GAA52592.1|	collagen type I/II/III/V/XI alpha	Clonorchis sinensis	96	44.3077	80.2083	91.6667	4e-10
Unigene_FD_2722_len_2301	2301	dbj|GAA36832.1|	hypothetical protein CLF_105434	Clonorchis sinensis	236	30.7692	55.5085	75	1e-75
Unigene_FD_2723_len_913	913	dbj|GAA54024.1|	deleted in lung and esophageal cancer protein 1	Clonorchis sinensis	269	88.3899	27.881	45.7249	1e-15
Unigene_FD_2728_len_1822	1822	ref|XP_003700007.1|	PREDICTED: 5-hydroxytryptamine receptor 2A-like	Megachile rotundata	485	79.8573	26.8041	44.3299	1e-32
Unigene_FD_2732_len_394	394	emb|CCD59579.1|	hypothetical protein Smp_191250	Schistosoma mansoni	94	71.5736	34.0426	47.8723	3e-08
Unigene_FD_2742_len_2796	2796	dbj|GAA52974.1|	aspartyl aminopeptidase	Clonorchis sinensis	644	69.0987	28.2609	44.4099	2e-42
Unigene_FD_2746_len_902	902	gb|ABS19961.1|	selenoprotein W2	Artemia franciscana	93	30.9313	47.3118	60.2151	1e-18
Unigene_FD_2748_len_2283	2283	ref|XP_002579735.1|	brca1-associated protein (brap2)	Schistosoma mansoni	440	57.8187	63.4091	76.5909	0
Unigene_FD_2750_len_952	952	gb|AAX25854.2|	SJCHGC04023 protein	Schistosoma japonicum	128	40.3361	43.75	60.1562	3e-19
Unigene_FD_2752_len_1205	1205	dbj|GAA30037.2|	homeobox protein SMOX-1	Clonorchis sinensis	245	60.9959	48.1633	62.0408	1e-50
Unigene_FD_2754_len_670	670	emb|CCD61084.1|	acyl-CoA:glycerol-3-phosphate acyltransferase	Schistosoma mansoni	59	26.4179	38.9831	55.9322	4e-07
Unigene_FD_2756_len_1097	1097	dbj|GAA47412.1|	U3 small nucleolar ribonucleoprotein protein IMP4, partial	Clonorchis sinensis	290	79.3072	79.3103	90	3e-167
Unigene_FD_2758_len_522	522	dbj|GAA54604.1|	glypican	Clonorchis sinensis	163	93.6782	57.0552	74.2331	2e-52
Unigene_FD_2760_len_2414	2414	dbj|GAA50090.1|	hypothetical protein CLF_104060	Clonorchis sinensis	784	97.4316	30.3571	49.7449	8e-110
Unigene_FD_2761_len_1037	1037	dbj|GAA57434.1|	hydrocephalus-inducing protein homolog	Clonorchis sinensis	348	100.675	36.7816	57.1839	5e-61
Unigene_FD_2763_len_1869	1869	dbj|GAA55285.1|	smoothened homolog	Clonorchis sinensis	553	88.764	35.9855	47.9204	1e-80
Unigene_FD_2765_len_456	456	dbj|GAA57913.1|	hypothetical protein CLF_113343, partial	Clonorchis sinensis	37	24.3421	62.1622	81.0811	7e-07
Unigene_FD_2767_len_679	679	dbj|GAA34312.1|	hypothetical protein CLF_109501	Clonorchis sinensis	134	59.2047	41.0448	57.4627	8e-23
Unigene_FD_2773_len_1034	1034	emb|CCD81449.1|	hypothetical protein Smp_158730	Schistosoma mansoni	293	85.0097	40.6143	59.3857	2e-50
Unigene_FD_2774_len_618	618	emb|CAX76368.1|	Proteasome maturation factor UMP1 domain-containing protein	Schistosoma japonicum	149	72.3301	57.047	74.4966	2e-53
Unigene_FD_2777_len_1914	1914	ref|XP_001177707.1|	PREDICTED: similar to gag-pol polyprotein	Strongylocentrotus purpuratus	66	10.3448	48.4848	60.6061	3e-19
Unigene_FD_2781_len_611	611	dbj|GAA53697.1|	ribosomal RNA-processing protein 12	Clonorchis sinensis	182	89.3617	60.4396	76.9231	4e-62
Unigene_FD_2783_len_1762	1762	dbj|GAA54711.1|	RIB43A-like with coiled-coils protein 2	Clonorchis sinensis	321	54.6538	75.3894	89.0966	3e-122
Unigene_FD_2790_len_913	913	dbj|GAA36595.2|	titin	Clonorchis sinensis	228	74.9179	33.3333	40.3509	2e-09
Unigene_FD_2793_len_430	430	pdb|2DMH|	Chain A, Solution Structure Of The First C2 Domain Of Human Myoferlin (140)		135	94.186	40.7407	61.4815	2e-23
Unigene_FD_2799_len_873	873	ref|XP_002578484.1|	vacuolar protein sorting 26 vps26	Schistosoma mansoni	131	45.0172	46.5649	63.3588	1e-42
Unigene_FD_2804_len_756	756	ref|XP_001193242.1|	PREDICTED: similar to endonuclease-reverse transcriptase, partial	Strongylocentrotus purpuratus	74	29.3651	44.5946	60.8108	1e-11
Unigene_FD_2811_len_1064	1064	dbj|GAA50332.1|	hypothetical protein CLF_104383	Clonorchis sinensis	68	19.1729	44.1176	64.7059	4e-10
Unigene_FD_2817_len_769	769	dbj|GAA50484.1|	dehydrogenase/reductase SDR family member 1	Clonorchis sinensis	260	101.43	60.3846	73.8462	2e-99
Unigene_FD_2819_len_1441	1441	dbj|GAA36958.2|	hypothetical protein CLF_109357	Clonorchis sinensis	329	68.4941	38.2979	53.4954	3e-44
Unigene_FD_2820_len_432	432	emb|CAX74979.1|	putative heat shock factor binding protein 1	Schistosoma japonicum	62	43.0556	75.8065	83.871	3e-24
Unigene_FD_2822_len_2304	2304	dbj|GAA55462.1|	enhancer of zeste, partial	Clonorchis sinensis	638	83.0729	53.4483	65.9875	0
Unigene_FD_2823_len_1308	1308	dbj|GAA55462.1|	enhancer of zeste, partial	Clonorchis sinensis	219	50.2294	62.5571	78.0822	3e-86
Unigene_FD_2824_len_3772	3772	dbj|GAA51896.1|	hypothetical protein CLF_106977	Clonorchis sinensis	634	50.4242	45.2681	61.3565	2e-121
Unigene_FD_2826_len_1194	1194	dbj|GAA47820.1|	RING finger protein unkempt homolog	Clonorchis sinensis	272	68.3417	88.9706	93.3824	9e-180
Unigene_FD_2827_len_855	855	dbj|GAA57237.1|	putative methyltransferase NSUN4, partial	Clonorchis sinensis	113	39.6491	61.9469	75.2212	1e-62
Unigene_FD_2830_len_1782	1782	dbj|GAA54404.1|	MAP/microtubule affinity-regulating kinase 2 K08798 MAP/microtubule affinity-regulating kinase	Clonorchis sinensis	472	79.4613	60.8051	66.1017	1e-156
Unigene_FD_2832_len_1609	1609	emb|CCD60276.1|	Palmitoyltransferase ZDHHC,putative	Schistosoma mansoni	405	75.5127	40	55.3086	5e-65
Unigene_FD_2841_len_322	322	gb|AAC24982.2|	reverse transcriptase	synthetic construct	96	89.441	42.7083	64.5833	2e-13
Unigene_FD_2845_len_494	494	gb|AAP05903.1|	SJCHGC00581 protein	Schistosoma japonicum	107	64.9798	68.2243	87.8505	2e-36
Unigene_FD_2849_len_477	477	dbj|GAA55874.1|	hypothetical protein CLF_109233	Clonorchis sinensis	86	54.0881	72.093	81.3953	9e-32
Unigene_FD_2850_len_2115	2115	dbj|GAA51225.1|	hypothetical protein CLF_105738	Clonorchis sinensis	546	77.4468	43.2234	52.9304	8e-78
Unigene_FD_2854_len_1822	1822	dbj|GAA29243.2|	DDB1- and CUL4-associated factor 11	Clonorchis sinensis	176	28.9791	50	66.4773	3e-84
Unigene_FD_2863_len_559	559	emb|CAX73600.1|	hypothetical protein	Schistosoma japonicum	59	31.6637	44.0678	64.4068	3e-10
Unigene_FD_2868_len_860	860	gb|AAX25854.2|	SJCHGC04023 protein	Schistosoma japonicum	49	17.093	57.1429	73.4694	6e-17
Unigene_FD_2871_len_801	801	gb|AAW27166.1|	SJCHGC09481 protein	Schistosoma japonicum	117	43.8202	72.6496	84.6154	5e-57
Unigene_FD_2872_len_866	866	emb|CAX73122.1|	Histone H2A	Schistosoma japonicum	95	32.9099	100	100	8e-41
Unigene_FD_2873_len_2248	2248	ref|XP_002573189.1|	rna polymerase II ctd phosphatase	Schistosoma mansoni	748	99.8221	48.7968	62.4332	0
Unigene_FD_2877_len_491	491	gb|AAC24982.2|	reverse transcriptase	synthetic construct	54	32.9939	44.4444	50	9e-09
Unigene_FD_2878_len_2859	2859	dbj|GAA52291.1|	probable histone-lysine N-methyltransferase ASH1L	Clonorchis sinensis	914	95.9077	51.0941	61.9256	0
Unigene_FD_2881_len_360	360	gb|AAX25881.2|	SJCHGC09145 protein	Schistosoma japonicum	53	44.1667	41.5094	66.0377	5e-13
Unigene_FD_2884_len_963	963	dbj|GAA51697.1|	calcium-activated potassium channel subunit alpha-1	Clonorchis sinensis	178	55.4517	72.4719	83.7079	4e-69
Unigene_FD_2886_len_2823	2823	gb|AAX28066.2|	SJCHGC05731 protein	Schistosoma japonicum	282	29.9681	44.3262	59.2199	1e-58
Unigene_FD_2891_len_1149	1149	emb|CAX69832.1|	Brefeldin A-inhibited guanine nucleotide-exchange protein 1 (Brefeldin A-inhibited GEP 1)	Schistosoma japonicum	276	72.0627	44.2029	61.2319	1e-62
Unigene_FD_2892_len_699	699	dbj|GAA54281.1|	probable ATP-dependent RNA helicase DDX46	Clonorchis sinensis	118	50.6438	79.661	89.8305	2e-51
Unigene_FD_2898_len_353	353	gb|AAX24656.2|	SJCHGC05059 protein	Schistosoma japonicum	103	87.5354	42.7184	57.2816	1e-17
Unigene_FD_2901_len_658	658	emb|CCD60508.1|	hypothetical protein Smp_132430	Schistosoma mansoni	113	51.5198	38.0531	61.0619	7e-14
Unigene_FD_2902_len_305	305	dbj|GAA56010.1|	hypothetical protein CLF_109636	Clonorchis sinensis	59	58.0328	35.5932	55.9322	2e-06
Unigene_FD_2904_len_1004	1004	dbj|GAA55210.1|	sodium leak channel non-selective protein	Clonorchis sinensis	132	39.4422	31.0606	43.9394	5e-06
Unigene_FD_2925_len_881	881	gb|AAW26070.1|	SJCHGC05330 protein	Schistosoma japonicum	139	47.3326	30.2158	45.3237	1e-08
Unigene_FD_2927_len_544	544	ref|XP_002741550.1|	PREDICTED: mutagen-sensitive 308-like	Saccoglossus kowalevskii	151	83.2721	50.9934	68.2119	1e-33
Unigene_FD_2928_len_3480	3480	dbj|GAA48570.1|	AMP dependent ligase	Clonorchis sinensis	804	69.3103	37.6866	53.9801	7e-123
Unigene_FD_2930_len_987	987	ref|XP_002578089.1|	hypothetical protein	Schistosoma mansoni	165	50.152	53.9394	70.9091	3e-60
Unigene_FD_2931_len_842	842	dbj|GAA35515.2|	Rho GTPase-activating protein 19	Clonorchis sinensis	207	73.753	37.1981	51.2077	2e-17
Unigene_FD_2934_len_1632	1632	ref|XP_002580708.1|	nAChR subunit	Schistosoma mansoni	514	94.4853	62.8405	71.5953	2e-178
Unigene_FD_2936_len_660	660	dbj|GAA48059.1|	CD109 antigen	Clonorchis sinensis	226	102.727	74.3363	86.2832	1e-96
Unigene_FD_2937_len_1638	1638	dbj|GAA51418.1|	hypothetical protein CLF_106081	Clonorchis sinensis	148	27.1062	39.8649	52.7027	7e-14
Unigene_FD_2938_len_2393	2393	dbj|GAA54060.1|	hypothetical protein CLF_112035	Clonorchis sinensis	269	33.7234	44.6097	63.197	1e-71
Unigene_FD_2948_len_1773	1773	dbj|GAA53282.1|	NAD+ synthase (glutamine-hydrolysing)	Clonorchis sinensis	408	69.0355	65.4412	80.6373	9e-174
Unigene_FD_2949_len_1162	1162	gb|ABY50096.1|	Blimp	Hydroides elegans	153	39.5009	58.8235	71.2418	9e-57
Unigene_FD_2957_len_420	420	emb|CCD60272.1|	hypothetical protein Smp_185370	Schistosoma mansoni	131	93.5714	48.855	63.3588	9e-36
Unigene_FD_2958_len_2557	2557	dbj|GAA36195.2|	2' 3'-cyclic-nucleotide 3'-phosphodiesterase	Clonorchis sinensis	550	64.5287	60.3636	74.9091	0
Unigene_FD_2961_len_734	734	emb|CCD59579.1|	hypothetical protein Smp_191250	Schistosoma mansoni	184	75.2044	36.9565	51.087	3e-25
Unigene_FD_2963_len_1423	1423	gb|AAX07243.1|	reverse transcriptase	Brotheas granulatus	147	30.9909	37.415	53.0612	1e-17
Unigene_FD_2966_len_446	446	dbj|GAA48574.1|	hypothetical protein CLF_101770	Clonorchis sinensis	138	92.8251	28.2609	50	3e-12
Unigene_FD_2968_len_1244	1244	ref|XP_002577227.1|	der1-like protein derlin	Schistosoma mansoni	217	52.3312	78.8018	88.0184	1e-125
Unigene_FD_2971_len_980	980	dbj|GAA28855.1|	colorectal mutant cancer protein, partial	Clonorchis sinensis	323	98.8776	43.6533	59.7523	1e-59
Unigene_FD_2973_len_1580	1580	emb|CCD80826.1|	hypothetical protein Smp_009300	Schistosoma mansoni	67	12.7215	49.2537	64.1791	1e-06
Unigene_FD_2980_len_1695	1695	tpe|CAJ00247.1|	TPA: reverse transcriptase	Schistosoma mansoni	240	42.4779	27.0833	46.6667	2e-12
Unigene_FD_2981_len_2288	2288	gb|AAK14815.1|	polyprotein	Schistosoma japonicum	154	20.1923	29.8701	42.2078	3e-06
Unigene_FD_2984_len_769	769	ref|XP_689096.4|	PREDICTED: leishmanolysin-like peptidase	Danio rerio	118	46.0338	31.3559	44.9153	6e-16
Unigene_FD_2987_len_1771	1771	emb|CAX83714.1|	reverse transcriptase	Schistosoma japonicum	143	24.2236	28.6713	44.7552	6e-09
Unigene_FD_2989_len_726	726	gb|AAC24982.2|	reverse transcriptase	synthetic construct	152	62.8099	32.2368	48.6842	4e-11
Unigene_FD_2992_len_1526	1526	dbj|GAA29807.2|	centrosomal protein of 85 kDa	Clonorchis sinensis	435	85.5177	40.6897	63.4483	4e-94
Unigene_FD_2993_len_1251	1251	dbj|GAA49847.1|	hypothetical protein CLF_103674, partial	Clonorchis sinensis	236	56.5947	30.9322	43.2203	5e-10
Unigene_FD_2998_len_411	411	dbj|GAA49396.1|	host cell factor	Clonorchis sinensis	139	101.46	42.446	58.2734	3e-08
Unigene_FD_2999_len_674	674	dbj|GAA55358.1|	liprin-alpha-3	Clonorchis sinensis	202	89.911	94.0594	97.0297	1e-87
Unigene_FD_3001_len_1536	1536	dbj|GAA36419.1|	spondin-1	Clonorchis sinensis	294	57.4219	42.8571	59.5238	1e-80
Unigene_FD_3003_len_320	320	ref|XP_002581001.1|	hypothetical protein	Schistosoma mansoni	56	52.5	42.8571	67.8571	3e-06
Unigene_FD_3004_len_446	446	dbj|GAA32061.2|	F-box and WD-40 domain protein 10	Clonorchis sinensis	123	82.7354	42.2764	60.1626	9e-20
Unigene_FD_3015_len_517	517	dbj|GAA51105.1|	choline dehydrogenase mitochondrial	Clonorchis sinensis	79	45.8414	31.6456	53.1646	3e-06
Unigene_FD_3017_len_1112	1112	dbj|GAA49305.1|	potassium voltage-gated channel KQT-like subfamily invertebrate, partial	Clonorchis sinensis	315	84.982	57.1429	68.8889	4e-102
Unigene_FD_3018_len_893	893	dbj|GAA49305.1|	potassium voltage-gated channel KQT-like subfamily invertebrate, partial	Clonorchis sinensis	221	74.2441	70.5882	79.638	2e-96
Unigene_FD_3028_len_1510	1510	dbj|GAA38672.2|	rRNA methyltransferase 1 mitochondrial	Clonorchis sinensis	339	67.351	46.6077	58.7021	3e-81
Unigene_FD_3029_len_1420	1420	dbj|GAA38672.2|	rRNA methyltransferase 1 mitochondrial	Clonorchis sinensis	309	65.2817	51.1327	64.4013	1e-87
Unigene_FD_3030_len_575	575	gb|AAX24638.2|	SJCHGC08370 protein	Schistosoma japonicum	57	29.7391	59.6491	73.6842	1e-15
Unigene_FD_3032_len_842	842	dbj|GAA48795.1|	hypothetical protein CLF_102046	Clonorchis sinensis	171	60.9264	33.3333	49.1228	4e-14
Unigene_FD_3037_len_2131	2131	dbj|GAA55053.1|	sterol regulatory element-binding protein 1	Clonorchis sinensis	274	38.5734	38.3212	47.8102	1e-30
Unigene_FD_3038_len_488	488	dbj|GAA48942.1|	jumonji domain-containing protein 1	Clonorchis sinensis	92	56.5574	51.087	75	7e-22
Unigene_FD_3039_len_1305	1305	ref|XP_002569757.1|	ras gtpase activating protein	Schistosoma mansoni	410	94.2529	53.9024	66.3415	1e-117
Unigene_FD_3041_len_1614	1614	ref|XP_002578945.1|	annexin	Schistosoma mansoni	329	61.1524	48.9362	66.8693	2e-93
Unigene_FD_3047_len_638	638	dbj|GAA56510.1|	multiple epidermal growth factor-like domains protein 6, partial	Clonorchis sinensis	188	88.4013	67.5532	81.383	7e-88
Unigene_FD_3049_len_658	658	emb|CAX73658.1|	Regulator of nonsense transcripts 1	Schistosoma japonicum	171	77.9635	52.6316	71.9298	5e-51
Unigene_FD_3051_len_1063	1063	dbj|GAA32552.2|	nucleolar pre-ribosomal-associated protein 1	Clonorchis sinensis	265	74.7883	55.8491	73.5849	1e-73
Unigene_FD_3058_len_594	594	dbj|GAA54316.1|	homeobox protein meis3	Clonorchis sinensis	112	56.5657	91.9643	93.75	8e-62
Unigene_FD_3064_len_1038	1038	dbj|GAA28542.1|	human immunodeficiency virus type I enhancer-binding protein	Clonorchis sinensis	34	9.82659	64.7059	76.4706	4e-06
Unigene_FD_3066_len_345	345	gb|ADZ95874.1|	reverse transcriptase	Dovania poecila	42	36.5217	52.381	64.2857	2e-10
Unigene_FD_3068_len_401	401	dbj|GAA48307.1|	cell differentiation protein RCD1 homolog	Clonorchis sinensis	82	61.3466	51.2195	67.0732	6e-17
Unigene_FD_3072_len_795	795	dbj|GAA55809.1|	death-associated protein kinase	Clonorchis sinensis	262	98.8679	47.7099	67.9389	5e-61
Unigene_FD_3077_len_570	570	ref|XP_002575982.1|	hypothetical protein	Schistosoma mansoni	60	31.5789	36.6667	51.6667	2e-07
Unigene_FD_3079_len_1066	1066	dbj|GAA50469.1|	FRAS1-related extracellular matrix protein 2	Clonorchis sinensis	353	99.3433	53.2578	68.5552	2e-102
Unigene_FD_3081_len_865	865	dbj|GAA52593.1|	collagen type I/II/III/V/XI alpha	Clonorchis sinensis	84	29.1329	57.1429	75	5e-28
Unigene_FD_3084_len_1813	1813	ref|XP_002572474.1|	lipoic acid synthetase	Schistosoma mansoni	368	60.8935	69.2935	81.7935	1e-162
Unigene_FD_3086_len_857	857	gb|AAX26070.2|	SJCHGC09050 protein	Schistosoma japonicum	268	93.8156	43.2836	56.7164	4e-36
Unigene_FD_3087_len_1324	1324	dbj|GAA50088.1|	brefeldin A-inhibited guanine nucleotide-exchange protein 3	Clonorchis sinensis	338	76.5861	35.2071	53.5503	4e-51
Unigene_FD_3089_len_1245	1245	emb|CCD79080.1|	putative soluble guanylate cyclase gcy	Schistosoma mansoni	255	61.4458	62.7451	74.5098	2e-90
Unigene_FD_3092_len_1035	1035	dbj|GAA50578.1|	putative glutamate synthase	NADPH	348	100.87	64.6552	73.8506	5e-130
Unigene_FD_3093_len_379	379	dbj|GAA53445.1|	hypothetical protein CLF_110243	Clonorchis sinensis	67	53.0343	64.1791	80.597	5e-25
Unigene_FD_3096_len_1055	1055	dbj|GAA54305.1|	PHD and RING finger domain-containing protein 1	Clonorchis sinensis	334	94.9763	56.2874	72.1557	3e-112
Unigene_FD_3099_len_632	632	gb|AAK14815.1|	polyprotein	Schistosoma japonicum	36	17.0886	41.6667	55.5556	2e-07
Unigene_FD_3100_len_313	313	ref|YP_001910891.1|	hypothetical protein HPSH_07340	Helicobacter pylori Shi470	101	96.8051	39.604	49.505	7e-08
Unigene_FD_3105_len_1210	1210	emb|CAX83715.1|	reverse transcriptase	Schistosoma japonicum	75	18.595	41.3333	68	1e-11
Unigene_FD_3107_len_911	911	gb|AAC24982.2|	reverse transcriptase	synthetic construct	60	19.7585	55	61.6667	1e-11
Unigene_FD_3108_len_667	667	dbj|GAA56840.1|	protein pangolin isoform J	Clonorchis sinensis	118	53.0735	55.9322	65.2542	3e-14
Unigene_FD_3109_len_915	915	sp|P56598.2|	ST29_FASHE RecName: Full=Glutathione S-transferase class-mu 26 kDa isozyme 1; Short=GST1; AltName: Full=Fh1 prf||1905266D glutathione S transferase:ISOTYPE=GST1 (221)		216	70.8197	84.2593	90.7407	6e-132
Unigene_FD_3110_len_510	510	pdb|2FHE|	Chain A, Fasciola Hepatica Glutathione S-Transferase Isoform 1 In Complex With Glutathione pdb|2FHE|B Chain B, Fasciola Hepatica Glutathione S-Transferase Isoform 1 In Complex With Glutathione (216)		75	44.1176	89.3333	90.6667	6e-39
Unigene_FD_3113_len_381	381	gb|ABQ02438.1|	legumain-2	Fasciola gigantica	127	100	66.1417	81.8898	2e-53
Unigene_FD_3120_len_1815	1815	dbj|GAA33362.1|	thrombospondin-2	Clonorchis sinensis	519	85.7851	55.106	70.9056	0
Unigene_FD_3121_len_539	539	dbj|GAA54540.1|	N-acetylmuramoyl-L-alanine amidase	Clonorchis sinensis	168	93.5065	36.3095	55.9524	1e-30
Unigene_FD_3122_len_2174	2174	dbj|GAA55604.1|	zyxin, partial	Clonorchis sinensis	513	70.7912	61.0136	71.54	2e-163
Unigene_FD_3123_len_2356	2356	gb|AAK14815.1|	polyprotein	Schistosoma japonicum	126	16.0441	30.9524	45.2381	2e-09
Unigene_FD_3126_len_1899	1899	dbj|GAA28791.2|	protein FAM154B	Clonorchis sinensis	282	44.5498	56.7376	71.2766	3e-127
Unigene_FD_3129_len_339	339	dbj|GAA57594.1|	protein NEF1	Clonorchis sinensis	30	26.5487	73.3333	93.3333	1e-15
Unigene_FD_3130_len_1734	1734	dbj|GAA27834.2|	nucleolin	Clonorchis sinensis	337	58.3045	46.5875	61.1276	6e-81
Unigene_FD_3141_len_1057	1057	dbj|GAA49921.1|	lipoyl(octanoyl) transferase	Clonorchis sinensis	166	47.1145	67.4699	77.7108	6e-80
Unigene_FD_3144_len_423	423	ref|XP_002950622.1|	hypothetical protein VOLCADRAFT_104760	Volvox carteri f. nagariensis	112	79.4326	47.3214	63.3929	2e-15
Unigene_FD_3156_len_375	375	dbj|GAA51345.1|	talin	Clonorchis sinensis	118	94.4	78.8136	86.4407	6e-47
Unigene_FD_3158_len_2071	2071	dbj|GAA57222.1|	protein KRI1	Clonorchis sinensis	353	51.1347	44.1926	58.9235	4e-59
Unigene_FD_3170_len_1298	1298	ref|XP_002574481.1|	hypothetical protein	Schistosoma mansoni	358	82.7427	32.4022	50	6e-46
Unigene_FD_3177_len_402	402	ref|XP_002166158.1|	PREDICTED: similar to predicted protein	Hydra magnipapillata	46	34.3284	50	69.5652	4e-06
Unigene_FD_3180_len_403	403	ref|NP_297344.1|	hypothetical protein XF0051	Xylella fastidiosa 9a5c	79	58.8089	36.7089	58.2278	2e-07
Unigene_FD_3185_len_1450	1450	gb|AAW25306.1|	SJCHGC06090 protein	Schistosoma japonicum	331	68.4828	66.7674	83.0816	6e-134
Unigene_FD_3199_len_956	956	ref|XP_002569917.1|	hypothetical protein	Schistosoma mansoni	107	33.5774	41.1215	60.7477	2e-14
Unigene_FD_3206_len_700	700	gb|AAC24982.2|	reverse transcriptase	synthetic construct	133	57	36.0902	48.8722	3e-08
Unigene_FD_3211_len_715	715	ref|XP_002572636.1|	hypothetical protein	Schistosoma mansoni	110	46.1538	97.2727	100	3e-79
Unigene_FD_3214_len_1484	1484	dbj|GAA49527.1|	protein kinase cGMP-dependent	Clonorchis sinensis	295	59.6361	76.9492	89.1525	3e-169
Unigene_FD_3217_len_741	741	dbj|GAA48338.1|	retrovirus-related Pol polyprotein from transposon opus	Clonorchis sinensis	88	35.6275	38.6364	57.9545	3e-10
Unigene_FD_3225_len_698	698	dbj|GAA48494.1|	Rho-related protein racI	Clonorchis sinensis	47	20.2006	40.4255	63.8298	6e-08
Unigene_FD_3227_len_1408	1408	dbj|GAA53123.1|	innexin unc-9	Clonorchis sinensis	278	59.233	71.9424	83.4532	2e-133
Unigene_FD_3229_len_467	467	dbj|GAA53047.1|	hypothetical protein CLF_109410, partial	Clonorchis sinensis	70	44.9679	47.1429	68.5714	1e-11
Unigene_FD_3230_len_431	431	dbj|GAA53047.1|	hypothetical protein CLF_109410, partial	Clonorchis sinensis	70	48.7239	47.1429	68.5714	8e-12
Unigene_FD_3232_len_401	401	gb|AAM93546.1|	polyprotein	Schistosoma japonicum	127	95.0125	40.1575	59.8425	9e-16
Unigene_FD_3235_len_1113	1113	ref|XP_002578696.1|	prohibitin	Schistosoma mansoni	288	77.628	86.4583	93.75	4e-162
Unigene_FD_3237_len_1563	1563	dbj|GAA34711.1|	hypothetical protein CLF_102203	Clonorchis sinensis	243	46.6411	42.7984	58.8477	4e-46
Unigene_FD_3239_len_967	967	dbj|GAA32761.1|	tumor necrosis factor alpha-induced protein 8-like protein 2	Clonorchis sinensis	179	55.5326	54.1899	74.8603	1e-48
Unigene_FD_3245_len_1289	1289	gb|EFB27251.1|	hypothetical protein PANDA_013944	Ailuropoda melanoleuca	298	69.3561	77.5168	88.9262	0
Unigene_FD_3246_len_1560	1560	dbj|GAA57125.1|	protein virilizer	Clonorchis sinensis	516	99.2308	46.124	60.2713	2e-115
Unigene_FD_3247_len_775	775	dbj|GAA32552.2|	nucleolar pre-ribosomal-associated protein 1	Clonorchis sinensis	103	39.871	41.7476	69.9029	8e-21
Unigene_FD_3250_len_1482	1482	emb|CAX83711.1|	endonuclease-reverse transcriptase	Schistosoma japonicum	117	23.6842	34.188	46.1538	5e-15
Unigene_FD_3251_len_778	778	gb|ABO26689.1|	beta-tubulin	Haliotis discus discus	248	95.6298	93.1452	98.7903	0
Unigene_FD_3253_len_481	481	dbj|GAA52907.1|	hypothetical protein CLF_109073	Clonorchis sinensis	167	104.158	51.497	62.8743	1e-34
Unigene_FD_3254_len_2380	2380	emb|CCD81781.1|	hypothetical protein Smp_128660	Schistosoma mansoni	723	91.1345	30.4288	46.1964	3e-76
Unigene_FD_3258_len_1541	1541	dbj|GAA56618.1|	docking protein 3, partial	Clonorchis sinensis	160	31.1486	36.25	49.375	1e-12
Unigene_FD_3265_len_970	970	dbj|GAA54439.1|	LATS large tumor suppressor	Clonorchis sinensis	234	72.3711	35.8974	46.5812	4e-21
Unigene_FD_3276_len_1578	1578	pdb|1R0O|	Chain A, Crystal Structure Of The Heterodimeric Ecdysone Receptor Dna-Binding Complex (86)		75	14.2586	74.6667	89.3333	2e-34
Unigene_FD_3279_len_1008	1008	gb|AAK14815.1|	polyprotein	Schistosoma japonicum	96	28.5714	37.5	59.375	3e-11
Unigene_FD_3282_len_2271	2271	dbj|GAA48585.1|	centriolin, partial	Clonorchis sinensis	733	96.8296	44.2019	69.3042	0
Unigene_FD_3283_len_1332	1332	tpe|CAJ00226.1|	TPA: pol polyprotein	Schistosoma mansoni	80	18.018	47.5	68.75	6e-15
Unigene_FD_3287_len_853	853	gb|AAX24952.2|	SJCHGC08908 protein	Schistosoma japonicum	143	50.2931	27.972	47.5524	3e-11
Unigene_FD_3291_len_991	991	dbj|GAA35534.2|	FCH and double SH3 domains protein 2	Clonorchis sinensis	330	99.8991	76.6667	86.6667	2e-161
Unigene_FD_3297_len_794	794	ref|XP_002574298.1|	DEAD/DEAH box helicase fragment	Schistosoma mansoni	239	90.3023	36.4017	50.6276	1e-27
Unigene_FD_3299_len_1302	1302	ref|XP_001625170.1|	predicted protein	Nematostella vectensis	209	48.1567	28.7081	44.4976	3e-12
Unigene_FD_3300_len_1151	1151	ref|XP_002573909.1|	leishmanolysin-2 (M08 family)	Schistosoma mansoni	74	19.2876	36.4865	54.0541	4e-14
Unigene_FD_3307_len_1956	1956	dbj|GAA55176.1|	hypothetical protein CLF_107093	Clonorchis sinensis	191	29.2945	30.3665	43.4555	8e-08
Unigene_FD_3310_len_1263	1263	emb|CAX83711.1|	endonuclease-reverse transcriptase	Schistosoma japonicum	47	11.1639	55.3191	63.8298	2e-09
Unigene_FD_3311_len_1776	1776	dbj|GAA39964.1|	Golgi phosphoprotein 3	Clonorchis sinensis	278	46.9595	78.4173	88.8489	2e-132
Unigene_FD_3320_len_814	814	ref|XP_002581360.1|	programmed cell death protein	Schistosoma mansoni	216	79.6069	44.4444	62.5	1e-43
Unigene_FD_3323_len_2010	2010	dbj|GAA50929.1|	fanconi anemia group D2 protein	Clonorchis sinensis	674	100.597	40.8012	52.5223	5e-106
Unigene_FD_3329_len_1887	1887	dbj|GAA53064.1|	hypothetical protein CLF_109466	Clonorchis sinensis	305	48.4897	37.7049	55.7377	4e-47
Unigene_FD_3332_len_568	568	gb|AAM93546.1|	polyprotein	Schistosoma japonicum	176	92.9577	37.5	56.8182	7e-17
Unigene_FD_3337_len_1015	1015	gb|AAG49533.3|	alpha tubulin	Glossina morsitans morsitans	277	81.8719	87.3646	93.8628	0
Unigene_FD_3341_len_434	434	gb|AAM93546.1|	polyprotein	Schistosoma japonicum	128	88.4793	50	62.5	5e-24
Unigene_FD_3345_len_481	481	gb|ACU14517.1|	unknown	Glycine max	66	41.1642	93.9394	93.9394	2e-35
Unigene_FD_3347_len_940	940	ref|XP_001951951.2|	PREDICTED: hypothetical protein LOC100164298	Acyrthosiphon pisum	93	29.6809	46.2366	56.9892	4e-32
Unigene_FD_3351_len_1431	1431	ref|XP_002574879.1|	hypothetical protein	Schistosoma mansoni	278	58.2809	33.4532	52.8777	2e-28
Unigene_FD_3358_len_1365	1365	dbj|GAA38101.2|	Rho-associated protein kinase 2	Clonorchis sinensis	432	94.9451	72.6852	81.0185	0
Unigene_FD_3365_len_542	542	ref|XP_002576243.1|	hypothetical protein	Schistosoma mansoni	132	73.0627	32.5758	51.5152	1e-12
Unigene_FD_3367_len_658	658	emb|CAX70746.1|	Translocon-associated protein subunit gamma	Schistosoma japonicum	163	74.3161	67.4847	82.2086	5e-60
Unigene_FD_3369_len_1357	1357	emb|CAX83711.1|	endonuclease-reverse transcriptase	Schistosoma japonicum	170	37.5829	34.1176	48.8235	8e-17
Unigene_FD_3373_len_1581	1581	gb|AAW25688.1|	SJCHGC02675 protein	Schistosoma japonicum	316	59.962	24.0506	43.3544	4e-11
Unigene_FD_3375_len_922	922	ref|XP_002609275.1|	hypothetical protein BRAFLDRAFT_59704	Branchiostoma floridae	141	45.8785	89.3617	92.9078	1e-83
Unigene_FD_3381_len_2462	2462	pdb|3E3B|	Chain X, Crystal Structure Of Catalytic Subunit Of Human Protein Kinase Ck2alpha Prime With A Potent Indazole-Derivative Inhibitor (339)		323	39.3582	77.3994	89.1641	0
Unigene_FD_3391_len_616	616	emb|CCD77625.1|	putative suppressor of ty	Schistosoma mansoni	181	88.1494	57.4586	69.6133	1e-09
Unigene_FD_3394_len_1327	1327	dbj|GAA52384.1|	ankyrin repeat and MYND domain-containing protein 1	Clonorchis sinensis	409	92.4642	42.7873	57.9462	8e-89
Unigene_FD_3398_len_1225	1225	dbj|GAA51249.1|	peptidyl-prolyl cis-trans isomerase-like 4	Clonorchis sinensis	350	85.7143	72	81.7143	5e-156
Unigene_FD_3400_len_2650	2650	dbj|GAA29041.2|	anaphase-promoting complex subunit 1	Clonorchis sinensis	845	95.6604	52.5444	63.5503	0
Unigene_FD_3406_len_2942	2942	dbj|GAA53897.1|	activin receptor type-2B	Clonorchis sinensis	381	38.8511	45.4068	59.5801	1e-80
Unigene_FD_3411_len_3251	3251	dbj|GAA56827.1|	chromodomain-helicase-DNA-binding protein 7	Clonorchis sinensis	801	73.9157	49.8127	62.7965	0
Unigene_FD_3414_len_413	413	dbj|GAA34351.2|	prenylcysteine oxidase	Clonorchis sinensis	46	33.414	71.7391	84.7826	9e-12
Unigene_FD_3415_len_1383	1383	dbj|GAA56416.1|	phosphofurin acidic cluster sorting protein 1	Clonorchis sinensis	411	89.154	70.5596	80.292	3e-149
Unigene_FD_3421_len_2590	2590	dbj|GAA27250.2|	condensin complex subunit 3, partial	Clonorchis sinensis	585	67.7606	63.2479	76.7521	0
Unigene_FD_3423_len_1940	1940	dbj|GAA56306.1|	serine incorporator 1	Clonorchis sinensis	404	62.4742	67.5743	82.6733	7e-149
Unigene_FD_3424_len_663	663	dbj|GAA33630.1|	centrin-2	Clonorchis sinensis	139	62.8959	54.6763	79.1367	2e-43
Unigene_FD_3425_len_641	641	emb|CAX73143.1|	Caltractin (Centrin)	Schistosoma japonicum	159	74.415	55.9748	77.9874	7e-57
Unigene_FD_3428_len_735	735	dbj|GAA55505.1|	hypothetical protein CLF_108196	Clonorchis sinensis	147	60	34.6939	53.0612	9e-19
Unigene_FD_3429_len_1247	1247	dbj|GAA49737.1|	PDZ and LIM domain protein 2	Clonorchis sinensis	171	41.1387	59.6491	73.0994	1e-53
Unigene_FD_3430_len_1290	1290	ref|XP_002597187.1|	hypothetical protein BRAFLDRAFT_203295	Branchiostoma floridae	290	67.4419	37.2414	50	3e-44
Unigene_FD_3433_len_766	766	dbj|GAA51070.1|	glutaredoxin 3	Clonorchis sinensis	118	46.2141	69.4915	79.661	4e-50
Unigene_FD_3434_len_2359	2359	ref|XP_002578002.1|	hypothetical protein	Schistosoma mansoni	761	96.7783	31.2746	48.226	2e-63
Unigene_FD_3436_len_3965	3965	dbj|GAA51932.1|	titin	Clonorchis sinensis	759	57.4275	76.0211	86.5613	0
Unigene_FD_3442_len_1849	1849	ref|XP_002572609.1|	NAD dependent epimerase/dehydratase	Schistosoma mansoni	160	25.96	43.75	65.625	1e-37
Unigene_FD_3452_len_918	918	dbj|GAA55123.1|	deoxyhypusine synthase, partial	Clonorchis sinensis	167	54.5752	63.4731	76.6467	6e-52
Unigene_FD_3453_len_859	859	dbj|GAA55123.1|	deoxyhypusine synthase, partial	Clonorchis sinensis	226	78.929	52.2124	66.3717	2e-55
Unigene_FD_3454_len_3030	3030	emb|CAZ35815.2|	hypothetical protein Smp_084770	Schistosoma mansoni	483	47.8218	48.2402	60.0414	7e-123
Unigene_FD_3458_len_680	680	ref|XP_002575589.1|	hypothetical protein	Schistosoma mansoni	177	78.0882	45.7627	63.8418	6e-43
Unigene_FD_3461_len_2261	2261	ref|XP_002572421.1|	ring finger-containing	Schistosoma mansoni	706	93.6754	57.7904	71.3881	0
Unigene_FD_3463_len_2654	2654	dbj|GAA32807.2|	protein c-ets-2-A	Clonorchis sinensis	154	17.4077	60.3896	70.7792	1e-44
Unigene_FD_3465_len_1833	1833	dbj|GAA56703.1|	bromodomain-containing protein 9	Clonorchis sinensis	274	44.8445	48.1752	59.4891	3e-54
Unigene_FD_3468_len_2458	2458	dbj|GAA49833.1|	hypothetical protein CLF_103656	Clonorchis sinensis	781	95.3214	39.3086	55.6978	9e-150
Unigene_FD_3471_len_571	571	emb|CAX73489.1|	PEST proteolytic signal containing nuclear protein	Schistosoma japonicum	72	37.8284	73.6111	90.2778	1e-21
Unigene_FD_3474_len_1308	1308	ref|XP_002824406.1|	PREDICTED: hypothetical protein LOC100437446	Pongo abelii	151	34.633	31.7881	46.3576	1e-12
Unigene_FD_3475_len_4047	4047	dbj|GAA50443.1|	lysine-specific histone demethylase 1B	Clonorchis sinensis	1187	87.9911	35.0463	50.3791	0
Unigene_FD_3482_len_543	543	gb|AAX28227.2|	SJCHGC02734 protein	Schistosoma japonicum	127	70.1657	71.6535	86.6142	6e-58
Unigene_FD_3483_len_494	494	gb|AAX28227.2|	SJCHGC02734 protein	Schistosoma japonicum	67	40.6883	71.6418	85.0746	3e-34
Unigene_FD_3489_len_2261	2261	dbj|GAA57345.1|	hypothetical protein CLF_112564	Clonorchis sinensis	770	102.167	41.5584	57.2727	8e-166
Unigene_FD_3493_len_1234	1234	gb|AAQ14323.1|	acetylcholinesterase	Schistosoma bovis	337	81.9287	65.8754	76.5579	9e-156
Unigene_FD_3494_len_1792	1792	dbj|GAA53060.1|	hunchback	Clonorchis sinensis	419	70.1451	29.8329	43.4368	3e-32
Unigene_FD_3496_len_2081	2081	dbj|GAA56065.1|	6-phosphofructo-2-kinase / fructose-2 6-bisphosphatase	Clonorchis sinensis	346	49.8799	80.0578	91.6185	0
Unigene_FD_3499_len_1676	1676	dbj|GAA34952.2|	collagen type I/II/III/V/XI alpha	Clonorchis sinensis	240	42.9594	82.0833	87.9167	9e-56
Unigene_FD_3501_len_2347	2347	dbj|GAA30631.2|	ATP-binding cassette subfamily A (ABC1) member 3	Clonorchis sinensis	765	97.7844	51.5033	67.451	0
Unigene_FD_3506_len_516	516	dbj|GAA50158.1|	calcium homeostasis endoplasmic reticulum protein	Clonorchis sinensis	85	49.4186	71.7647	85.8824	2e-34
Unigene_FD_3508_len_840	840	dbj|GAA50107.1|	hypothetical protein CLF_104079	Clonorchis sinensis	143	51.0714	65.7343	72.7273	2e-45
Unigene_FD_3510_len_1271	1271	emb|CCD82370.1|	putative inorganic pyrophosphatase	Schistosoma mansoni	392	92.5256	62.5	79.0816	8e-161
Unigene_FD_3512_len_1501	1501	dbj|GAA55961.1|	hypothetical protein CLF_109460	Clonorchis sinensis	102	20.3864	30.3922	52.9412	5e-08
Unigene_FD_3513_len_1685	1685	dbj|GAA28648.2|	fructose-bisphosphate aldolase class I	Clonorchis sinensis	195	34.7181	95.3846	95.8974	1e-174
Unigene_FD_3517_len_811	811	gb|AAA61418.1|	30 kDa glycoprotein, partial	Schistosoma mansoni	154	56.9667	53.8961	68.8312	3e-42
Unigene_FD_3518_len_1807	1807	emb|CCD78049.1|	hypothetical protein Smp_159330	Schistosoma mansoni	181	30.0498	39.779	60.221	7e-50
Unigene_FD_3519_len_747	747	gb|AAW24762.1|	SJCHGC04453 protein	Schistosoma japonicum	156	62.6506	50.641	63.4615	1e-49
Unigene_FD_3520_len_1161	1161	dbj|GAA42231.2|	UPF0480 protein C15orf24 homolog	Clonorchis sinensis	243	62.7907	64.1975	79.8354	4e-89
Unigene_FD_3524_len_799	799	emb|CAX70786.1|	hypotheticial protein	Schistosoma japonicum	65	24.4055	87.6923	90.7692	2e-28
Unigene_FD_3526_len_2581	2581	ref|XP_002122328.1|	PREDICTED: hypothetical protein	Ciona intestinalis	809	94.0333	25.2163	38.4425	7e-54
Unigene_FD_3527_len_1113	1113	dbj|GAA28189.1|	O-phospho-L-seryl-tRNASec:L-selenocysteinyl-tRNA synthase	Clonorchis sinensis	322	86.7925	60.559	71.4286	7e-112
Unigene_FD_3529_len_2530	2530	dbj|GAA47700.1|	protein furry	Clonorchis sinensis	882	104.585	43.9909	56.1224	1e-152
Unigene_FD_3537_len_2260	2260	dbj|GAA35067.2|	RNA-binding motif single-stranded-interacting protein 2	Clonorchis sinensis	211	28.0088	36.4929	52.6066	1e-13
Unigene_FD_3543_len_2442	2442	tpe|CAJ00230.1|	TPA: gag-pol polyprotein	Schistosoma mansoni	497	61.0565	33.8028	48.4909	1e-92
Unigene_FD_3546_len_412	412	emb|CAX83711.1|	endonuclease-reverse transcriptase	Schistosoma japonicum	79	57.5243	34.1772	48.1013	9e-13
Unigene_FD_3548_len_1211	1211	ref|XP_002576362.1|	G/t mismatch-specific thymine DNA glycosylase	Schistosoma mansoni	108	26.7547	54.6296	65.7407	6e-17
Unigene_FD_3549_len_622	622	dbj|GAA54706.1|	multidrug resistance protein 1, partial	Clonorchis sinensis	214	103.215	40.6542	58.4112	1e-27
Unigene_FD_3550_len_2383	2383	dbj|GAA55012.1|	hypothetical protein CLF_106426	Clonorchis sinensis	348	43.8103	38.5057	55.7471	2e-62
Unigene_FD_3552_len_3485	3485	gb|ABL96627.1|	fasciclin I-like protein	Paragonimus westermani	503	43.2999	59.6421	77.336	0
Unigene_FD_3553_len_1001	1001	dbj|GAA49202.1|	large subunit ribosomal protein L13e	Clonorchis sinensis	193	57.8422	83.9378	93.2642	4e-116
Unigene_FD_3554_len_1509	1509	dbj|BAB24291.1|	unnamed protein product	Mus musculus	290	57.6541	81.7241	91.0345	0
Unigene_FD_3562_len_2361	2361	dbj|GAA55670.1|	aminopeptidase N	Clonorchis sinensis	678	86.1499	61.5044	78.0236	0
Unigene_FD_3563_len_939	939	gb|AAW27696.1|	SJCHGC04615 protein	Schistosoma japonicum	131	41.853	43.5115	68.7023	3e-31
Unigene_FD_3566_len_2483	2483	dbj|GAA57283.1|	zinc finger CCCH domain-containing protein 10	Clonorchis sinensis	727	87.8373	40.5777	55.0206	2e-102
Unigene_FD_3568_len_755	755	gb|AAK14815.1|	polyprotein	Schistosoma japonicum	37	14.702	59.4595	67.5676	2e-11
Unigene_FD_3571_len_3129	3129	dbj|GAA55928.1|	zinc finger protein Gfi-1	Clonorchis sinensis	144	13.8063	86.1111	91.6667	8e-73
Unigene_FD_3574_len_1129	1129	dbj|GAA50442.1|	epithelial splicing regulatory protein 1/2	Clonorchis sinensis	308	81.8423	42.5325	56.4935	2e-43
Unigene_FD_3578_len_1413	1413	dbj|GAA52539.1|	disco-interacting protein 2 homolog C	Clonorchis sinensis	456	96.8153	84.8684	91.2281	0
Unigene_FD_3580_len_376	376	gb|AAC24983.1|	reverse transcriptase	Schistosoma mansoni	58	46.2766	56.8966	68.9655	4e-10
Unigene_FD_3585_len_1739	1739	dbj|GAA29194.2|	rap guanine nucleotide exchange factor 2, partial	Clonorchis sinensis	463	79.8735	59.8272	70.4104	8e-160
Unigene_FD_3586_len_590	590	dbj|GAA53199.1|	hypothetical protein CLF_109748	Clonorchis sinensis	69	35.0847	44.9275	59.4203	6e-13
Unigene_FD_3588_len_2651	2651	dbj|GAA47528.1|	hypothetical protein CLF_100472	Clonorchis sinensis	648	73.3308	35.8025	51.5432	1e-83
Unigene_FD_3589_len_3884	3884	ref|XP_002576639.1|	queuine tRNA-ribosyltransferase	Schistosoma mansoni	454	35.0669	31.9383	48.8987	2e-55
Unigene_FD_3591_len_2224	2224	dbj|GAA34942.2|	nucleolar complex protein 3	Clonorchis sinensis	665	89.7032	54.2857	69.1729	0
Unigene_FD_3599_len_410	410	ref|XP_002578292.1|	hypothetical protein	Schistosoma mansoni	93	68.0488	63.4409	76.3441	3e-17
Unigene_FD_3600_len_867	867	dbj|GAA50115.1|	ribonuclease Oy	Clonorchis sinensis	213	73.7024	48.8263	68.5446	2e-73
Unigene_FD_3601_len_2305	2305	dbj|GAA56636.1|	hypothetical protein CLF_111273	Clonorchis sinensis	319	41.5184	26.6458	47.0219	7e-29
Unigene_FD_3603_len_2833	2833	ref|XP_002579924.1|	serine/threonine protein kinase	Schistosoma mansoni	126	13.3427	44.4444	58.7302	9e-20
Unigene_FD_3608_len_1380	1380	emb|CCD81215.1|	hypothetical protein Smp_169580.1	Schistosoma mansoni	425	92.3913	32.2353	48.4706	8e-40
Unigene_FD_3609_len_3229	3229	emb|CAX73635.1|	one cut domain, family member 1	Schistosoma japonicum	707	65.686	65.3465	77.7935	0
Unigene_FD_3610_len_1934	1934	dbj|GAA34692.2|	2-acylglycerol O-acyltransferase 1	Clonorchis sinensis	205	31.7994	58.5366	70.7317	4e-112
Unigene_FD_3617_len_824	824	emb|CAX75922.1|	H/ACA ribonucleoprotein complex subunit 2	Schistosoma japonicum	140	50.9709	55	71.4286	9e-47
Unigene_FD_3619_len_1727	1727	dbj|GAA36455.2|	receptor-transporting protein 3	Clonorchis sinensis	544	94.4991	36.2132	47.6103	3e-83
Unigene_FD_3624_len_681	681	dbj|GAA31633.2|	sodium/potassium/calcium exchanger 6	Clonorchis sinensis	226	99.5595	61.0619	67.6991	3e-69
Unigene_FD_3625_len_383	383	dbj|GAA31633.2|	sodium/potassium/calcium exchanger 6	Clonorchis sinensis	95	74.4125	91.5789	93.6842	5e-38
Unigene_FD_3629_len_895	895	ref|XP_002572159.1|	hypothetical protein	Schistosoma mansoni	143	47.933	37.0629	55.9441	1e-19
Unigene_FD_3630_len_1516	1516	dbj|GAA36748.2|	DnaJ homolog subfamily A member 1	Clonorchis sinensis	292	57.7836	78.0822	88.6986	4e-179
Unigene_FD_3631_len_2467	2467	ref|XP_002575548.1|	ATP-diphosphohydrolase 1	Schistosoma mansoni	482	58.6137	52.0747	70.332	2e-163
Unigene_FD_3633_len_2533	2533	ref|XP_002579029.1|	hypothetical protein	Schistosoma mansoni	626	74.1413	53.5144	70.607	0
Unigene_FD_3634_len_1088	1088	ref|XP_002572646.1|	serine/threonine protein kinase	Schistosoma mansoni	119	32.8125	55.4622	64.7059	3e-37
Unigene_FD_3637_len_1509	1509	gb|AAC24982.2|	reverse transcriptase	synthetic construct	72	14.3141	41.6667	63.8889	3e-06
Unigene_FD_3639_len_876	876	emb|CAX83711.1|	endonuclease-reverse transcriptase	Schistosoma japonicum	63	21.5753	44.4444	61.9048	1e-07
Unigene_FD_3642_len_1105	1105	dbj|GAA37006.2|	polycystin 2	Clonorchis sinensis	197	53.4842	61.9289	79.1878	9e-68
Unigene_FD_3644_len_750	750	dbj|GAA48990.1|	hypothetical protein CLF_102347	Clonorchis sinensis	92	36.8	52.1739	69.5652	2e-11
Unigene_FD_3645_len_629	629	dbj|GAA48990.1|	hypothetical protein CLF_102347	Clonorchis sinensis	124	59.1415	47.5806	62.9032	9e-18
Unigene_FD_3646_len_391	391	ref|XP_002573186.1|	hypothetical protein	Schistosoma mansoni	53	40.665	83.0189	92.4528	8e-19
Unigene_FD_3648_len_4873	4873	dbj|GAA30946.2|	homeobox protein extradenticle	Clonorchis sinensis	1675	103.119	34.806	48.4179	7e-171
Unigene_FD_3650_len_583	583	emb|CCD82283.1|	hypothetical protein Smp_018030	Schistosoma mansoni	52	26.7581	84.6154	92.3077	9e-21
Unigene_FD_3653_len_826	826	gb|AAX25868.2|	SJCHGC06937 protein	Schistosoma japonicum	67	24.3341	55.2239	64.1791	1e-12
Unigene_FD_3654_len_668	668	dbj|GAA57591.1|	translation initiation factor 1	Clonorchis sinensis	120	53.8922	77.5	83.3333	6e-58
Unigene_FD_3656_len_777	777	dbj|GAA55527.1|	hypothetical protein CLF_108233	Clonorchis sinensis	92	35.5212	32.6087	55.4348	1e-12
Unigene_FD_3667_len_6170	6170	dbj|GAA51532.1|	roundabout homolog 2	Clonorchis sinensis	1479	71.9125	43.002	59.3644	0
Unigene_FD_3669_len_2550	2550	emb|CCD79208.1|	hypothetical protein Smp_126940	Schistosoma mansoni	100	11.7647	31	56	4e-06
Unigene_FD_3672_len_506	506	dbj|GAA50804.1|	NADH dehydrogenase (ubiquinone) 1 beta subcomplex 7	Clonorchis sinensis	74	43.8735	79.7297	89.1892	7e-37
Unigene_FD_3676_len_1002	1002	dbj|GAA52673.1|	membrane-associated guanylate kinase WW and PDZ domain-containing protein 3	Clonorchis sinensis	212	63.4731	28.3019	44.8113	6e-12
Unigene_FD_3677_len_591	591	emb|CAX69937.1|	Putative OPA3-like protein CG13603	Schistosoma japonicum	132	67.0051	62.1212	79.5455	4e-42
Unigene_FD_3679_len_683	683	gb|AAW24760.1|	SJCHGC09296 protein	Schistosoma japonicum	193	84.7731	87.0466	95.3368	8e-114
Unigene_FD_3680_len_1044	1044	dbj|GAA52154.1|	hypothetical protein CLF_107419	Clonorchis sinensis	368	105.747	41.3043	55.4348	3e-54
Unigene_FD_3682_len_860	860	dbj|GAA53530.1|	hypothetical protein CLF_110428	Clonorchis sinensis	252	87.907	32.5397	48.4127	2e-23
Unigene_FD_3683_len_1397	1397	dbj|GAA43273.1|	prefoldin subunit 3	Clonorchis sinensis	189	40.587	79.8942	87.8307	7e-83
Unigene_FD_3685_len_2522	2522	dbj|BAE22472.1|	unnamed protein product	Mus musculus	402	47.8192	73.1343	85.5721	0
Unigene_FD_3688_len_739	739	dbj|GAA42385.2|	peptidase inhibitor 16	Clonorchis sinensis	152	61.705	42.7632	59.8684	4e-35
Unigene_FD_3690_len_511	511	ref|XP_002581094.1|	hypothetical protein	Schistosoma mansoni	61	35.8121	36.0656	62.2951	5e-06
Unigene_FD_3691_len_440	440	dbj|GAA53026.1|	mediator of RNA polymerase II transcription subunit 18	Clonorchis sinensis	96	65.4545	71.875	85.4167	1e-38
Unigene_FD_3692_len_599	599	dbj|GAA57935.1|	calmodulin-4, partial	Clonorchis sinensis	60	30.0501	43.3333	70	8e-09
Unigene_FD_3703_len_2201	2201	gb|AAW26714.1|	SJCHGC07919 protein	Schistosoma japonicum	44	5.99727	50	75	1e-06
Unigene_FD_3705_len_619	619	emb|CAX76861.1|	large subunit ribosomal protein L27Ae	Schistosoma japonicum	149	72.2132	84.5638	93.2886	5e-71
Unigene_FD_3707_len_325	325	ref|XP_002130800.1|	PREDICTED: similar to F-box and leucine-rich repeat protein 13	Ciona intestinalis	80	73.8462	46.25	63.75	7e-16
Unigene_FD_3715_len_2087	2087	dbj|BAI50393.1|	heat shock protein 8-like	Leiolepis reevesii rubritaeniata	301	43.2678	92.0266	98.0066	0
Unigene_FD_3716_len_1457	1457	dbj|GAA29982.2|	proteasome-associated protein ECM29 homolog, partial	Clonorchis sinensis	459	94.5093	67.3203	76.0349	3e-121
Unigene_FD_3721_len_1020	1020	ref|XP_002574697.1|	subfamily T1A non-peptidase homologue (T01 family)	Schistosoma mansoni	180	52.9412	85	93.8889	1e-114
Unigene_FD_3722_len_616	616	dbj|GAA52815.1|	oligosaccharyltransferase complex subunit epsilon	Clonorchis sinensis	136	66.2338	71.3235	83.8235	2e-63
Unigene_FD_3725_len_1249	1249	dbj|GAA51663.1|	Rho guanine nucleotide exchange factor 12	Clonorchis sinensis	150	36.0288	54	68	4e-31
Unigene_FD_3728_len_1356	1356	dbj|GAA54891.1|	anaphase-promoting complex subunit 4, partial	Clonorchis sinensis	322	71.2389	76.3975	86.9565	0
Unigene_FD_3733_len_1808	1808	ref|XP_002573157.1|	mannosidase endo-alpha	Schistosoma mansoni	389	64.5465	46.5296	64.2674	2e-119
Unigene_FD_3735_len_1279	1279	dbj|GAA49884.1|	acetyl-CoA acyltransferase	Clonorchis sinensis	348	81.6263	47.9885	64.6552	1e-95
Unigene_FD_3739_len_584	584	ref|XP_002572351.1|	Mitochondrial 28S ribosomal protein S32 (S32mt) (MRP-S32)	Schistosoma mansoni	108	55.4795	49.0741	69.4444	2e-31
Unigene_FD_3740_len_594	594	ref|XP_003384137.1|	PREDICTED: dynein light chain 2, cytoplasmic-like	Amphimedon queenslandica	89	44.9495	52.809	71.9101	2e-23
Unigene_FD_3741_len_1371	1371	dbj|GAA51767.1|	probable methyltransferase-like protein 15	Clonorchis sinensis	360	78.7746	56.6667	68.0556	3e-117
Unigene_FD_3743_len_3789	3789	ref|XP_002578577.1|	scm-relatedprotein containing 4 mbt domains (sfmbt)	Schistosoma mansoni	867	68.6461	45.5594	59.8616	0
Unigene_FD_3749_len_1043	1043	emb|CCD61084.1|	acyl-CoA:glycerol-3-phosphate acyltransferase	Schistosoma mansoni	250	71.908	42	53.2	8e-45
Unigene_FD_3751_len_2063	2063	dbj|GAA49275.1|	lipoma HMGIC fusion partner homolog	Clonorchis sinensis	346	50.3151	48.8439	62.4277	4e-72
Unigene_FD_3752_len_2033	2033	dbj|GAA29896.2|	hypothetical protein CLF_111707	Clonorchis sinensis	356	52.5332	49.4382	64.8876	8e-125
Unigene_FD_3756_len_305	305	dbj|GAA55527.1|	hypothetical protein CLF_108233	Clonorchis sinensis	67	65.9016	58.209	71.6418	7e-15
Unigene_FD_3762_len_1033	1033	gb|EFN90133.1|	hypothetical protein EAI_09648	Harpegnathos saltator	299	86.8345	35.4515	48.1605	6e-13
Unigene_FD_3764_len_1924	1924	emb|CAX69667.1|	ECT2 protein (Epithelial cell-transforming sequence 2 oncogene)	Schistosoma japonicum	494	77.027	70.8502	80.7692	0
Unigene_FD_3766_len_544	544	ref|XP_002574213.1|	hypothetical protein	Schistosoma mansoni	158	87.1324	55.6962	72.7848	3e-52
Unigene_FD_3769_len_830	830	emb|CAX83714.1|	reverse transcriptase	Schistosoma japonicum	288	104.096	26.3889	41.6667	9e-15
Unigene_FD_3772_len_320	320	ref|XP_002581750.1|	hypothetical protein	Schistosoma mansoni	83	77.8125	31.3253	57.8313	2e-08
Unigene_FD_3777_len_2157	2157	dbj|GAA47160.1|	isocitrate dehydrogenase (NAD+)	Clonorchis sinensis	521	72.4618	88.4837	95.0096	0
Unigene_FD_3778_len_2846	2846	dbj|GAA35242.2|	proto-oncogene tyrosine-protein kinase ROS	Clonorchis sinensis	543	57.2382	51.0129	61.6943	1e-119
Unigene_FD_3780_len_2253	2253	dbj|GAA47321.1|	intermediate filament proteins	Clonorchis sinensis	593	78.9614	61.5514	77.2344	0
Unigene_FD_3789_len_1424	1424	dbj|GAA42520.2|	hypothetical protein CLF_110930	Clonorchis sinensis	271	57.0927	24.7232	47.2325	3e-16
Unigene_FD_3797_len_1138	1138	emb|CCD58122.1|	hypothetical protein Smp_212200	Schistosoma mansoni	322	84.8858	44.4099	58.3851	6e-71
Unigene_FD_3798_len_3327	3327	dbj|GAA28410.2|	thymidine kinase	Clonorchis sinensis	416	37.5113	29.3269	42.7885	2e-23
Unigene_FD_3799_len_1508	1508	ref|XP_002578958.1|	actin	Schistosoma mansoni	370	73.6074	49.1892	67.2973	6e-119
Unigene_FD_3805_len_2402	2402	dbj|GAA50794.1|	3' 5'-cyclic-nucleotide phosphodiesterase	Clonorchis sinensis	348	43.4638	60.3448	74.4253	4e-166
Unigene_FD_3809_len_741	741	gb|AAC24982.2|	reverse transcriptase	synthetic construct	253	102.429	35.9684	49.8024	8e-31
Unigene_FD_3810_len_822	822	dbj|GAA50883.1|	neurobeachin, partial	Clonorchis sinensis	273	99.635	42.1245	60.0733	1e-51
Unigene_FD_3812_len_1099	1099	ref|XP_002572829.1|	hypothetical protein	Schistosoma mansoni	222	60.6005	45.9459	59.9099	1e-55
Unigene_FD_3813_len_1227	1227	ref|XP_002581224.1|	hypothetical protein	Schistosoma mansoni	196	47.9218	32.6531	56.6327	1e-27
Unigene_FD_3821_len_1080	1080	dbj|GAA37888.1|	complexin-1	Clonorchis sinensis	84	23.3333	85.7143	95.2381	8e-27
Unigene_FD_3822_len_991	991	dbj|GAA34165.2|	TWiK family of potassium channels protein 18	Clonorchis sinensis	243	73.5621	72.428	87.6543	4e-120
Unigene_FD_3823_len_2011	2011	dbj|GAA47233.1|	gastrula zinc finger protein xFG20-1, partial	Clonorchis sinensis	69	10.2934	86.9565	91.3043	6e-34
Unigene_FD_3828_len_1288	1288	tpg|DAA04500.1|	TPA_exp: pol polyprotein	Schistosoma mansoni	81	18.8665	45.679	55.5556	3e-08
Unigene_FD_3830_len_355	355	emb|CAX83714.1|	reverse transcriptase	Schistosoma japonicum	102	86.1972	33.3333	55.8824	3e-10
Unigene_FD_3831_len_2011	2011	gb|AAK14815.1|	polyprotein	Schistosoma japonicum	65	9.69667	30.7692	55.3846	3e-09
Unigene_FD_3832_len_1078	1078	dbj|GAA35745.2|	hypothetical protein CLF_110898	Clonorchis sinensis	109	30.334	54.1284	69.7248	4e-26
Unigene_FD_3834_len_1852	1852	dbj|GAA50232.1|	hypothetical protein CLF_104265	Clonorchis sinensis	357	57.8294	29.4118	50.9804	1e-30
Unigene_FD_3835_len_1439	1439	dbj|GAA50232.1|	hypothetical protein CLF_104265	Clonorchis sinensis	530	110.493	27.5472	47.9245	2e-42
Unigene_FD_3844_len_2100	2100	dbj|GAA50438.1|	protein SCAF8, partial	Clonorchis sinensis	247	35.2857	58.2996	72.4696	4e-74
Unigene_FD_3845_len_517	517	gb|AAC24982.2|	reverse transcriptase	synthetic construct	92	53.3849	40.2174	69.5652	2e-20
Unigene_FD_3854_len_1938	1938	dbj|GAA27818.2|	protein TSSC1	Clonorchis sinensis	569	88.0805	58.8752	72.4077	0
Unigene_FD_3857_len_1465	1465	dbj|GAA48711.1|	neuronal calcium sensor 2	Clonorchis sinensis	190	38.9078	83.6842	91.5789	4e-106
Unigene_FD_3860_len_1231	1231	ref|XP_002901727.1|	conserved hypothetical protein	Phytophthora infestans T30-4	345	84.078	25.2174	46.3768	8e-26
Unigene_FD_3861_len_1515	1515	dbj|GAA57167.1|	dehydrogenase/reductase SDR family member 1, partial	Clonorchis sinensis	335	66.3366	58.209	71.6418	4e-109
Unigene_FD_3863_len_2123	2123	dbj|GAA49839.1|	solute carrier family 22 member 5	Clonorchis sinensis	570	80.5464	47.5439	65.0877	2e-166
Unigene_FD_3868_len_1399	1399	emb|CAX74236.1|	YTH domain-containing protein	Schistosoma japonicum	355	76.1258	54.0845	69.0141	5e-104
Unigene_FD_3876_len_751	751	emb|CAX73562.1|	Protein KIAA1688	Schistosoma japonicum	85	33.9547	67.0588	81.1765	1e-34
Unigene_FD_3879_len_979	979	ref|XP_002581255.1|	normocyte-binding protein 1	Schistosoma mansoni	200	61.287	23.5	42	5e-07
Unigene_FD_3880_len_1040	1040	dbj|GAA35142.2|	tRNA (guanine-N7-)-methyltransferase	Clonorchis sinensis	171	49.3269	60.2339	71.345	1e-56
Unigene_FD_3881_len_3084	3084	ref|XP_001516085.1|	PREDICTED: glycogen phosphorylase, brain form, partial	Ornithorhynchus anatinus	393	38.2296	63.3588	77.8626	0
Unigene_FD_3888_len_1522	1522	dbj|GAA29875.2|	menin	Clonorchis sinensis	467	92.0499	39.8287	54.818	8e-74
Unigene_FD_3889_len_570	570	gb|AAP40019.1|	neuronal nitric oxidse synthase protein inhibitor	Epinephelus akaara	89	46.8421	93.2584	98.8764	4e-46
Unigene_FD_3892_len_1642	1642	ref|XP_002578604.1|	rpgr-interacting protein 1 related	Schistosoma mansoni	235	42.9354	39.5745	56.5957	3e-34
Unigene_FD_3893_len_737	737	dbj|GAA50653.1|	hypothetical protein CLF_104867	Clonorchis sinensis	45	18.3175	66.6667	80	6e-12
Unigene_FD_3894_len_502	502	dbj|GAA50653.1|	hypothetical protein CLF_104867	Clonorchis sinensis	129	77.0916	53.4884	65.8915	2e-38
Unigene_FD_3897_len_1387	1387	dbj|GAA37002.2|	cadherin EGF LAG seven-pass G-type receptor 1	Clonorchis sinensis	239	51.6943	47.6987	70.7113	3e-71
Unigene_FD_3899_len_367	367	dbj|GAA57267.1|	histone H2B	Clonorchis sinensis	94	76.8392	100	100	7e-57
Unigene_FD_3903_len_1028	1028	ref|XP_002575940.1|	protein kinase	Schistosoma mansoni	334	97.4708	77.8443	89.2216	0
Unigene_FD_3911_len_1379	1379	dbj|GAA51067.1|	disintegrin and metalloproteinase domain-containing protein 19	Clonorchis sinensis	124	26.9761	56.4516	70.1613	2e-28
Unigene_FD_3914_len_507	507	emb|CAX73075.1|	hypothetical protein	Schistosoma japonicum	80	47.3373	85	98.75	1e-46
Unigene_FD_3918_len_739	739	emb|CCD82301.1|	hypothetical protein Smp_112270	Schistosoma mansoni	47	19.0798	44.6809	63.8298	7e-07
Unigene_FD_3919_len_2295	2295	ref|XP_002576775.1|	hypothetical protein	Schistosoma mansoni	409	53.4641	50.6112	63.8142	2e-103
Unigene_FD_3924_len_823	823	ref|XP_002570540.1|	ribosomal protein l7ae	Schistosoma mansoni	127	46.294	96.063	99.2126	1e-76
Unigene_FD_3928_len_798	798	dbj|GAA56618.1|	docking protein 3, partial	Clonorchis sinensis	228	85.7143	48.6842	67.1053	9e-64
Unigene_FD_3929_len_614	614	dbj|GAA55682.1|	hypothetical protein CLF_108710	Clonorchis sinensis	120	58.6319	48.3333	70	5e-34
Unigene_FD_3936_len_633	633	emb|CCD61084.1|	acyl-CoA:glycerol-3-phosphate acyltransferase	Schistosoma mansoni	71	33.6493	47.8873	63.3803	2e-18
Unigene_FD_3937_len_1129	1129	dbj|GAA50895.1|	claudin-like protein septate junction protein	Clonorchis sinensis	288	76.5279	56.5972	69.7917	4e-96
Unigene_FD_3941_len_472	472	emb|CCD82546.1|	unnamed protein product	Schistosoma mansoni	66	41.9492	46.9697	63.6364	3e-09
Unigene_FD_3942_len_1626	1626	dbj|GAA47711.1|	SAM pointed domain-containing ETS transcription factor	Clonorchis sinensis	525	96.8635	34.8571	47.619	6e-66
Unigene_FD_3945_len_1748	1748	dbj|GAA47700.1|	protein furry	Clonorchis sinensis	516	88.5584	58.9147	70.7364	5e-143
Unigene_FD_3950_len_746	746	ref|XP_002573140.1|	heme binding protein	Schistosoma mansoni	170	68.3646	52.9412	65.8824	1e-56
Unigene_FD_3951_len_1607	1607	dbj|GAA56929.1|	arginase	Clonorchis sinensis	356	66.4592	66.2921	81.7416	2e-164
Unigene_FD_3952_len_1784	1784	dbj|GAA56644.1|	hypothetical protein CLF_111299	Clonorchis sinensis	223	37.5	39.9103	57.8475	6e-33
Unigene_FD_3955_len_1243	1243	ref|XP_002579010.1|	dihydroorotate dehydrogenase	Schistosoma mansoni	374	90.2655	64.7059	78.6096	0
Unigene_FD_3956_len_1118	1118	dbj|GAA31065.2|	adenylate cyclase 9	Clonorchis sinensis	250	67.0841	63.2	76.8	3e-86
Unigene_FD_3957_len_1337	1337	gb|AAW25225.1|	SJCHGC05733 protein	Schistosoma japonicum	311	69.7831	39.5498	63.0225	9e-72
Unigene_FD_3958_len_1794	1794	dbj|GAA31821.1|	DnaJ homolog subfamily B member 6	Clonorchis sinensis	290	48.495	59.3103	69.3103	3e-81
Unigene_FD_3962_len_2585	2585	emb|CCD59579.1|	hypothetical protein Smp_191250	Schistosoma mansoni	121	14.0426	32.2314	51.2397	5e-06
Unigene_FD_3966_len_2858	2858	emb|CCD79122.1|	putative annexin	Schistosoma mansoni	842	88.3835	62.3515	73.3967	0
Unigene_FD_3967_len_1005	1005	dbj|GAA29240.2|	metal transporter CNNM4	Clonorchis sinensis	120	35.8209	39.1667	56.6667	2e-12
Unigene_FD_3971_len_333	333	emb|CAP72046.1|	tubulin alpha-3	Fasciola hepatica	110	99.0991	86.3636	91.8182	5e-60
Unigene_FD_3973_len_853	853	dbj|GAA29188.2|	kelch-like protein 3	Clonorchis sinensis	154	54.1618	39.6104	52.5974	9e-15
Unigene_FD_3974_len_1150	1150	emb|CCD79064.1|	transducin-like enhancer protein 1	Schistosoma mansoni	282	73.5652	31.5603	51.0638	1e-18
Unigene_FD_3975_len_1186	1186	dbj|GAA56173.1|	mitochondrial GTPase 1	Clonorchis sinensis	199	50.3373	56.7839	72.8643	8e-63
Unigene_FD_3977_len_2331	2331	dbj|GAA49110.1|	transcription factor castor	Clonorchis sinensis	789	101.544	42.3321	55.2598	2e-169
Unigene_FD_3978_len_1295	1295	dbj|GAA51817.1|	hypothetical protein CLF_106832	Clonorchis sinensis	156	36.139	33.3333	49.359	7e-27
Unigene_FD_3985_len_3614	3614	ref|XP_002574057.1|	peptide alpha-N-acetyltransferase	Schistosoma mansoni	1044	86.663	38.6015	56.2261	0
Unigene_FD_3991_len_2356	2356	emb|CAY18747.2|	hypothetical protein Smp_187190	Schistosoma mansoni	505	64.3039	72.4752	84.1584	0
Unigene_FD_3993_len_860	860	ref|XP_002570106.1|	myosin V	Schistosoma mansoni	125	43.6047	41.6	60	3e-13
Unigene_FD_3994_len_4010	4010	dbj|GAA56882.1|	Arf-GAP GTPase ANK repeat and PH domain-containing protein 1/2/3	Clonorchis sinensis	1228	91.8703	43.0782	54.8046	0
Unigene_FD_3998_len_774	774	emb|CCD60583.1|	hypothetical protein Smp_161250	Schistosoma mansoni	57	22.093	68.4211	82.4561	9e-15
Unigene_FD_4004_len_2246	2246	dbj|GAA37091.2|	hepatocyte nuclear factor 6	Clonorchis sinensis	529	70.6589	46.1248	59.9244	3e-120
Unigene_FD_4006_len_2946	2946	dbj|GAA38108.2|	early growth response protein 1	Clonorchis sinensis	240	24.4399	43.75	53.3333	1e-41
Unigene_FD_4007_len_2270	2270	dbj|GAA56312.1|	mitogen-activated protein kinase-binding protein 1	Clonorchis sinensis	441	58.2819	44.4444	55.7823	3e-77
Unigene_FD_4009_len_680	680	dbj|GAA40981.2|	calmodulin	Clonorchis sinensis	142	62.6471	43.662	66.9014	5e-36
Unigene_FD_4010_len_548	548	dbj|GAA37051.1|	small subunit ribosomal protein S30e	Clonorchis sinensis	134	73.3577	77.6119	83.5821	2e-37
Unigene_FD_4011_len_1426	1426	dbj|GAA50255.1|	cardioacceleratory peptide receptor	Clonorchis sinensis	356	74.8948	52.5281	67.1348	5e-99
Unigene_FD_4016_len_1655	1655	dbj|GAA54574.1|	hypothetical protein CLF_103976	Clonorchis sinensis	119	21.571	52.9412	73.1092	7e-34
Unigene_FD_4017_len_2302	2302	dbj|GAA58146.1|	nuclear receptor ROR-alpha	Clonorchis sinensis	431	56.1685	47.3318	62.877	3e-113
Unigene_FD_4020_len_1311	1311	dbj|GAA49281.1|	monocarboxylate transporter 12	Clonorchis sinensis	366	83.7529	53.8251	66.1202	1e-82
Unigene_FD_4021_len_808	808	dbj|GAA52831.1|	lysyl oxidase homolog 2	Clonorchis sinensis	244	90.5941	79.918	88.5246	9e-146
Unigene_FD_4022_len_1079	1079	dbj|GAA52592.1|	collagen type I/II/III/V/XI alpha	Clonorchis sinensis	276	76.7377	52.5362	68.8406	2e-66
Unigene_FD_4025_len_683	683	emb|CAX70406.1|	Protein yippee-like 5	Schistosoma japonicum	118	51.8302	92.3729	97.4576	2e-73
Unigene_FD_4026_len_1279	1279	ref|XP_002740223.1|	PREDICTED: radial spoke head 1 homolog	Saccoglossus kowalevskii	167	39.1712	64.0719	73.6527	3e-72
Unigene_FD_4030_len_1146	1146	emb|CAX75248.1|	P2X purinoceptor 4	Schistosoma japonicum	378	98.9529	69.8413	81.746	0
Unigene_FD_4031_len_1229	1229	gb|ADB22419.1|	glass transcription factor	Saccoglossus kowalevskii	139	33.93	75.5396	87.0504	1e-73
Unigene_FD_4035_len_5252	5252	dbj|GAA47476.1|	cullin-associated NEDD8-dissociated protein 2	Clonorchis sinensis	977	55.8073	57.4207	71.6479	0
Unigene_FD_4038_len_1707	1707	dbj|GAA52656.1|	hypothetical protein CLF_108526	Clonorchis sinensis	392	68.8928	38.5204	53.3163	3e-64
Unigene_FD_4039_len_795	795	gb|AAW26331.1|	SJCHGC04892 protein	Schistosoma japonicum	94	35.4717	56.383	70.2128	1e-27
Unigene_FD_4041_len_3420	3420	dbj|GAA51424.1|	hypothetical protein CLF_106088	Clonorchis sinensis	1047	91.8421	33.0468	46.1318	2e-109
Unigene_FD_4046_len_2695	2695	emb|CCD82989.1|	putative voltage-gated potassium channel	Schistosoma mansoni	488	54.3228	63.3197	78.6885	0
Unigene_FD_4048_len_1746	1746	dbj|GAA54926.1|	mediator of RNA polymerase II transcription subunit 19	Clonorchis sinensis	176	30.2405	72.7273	79.5455	2e-63
Unigene_FD_4050_len_1789	1789	dbj|GAA56664.1|	tRNA-dihydrouridine synthase 3	Clonorchis sinensis	436	73.1135	69.0367	81.6514	0
Unigene_FD_4053_len_3193	3193	dbj|GAA29716.2|	negative elongation factor B	Clonorchis sinensis	818	76.8556	43.3985	55.6235	8e-138
Unigene_FD_4056_len_1480	1480	ref|XP_002575326.1|	uroporphyrinogen decarboxylase	Schistosoma mansoni	354	71.7568	70.0565	79.9435	0
Unigene_FD_4057_len_424	424	ref|XP_002116150.1|	hypothetical protein TRIADDRAFT_30735	Trichoplax adhaerens	97	68.6321	34.0206	61.8557	9e-09
Unigene_FD_4059_len_2053	2053	dbj|GAA55021.1|	hypothetical protein CLF_106481	Clonorchis sinensis	619	90.453	32.4717	46.6882	3e-50
Unigene_FD_4063_len_1154	1154	dbj|GAA52872.1|	integrator complex subunit 9	Clonorchis sinensis	191	49.6534	50.7853	68.5864	8e-54
Unigene_FD_4064_len_1110	1110	dbj|GAA52872.1|	integrator complex subunit 9	Clonorchis sinensis	341	92.1622	39.8827	58.3578	5e-63
Unigene_FD_4065_len_987	987	gb|AAW27079.1|	SJCHGC01827 protein	Schistosoma japonicum	134	40.7295	49.2537	68.6567	2e-37
Unigene_FD_4068_len_578	578	dbj|GAA55426.1|	universal stress protein	Clonorchis sinensis	115	59.6886	33.913	61.7391	9e-14
Unigene_FD_4069_len_557	557	dbj|GAA41240.2|	histone H2A.x	Clonorchis sinensis	134	72.1724	91.791	94.7761	2e-64
Unigene_FD_4072_len_599	599	dbj|GAA55415.1|	transient receptor potential cation channel subfamily A member 1 homolog	Clonorchis sinensis	199	99.6661	67.8392	78.392	8e-51
Unigene_FD_4077_len_847	847	dbj|GAA51852.1|	dynein light chain LC8-type	Clonorchis sinensis	90	31.8772	57.7778	80	3e-30
Unigene_FD_4079_len_855	855	dbj|GAA51890.1|	hypothetical protein CLF_106970	Clonorchis sinensis	67	23.5088	71.6418	82.0896	9e-24
Unigene_FD_4084_len_1877	1877	gb|EFW21072.1|	serine/threonine protein phosphatase PP2A-2 catalytic subunit	Coccidioides posadasii str. Silveira	244	38.9984	87.7049	94.2623	0
Unigene_FD_4104_len_529	529	dbj|GAA49965.1|	inhibitor of growth protein 4	Clonorchis sinensis	71	40.2647	73.2394	88.7324	1e-27
Unigene_FD_4105_len_2574	2574	emb|CCD59200.1|	hsda/sda1, putative	Schistosoma mansoni	786	91.6084	54.9618	71.374	0
Unigene_FD_4110_len_1170	1170	dbj|GAA50331.1|	desert hedgehog protein A	Clonorchis sinensis	85	21.7949	43.5294	68.2353	3e-15
Unigene_FD_4111_len_1130	1130	ref|XP_002572284.1|	hypothetical protein	Schistosoma mansoni	250	66.3717	67.6	79.2	2e-100
Unigene_FD_4118_len_1284	1284	ref|XP_002579403.1|	mitochondrial translational initiation factor	Schistosoma mansoni	283	66.1215	62.8975	79.1519	7e-105
Unigene_FD_4121_len_2637	2637	dbj|GAA47784.1|	hypothetical protein CLF_100796	Clonorchis sinensis	681	77.4744	38.1791	53.8913	2e-102
Unigene_FD_4123_len_2834	2834	dbj|GAA48324.1|	hypothetical protein CLF_101468	Clonorchis sinensis	928	98.2357	27.2629	46.444	1e-105
Unigene_FD_4131_len_544	544	emb|CCD78586.1|	putative aminoadipate-semialdehyde dehydrogenase	Schistosoma mansoni	158	87.1324	43.6709	63.2911	4e-39
Unigene_FD_4133_len_2557	2557	dbj|GAA35742.2|	SH2B adapter protein 1	Clonorchis sinensis	416	48.8072	44.2308	55.5288	7e-64
Unigene_FD_4134_len_1986	1986	emb|CAX69485.1|	leukotriene A4 hydrolase	Schistosoma japonicum	607	91.6918	54.86	72.3229	0
Unigene_FD_4135_len_1840	1840	dbj|GAA52405.1|	hypothetical protein CLF_108003, partial	Clonorchis sinensis	188	30.6522	55.8511	69.1489	8e-66
Unigene_FD_4137_len_970	970	ref|XP_002578601.1|	hypothetical protein	Schistosoma mansoni	133	41.134	35.3383	52.6316	1e-11
Unigene_FD_4138_len_2258	2258	dbj|GAA32212.2|	hypothetical protein CLF_109467	Clonorchis sinensis	379	50.3543	47.4934	61.2137	3e-95
Unigene_FD_4141_len_1771	1771	dbj|GAA52551.1|	lipoma HMGIC fusion partner-like 2 protein	Clonorchis sinensis	264	44.7205	48.1061	66.6667	2e-73
Unigene_FD_4143_len_1074	1074	dbj|GAA34848.1|	OCIA domain-containing protein 1	Clonorchis sinensis	192	53.6313	48.9583	63.5417	4e-49
Unigene_FD_4147_len_802	802	emb|CAX73132.1|	Calcium-binding EF-hand,domain-containing protein	Schistosoma japonicum	179	66.9576	37.9888	59.2179	3e-36
Unigene_FD_4148_len_713	713	dbj|GAA48348.1|	dynein light chain 1 cytoplasmic	Clonorchis sinensis	94	39.5512	60.6383	78.7234	4e-34
Unigene_FD_4149_len_2016	2016	ref|XP_001635936.1|	predicted protein	Nematostella vectensis	417	62.0536	34.5324	54.4365	9e-76
Unigene_FD_4151_len_1844	1844	ref|XP_002580586.1|	hypothetical protein	Schistosoma mansoni	324	52.7115	30.2469	54.0123	2e-23
Unigene_FD_4154_len_1082	1082	ref|XP_002582188.1|	cytoplasmic polyadenylation element binding protein (cpeb)	Schistosoma mansoni	178	49.353	39.8876	58.427	3e-32
Unigene_FD_4155_len_1660	1660	emb|CAX72948.1|	tRNA isopentenyltransferase 1	Schistosoma japonicum	310	56.0241	50.6452	65.4839	5e-91
Unigene_FD_4158_len_2008	2008	dbj|GAA55527.1|	hypothetical protein CLF_108233	Clonorchis sinensis	197	29.4323	31.9797	50.2538	5e-28
Unigene_FD_4159_len_1621	1621	dbj|GAA48777.1|	mediator of RNA polymerase II transcription subunit 6	Clonorchis sinensis	222	41.0857	69.8198	79.2793	5e-89
Unigene_FD_4161_len_1542	1542	gb|AAW26326.1|	SJCHGC02280 protein	Schistosoma japonicum	236	45.9144	58.8983	75.8475	1e-64
Unigene_FD_4165_len_2535	2535	dbj|GAA40928.2|	hypothetical protein CLF_102291	Clonorchis sinensis	753	89.1124	26.162	47.012	4e-53
Unigene_FD_4168_len_1426	1426	dbj|GAA35878.1|	caspase-2	Clonorchis sinensis	381	80.1543	56.4304	70.6037	7e-142
Unigene_FD_4171_len_745	745	dbj|GAA52011.1|	NADH dehydrogenase (ubiquinone) Fe-S protein 8, partial	Clonorchis sinensis	181	72.8859	84.5304	91.1602	7e-110
Unigene_FD_4173_len_1967	1967	dbj|GAA51250.1|	coiled-coil alpha-helical rod protein 1	Clonorchis sinensis	535	81.5963	31.028	53.271	3e-53
Unigene_FD_4174_len_517	517	dbj|GAA29979.2|	small subunit ribosomal protein S16e	Clonorchis sinensis	132	76.5957	90.9091	96.2121	4e-79
Unigene_FD_4175_len_1162	1162	emb|CAX70714.1|	proteasome (prosome, macropain) subunit, beta type 5	Schistosoma japonicum	268	69.191	69.0299	81.7164	1e-129
Unigene_FD_4181_len_1150	1150	ref|XP_002579122.1|	isoprenylcysteine carboxylmethyltransferase	Schistosoma mansoni	201	52.4348	50.2488	67.1642	4e-63
Unigene_FD_4183_len_2293	2293	dbj|GAA49390.1|	arginine-tRNA-protein transferase	Clonorchis sinensis	265	34.6707	56.2264	70.1887	3e-94
Unigene_FD_4184_len_2329	2329	dbj|GAA52279.1|	E3 ubiquitin-protein ligase ZSWIM2, partial	Clonorchis sinensis	449	57.836	43.2071	60.1336	3e-120
Unigene_FD_4189_len_1060	1060	emb|CCD59579.1|	hypothetical protein Smp_191250	Schistosoma mansoni	130	36.7925	40	58.4615	2e-33
Unigene_FD_4191_len_508	508	ref|XP_002575058.1|	hypothetical protein	Schistosoma mansoni	53	31.2992	71.6981	86.7925	4e-18
Unigene_FD_4192_len_1265	1265	gb|AAW25036.1|	SJCHGC01793 protein	Schistosoma japonicum	364	86.3241	66.2088	78.022	0
Unigene_FD_4194_len_2669	2669	dbj|GAA38720.2|	mitochondrial inner membrane protein	Clonorchis sinensis	691	77.6695	58.7554	74.0955	0
Unigene_FD_4196_len_1295	1295	gb|AEI26271.1|	cytochrome P450	Opisthorchis felineus	345	79.9228	42.029	60.5797	2e-77
Unigene_FD_4197_len_1869	1869	ref|XP_002575187.1|	glutathione synthetase	Schistosoma mansoni	392	62.9213	41.3265	60.4592	4e-84
Unigene_FD_4200_len_694	694	ref|XP_001054993.1|	PREDICTED: mature T-cell proliferation 1	Rattus norvegicus	48	20.7493	47.9167	66.6667	5e-10
Unigene_FD_4201_len_1042	1042	dbj|GAA55361.1|	papilin	Clonorchis sinensis	125	35.9885	35.2	47.2	1e-08
Unigene_FD_4202_len_411	411	tpe|CAJ00244.1|	TPA: endonuclease-reverse transcriptase	Schistosoma mansoni	112	81.7518	38.3929	58.0357	1e-14
Unigene_FD_4203_len_1548	1548	dbj|GAA42209.2|	lysine-specific demethylase 8	Clonorchis sinensis	446	86.4341	52.6906	67.2646	2e-152
Unigene_FD_4208_len_605	605	dbj|GAA30932.2|	dynein light chain LC8-type	Clonorchis sinensis	89	44.1322	79.7753	91.0112	6e-48
Unigene_FD_4209_len_1056	1056	dbj|GAA51754.1|	neuroglobin	Clonorchis sinensis	292	82.9545	54.4521	68.1507	1e-85
Unigene_FD_4213_len_1337	1337	dbj|GAA37272.1|	hypothetical protein CLF_110692	Clonorchis sinensis	155	34.7794	33.5484	49.6774	2e-17
Unigene_FD_4216_len_1781	1781	ref|XP_002576202.1|	williams-beuren syndrome critical region protein-related	Schistosoma mansoni	228	38.4054	45.1754	63.5965	2e-49
Unigene_FD_4218_len_1129	1129	dbj|GAA51947.1|	hypothetical protein CLF_107118	Clonorchis sinensis	148	39.3268	60.1351	75.6757	2e-46
Unigene_FD_4220_len_1792	1792	ref|XP_002576762.1|	protein phosphatase-7	Schistosoma mansoni	360	60.2679	35.5556	55.8333	3e-66
Unigene_FD_4223_len_3799	3799	dbj|GAA57549.1|	beta-1 3-galactosyl-O-glycosyl-glycoprotein beta-1 6-N-acetylglucosaminyltransferase 4	Clonorchis sinensis	170	13.4246	53.5294	65.8824	8e-49
Unigene_FD_4224_len_1421	1421	dbj|GAA27949.1|	beta-1,3-galactosyl-O-glycosyl-glycoprotein beta-1 6-N-acetylglucosaminyltransferase 3	Clonorchis sinensis	324	68.4025	51.2346	67.284	5e-113
Unigene_FD_4227_len_1549	1549	dbj|GAA57596.1|	peptidase, partial	Clonorchis sinensis	100	19.3673	48	65	1e-18
Unigene_FD_4229_len_1014	1014	dbj|GAA55984.1|	hypothetical protein CLF_109553	Clonorchis sinensis	208	61.5385	34.6154	55.2885	3e-25
Unigene_FD_4232_len_1135	1135	gb|AAX27621.2|	SJCHGC07469 protein	Schistosoma japonicum	57	15.0661	89.4737	96.4912	9e-27
Unigene_FD_4235_len_672	672	ref|XP_002580557.1|	dihydrofolate reductase	Schistosoma mansoni	180	80.3571	55.5556	73.3333	7e-66
Unigene_FD_4236_len_445	445	dbj|GAA49664.1|	dihydrofolate reductase	Clonorchis sinensis	58	39.1011	53.4483	89.6552	1e-19
Unigene_FD_4237_len_731	731	ref|XP_001796285.1|	hypothetical protein SNOG_05890	Phaeosphaeria nodorum SN15	93	38.1669	40.8602	61.2903	4e-14
Unigene_FD_4238_len_2016	2016	dbj|GAA36746.1|	hypothetical protein CLF_104942	Clonorchis sinensis	93	13.8393	44.086	58.0645	4e-12
Unigene_FD_4239_len_1676	1676	ref|XP_002577389.1|	forkhead protein/ forkhead protein domain	Schistosoma mansoni	146	26.1337	74.6575	87.6712	3e-64
Unigene_FD_4241_len_1536	1536	ref|XP_002575838.1|	protein phosphatase 2C	Schistosoma mansoni	361	70.5078	71.1911	80.6094	0
Unigene_FD_4244_len_1007	1007	gb|EFN63836.1|	Palmitoyltransferase TIP1	Camponotus floridanus	323	96.2264	30.6502	46.4396	2e-24
Unigene_FD_4247_len_1471	1471	dbj|GAA41269.2|	chitinase domain-containing protein 1	Clonorchis sinensis	344	70.1564	52.6163	72.9651	9e-118
Unigene_FD_4249_len_782	782	emb|CAX73593.1|	Ribosomal protein S18,domain-containing protein	Schistosoma japonicum	139	53.3248	69.0647	83.4532	1e-53
Unigene_FD_4250_len_718	718	emb|CAX73593.1|	Ribosomal protein S18,domain-containing protein	Schistosoma japonicum	162	67.688	61.7284	77.1605	3e-56
Unigene_FD_4253_len_1096	1096	dbj|GAA34581.2|	protein FAM98A	Clonorchis sinensis	198	54.1971	60.101	75.2525	9e-82
Unigene_FD_4255_len_1952	1952	ref|XP_003512383.1|	PREDICTED: phenylalanyl-tRNA synthetase beta chain isoform 3	Cricetulus griseus	548	84.2213	52.5547	70.438	0
Unigene_FD_4256_len_1037	1037	ref|XP_002713576.1|	PREDICTED: acetyl-coenzyme A acyltransferase 2	Oryctolagus cuniculus	235	67.9846	54.0426	70.6383	2e-79
Unigene_FD_4258_len_1965	1965	dbj|GAA27257.2|	HIV-1 Vpr-binding protein	Clonorchis sinensis	635	96.9466	79.5276	89.7638	0
Unigene_FD_4260_len_1003	1003	emb|CAX73811.1|	U4/U6.U5 tri-snRNP-associated protein 3	Schistosoma japonicum	81	24.2273	67.9012	80.2469	3e-28
Unigene_FD_4261_len_1773	1773	dbj|GAA51435.1|	hypothetical protein CLF_106100	Clonorchis sinensis	504	85.2792	29.5635	43.6508	2e-26
Unigene_FD_4262_len_1876	1876	dbj|GAA49362.1|	mitochondrial trans-2-enoyl-CoA reductase	Clonorchis sinensis	347	55.4904	55.3314	72.9107	6e-127
Unigene_FD_4264_len_720	720	dbj|GAA55520.1|	hypothetical protein CLF_108216	Clonorchis sinensis	107	44.5833	86.9159	95.3271	4e-58
Unigene_FD_4265_len_643	643	dbj|GAA55520.1|	hypothetical protein CLF_108216	Clonorchis sinensis	111	51.7885	84.6847	92.7928	4e-59
Unigene_FD_4266_len_1452	1452	dbj|GAA53921.1|	oxidoreductase HTATIP2	Clonorchis sinensis	243	50.2066	60.0823	76.9547	8e-91
Unigene_FD_4267_len_1724	1724	dbj|GAA39287.2|	transmembrane protein 115	Clonorchis sinensis	197	34.2807	57.868	74.6193	2e-60
Unigene_FD_4268_len_614	614	ref|XP_002578027.1|	hypothetical protein	Schistosoma mansoni	126	61.5635	54.7619	80.1587	1e-45
Unigene_FD_4269_len_1191	1191	dbj|GAA40738.1|	smad nuclear-interacting protein 1	Clonorchis sinensis	260	65.4912	63.0769	71.5385	1e-100
Unigene_FD_4272_len_806	806	pdb|2WB9|	Chain A, Fasciola Hepatica Sigma Class Gst pdb|2WB9|B Chain B, Fasciola Hepatica Sigma Class Gst pdb|2WDU|A Chain A, Fasciola Hepatica Sigma Class Gst pdb|2WDU|B Chain B, Fasciola Hepatica Sigma Class Gst gb|ABI79450.1| glutathione transferase sigma class	Fasciola hepatica	210	78.1638	70	84.2857	8e-107
Unigene_FD_4273_len_801	801	pdb|2WB9|	Chain A, Fasciola Hepatica Sigma Class Gst pdb|2WB9|B Chain B, Fasciola Hepatica Sigma Class Gst pdb|2WDU|A Chain A, Fasciola Hepatica Sigma Class Gst pdb|2WDU|B Chain B, Fasciola Hepatica Sigma Class Gst gb|ABI79450.1| glutathione transferase sigma class	Fasciola hepatica	111	41.573	67.5676	84.6847	7e-47
Unigene_FD_4274_len_1364	1364	dbj|GAA54538.1|	mps one binder kinase activator-like 1A	Clonorchis sinensis	216	47.5073	82.8704	93.0556	5e-129
Unigene_FD_4277_len_2153	2153	emb|CAB75961.1|	choline dehydrogenase	Homo sapiens	481	67.0228	59.4595	74.2204	0
Unigene_FD_4278_len_3006	3006	dbj|GAA47148.1|	hypothetical protein CLF_100010	Clonorchis sinensis	938	93.6128	31.4499	44.7761	1e-63
Unigene_FD_4280_len_1471	1471	dbj|GAA49745.1|	hypothetical protein CLF_103511	Clonorchis sinensis	306	62.4065	42.4837	55.5556	2e-54
Unigene_FD_4281_len_2159	2159	dbj|GAA50225.1|	hypothetical protein CLF_104256	Clonorchis sinensis	691	96.0167	30.246	49.0593	5e-71
Unigene_FD_4283_len_2076	2076	gb|AAX27483.2|	SJCHGC06008 protein	Schistosoma japonicum	264	38.1503	45.8333	62.1212	3e-57
Unigene_FD_4284_len_1627	1627	gb|AAX27483.2|	SJCHGC06008 protein	Schistosoma japonicum	415	76.5212	38.0723	52.7711	3e-68
Unigene_FD_4285_len_2028	2028	dbj|GAA34952.2|	collagen type I/II/III/V/XI alpha	Clonorchis sinensis	332	49.1124	62.3494	75.6024	1e-77
Unigene_FD_4287_len_1017	1017	dbj|GAA33104.2|	RING finger protein 38	Clonorchis sinensis	119	35.1032	69.7479	78.9916	7e-43
Unigene_FD_4289_len_3537	3537	dbj|GAA53238.1|	von Willebrand factor A domain-containing protein 3B	Clonorchis sinensis	825	69.9746	42.6667	58.7879	0
Unigene_FD_4295_len_595	595	dbj|GAA36813.2|	U6 snRNA-associated Sm-like protein LSm1	Clonorchis sinensis	136	68.5714	62.5	81.6176	2e-44
Unigene_FD_4297_len_1287	1287	dbj|GAA51339.1|	arginine N-methyltransferase 2	Clonorchis sinensis	383	89.2774	67.1018	78.8512	0
Unigene_FD_4298_len_922	922	dbj|GAA56132.1|	universal stress protein in QAH/OAS sulfhydrylase 3'region	Clonorchis sinensis	160	52.0607	77.5	90.625	4e-88
Unigene_FD_4300_len_639	639	dbj|GAA57525.1|	hypothetical protein CLF_112846	Clonorchis sinensis	132	61.9718	45.4545	64.3939	4e-31
Unigene_FD_4301_len_1255	1255	emb|CAX75495.1|	integrin beta 4 binding protein	Schistosoma japonicum	244	58.3267	83.6066	93.0328	7e-136
Unigene_FD_4302_len_1370	1370	emb|CCD75795.1|	SWI/SNF-related	Schistosoma mansoni	273	59.781	81.685	93.0403	1e-153
Unigene_FD_4304_len_3515	3515	dbj|GAA37865.2|	hypothetical protein CLF_104677	Clonorchis sinensis	58	4.95021	58.6207	77.5862	5e-09
Unigene_FD_4305_len_434	434	dbj|GAA40904.1|	probable dynein light chain	Clonorchis sinensis	30	20.7373	93.3333	93.3333	3e-10
Unigene_FD_4306_len_585	585	ref|XP_002578866.1|	morn protein	Schistosoma mansoni	165	84.6154	39.3939	59.3939	9e-34
Unigene_FD_4307_len_535	535	ref|XP_002597090.1|	hypothetical protein BRAFLDRAFT_246978	Branchiostoma floridae	76	42.6168	39.4737	59.2105	2e-19
Unigene_FD_4308_len_2192	2192	dbj|GAA47395.1|	phosphatidylinositol transfer protein alpha isoform	Clonorchis sinensis	272	37.2263	70.9559	81.6176	3e-121
Unigene_FD_4314_len_1702	1702	dbj|GAA50114.1|	5-hydroxytryptamine receptor 7	Clonorchis sinensis	505	89.0129	49.1089	67.3267	6e-118
Unigene_FD_4318_len_4417	4417	emb|CAZ50862.1|	Src tyrosine kinase	Schistosoma mansoni	565	38.3745	66.7257	77.5221	0
Unigene_FD_4319_len_1140	1140	dbj|GAA27668.2|	hypothetical protein CLF_107132	Clonorchis sinensis	291	76.5789	29.8969	52.5773	4e-33
Unigene_FD_4320_len_2111	2111	dbj|GAA49220.1|	potassium voltage-gated channel Shal-related subfamily D member 3	Clonorchis sinensis	166	23.5907	37.3494	51.2048	9e-15
Unigene_FD_4321_len_872	872	dbj|GAA53672.1|	U4/U6.U5 tri-snRNP-associated protein 1	Clonorchis sinensis	112	38.5321	81.25	92.8571	6e-55
Unigene_FD_4323_len_1250	1250	gb|AEO36813.1|	hypothetical protein	Amblyomma maculatum	90	21.6	78.8889	93.3333	2e-62
Unigene_FD_4324_len_1896	1896	dbj|GAA51679.1|	PRKCA-binding protein, partial	Clonorchis sinensis	213	33.7025	87.3239	94.3662	0
Unigene_FD_4325_len_1522	1522	dbj|GAA53162.1|	hypothetical protein CLF_109678	Clonorchis sinensis	457	90.0788	28.6652	50.3282	9e-58
Unigene_FD_4326_len_2088	2088	dbj|GAA57225.1|	hypothetical protein CLF_112352	Clonorchis sinensis	438	62.931	50	64.8402	2e-118
Unigene_FD_4327_len_1444	1444	dbj|GAA53101.1|	guanylate kinase	Clonorchis sinensis	192	39.8892	64.0625	82.2917	4e-85
Unigene_FD_4328_len_939	939	dbj|GAA50943.1|	mitochondrial ribosomal protein L17	Clonorchis sinensis	246	78.5942	56.0976	69.9187	1e-71
Unigene_FD_4333_len_900	900	dbj|GAA55344.1|	protein polybromo-1	Clonorchis sinensis	111	37	75.6757	85.5856	2e-46
Unigene_FD_4334_len_2553	2553	dbj|GAA31321.2|	peptidyl-prolyl cis-trans isomerase h ppih	Clonorchis sinensis	653	76.7333	29.0965	44.2573	7e-45
Unigene_FD_4336_len_1034	1034	dbj|GAA38455.2|	E3 ubiquitin-protein ligase CCNP1IP1	Clonorchis sinensis	284	82.3985	55.9859	70.7746	4e-105
Unigene_FD_4339_len_650	650	dbj|GAA31279.2|	hypothetical protein CLF_105289	Clonorchis sinensis	157	72.4615	35.0318	47.1338	2e-09
Unigene_FD_4340_len_3898	3898	dbj|GAA56051.1|	afadin	Clonorchis sinensis	968	74.4997	43.905	56.095	0
Unigene_FD_4342_len_2893	2893	dbj|GAA27667.2|	transmembrane and coiled-coil domain-containing protein 7	Clonorchis sinensis	847	87.8327	44.6281	57.7332	0
Unigene_FD_4346_len_1617	1617	dbj|GAA53488.1|	S-acyltransferase TIP1	Clonorchis sinensis	158	29.3135	48.7342	67.7215	4e-49
Unigene_FD_4347_len_1333	1333	ref|XP_002575356.1|	hypothetical protein	Schistosoma mansoni	355	79.895	47.6056	65.3521	2e-97
Unigene_FD_4349_len_1259	1259	ref|XP_002575356.1|	hypothetical protein	Schistosoma mansoni	175	41.6998	48	67.4286	7e-84
Unigene_FD_4353_len_3037	3037	ref|XP_002574985.1|	hypothetical protein	Schistosoma mansoni	660	65.1959	38.4848	62.2727	1e-161
Unigene_FD_4356_len_2677	2677	ref|XP_002569796.1|	hypothetical protein	Schistosoma mansoni	534	59.8431	41.1985	58.0524	4e-110
Unigene_FD_4358_len_1676	1676	dbj|GAA50469.1|	FRAS1-related extracellular matrix protein 2	Clonorchis sinensis	426	76.253	44.6009	60.5634	1e-105
Unigene_FD_4359_len_643	643	dbj|GAA53677.1|	GATA zinc finger domain-containing protein 1	Clonorchis sinensis	72	33.5925	65.2778	87.5	1e-29
Unigene_FD_4361_len_576	576	gb|AAW27846.1|	SJCHGC06508 protein	Schistosoma japonicum	163	84.8958	52.1472	69.3252	2e-42
Unigene_FD_4362_len_1668	1668	dbj|GAA50064.1|	phosphatidylinositol glycan class O	Clonorchis sinensis	422	75.8993	42.1801	53.0806	4e-62
Unigene_FD_4363_len_961	961	ref|XP_002129314.1|	PREDICTED: similar to predicted protein	Ciona intestinalis	240	74.922	24.1667	44.1667	4e-09
Unigene_FD_4365_len_1540	1540	dbj|GAA48377.1|	cystathionine gamma-lyase	Clonorchis sinensis	414	80.6494	66.9082	81.1594	0
Unigene_FD_4366_len_877	877	dbj|GAA48377.1|	cystathionine gamma-lyase	Clonorchis sinensis	64	21.8928	56.25	65.625	7e-10
Unigene_FD_4371_len_2981	2981	gb|AAP06159.1|	similar to NM_078963 GTP-binding protein rab3A in Drosophila melanogaster	Schistosoma japonicum	216	21.7377	85.6481	92.1296	3e-121
Unigene_FD_4372_len_2050	2050	dbj|GAA54349.1|	hypothetical protein CLF_102322	Clonorchis sinensis	444	64.9756	52.9279	66.8919	9e-139
Unigene_FD_4373_len_866	866	dbj|GAA53022.1|	zinc finger protein 557	Clonorchis sinensis	201	69.6305	59.204	68.1592	7e-50
Unigene_FD_4376_len_1861	1861	ref|XP_002575511.1|	hypothetical protein	Schistosoma mansoni	210	33.8528	25.7143	46.6667	4e-19
Unigene_FD_4377_len_469	469	dbj|GAA50957.1|	hypothetical protein CLF_105308	Clonorchis sinensis	79	50.533	45.5696	65.8228	9e-16
Unigene_FD_4384_len_3056	3056	emb|CCD81359.1|	putative glutamate receptor, NMDA	Schistosoma mansoni	650	63.8089	65.3846	78.7692	0
Unigene_FD_4385_len_1044	1044	gb|AAW24729.1|	SJCHGC03759 protein	Schistosoma japonicum	108	31.0345	62.037	75.9259	4e-30
Unigene_FD_4386_len_1124	1124	gb|AAW25763.1|	SJCHGC08089 protein	Schistosoma japonicum	149	39.7687	55.7047	74.4966	8e-43
Unigene_FD_4387_len_1523	1523	dbj|GAA42266.2|	programmed cell death protein 2-like	Clonorchis sinensis	354	69.7308	42.9379	58.7571	3e-86
Unigene_FD_4388_len_2232	2232	dbj|GAA49350.1|	RNA-binding protein 15	Clonorchis sinensis	394	52.957	62.4365	72.0812	2e-139
Unigene_FD_4389_len_2043	2043	ref|XP_002575790.1|	alpha-l-fucosidase	Schistosoma mansoni	494	72.5404	56.8826	72.2672	0
Unigene_FD_4393_len_4526	4526	dbj|GAA47903.1|	cell wall protein Awa1p-like	Clonorchis sinensis	551	36.5223	46.6425	58.9837	6e-97
Unigene_FD_4394_len_1088	1088	dbj|GAA55527.1|	hypothetical protein CLF_108233	Clonorchis sinensis	88	24.2647	43.1818	55.6818	1e-19
Unigene_FD_4396_len_2658	2658	ref|XP_002570121.1|	hypothetical protein	Schistosoma mansoni	496	55.9819	81.6532	89.9194	0
Unigene_FD_4397_len_311	311	ref|XP_001198865.1|	PREDICTED: similar to gag-pol polyprotein	Strongylocentrotus purpuratus	62	59.8071	45.1613	66.129	2e-13
Unigene_FD_4398_len_3311	3311	dbj|GAA50339.1|	p90 ribosomal S6 kinase	Clonorchis sinensis	856	77.5596	45.5607	61.5654	0
Unigene_FD_4399_len_1998	1998	ref|XP_002579566.1|	hypothetical protein	Schistosoma mansoni	702	105.405	32.7635	46.1538	4e-82
Unigene_FD_4400_len_1809	1809	dbj|GAA53719.1|	zinc finger protein 280B	Clonorchis sinensis	509	84.4113	48.723	65.8153	6e-174
Unigene_FD_4401_len_1426	1426	dbj|GAA31185.2|	histone chaperone ASF1	Clonorchis sinensis	271	57.0126	67.8967	73.4317	1e-93
Unigene_FD_4403_len_1789	1789	ref|XP_002578688.1|	hypothetical protein	Schistosoma mansoni	419	70.2627	51.074	68.0191	6e-123
Unigene_FD_4405_len_852	852	dbj|GAA50756.1|	hypothetical protein CLF_104994	Clonorchis sinensis	50	17.6056	56	74	8e-11
Unigene_FD_4406_len_4990	4990	dbj|GAA39414.2|	BTB/POZ domain-containing protein KCTD20	Clonorchis sinensis	441	26.513	67.3469	74.3764	8e-167
Unigene_FD_4407_len_771	771	ref|XP_002573973.1|	hypothetical protein	Schistosoma mansoni	71	27.6265	60.5634	74.6479	2e-21
Unigene_FD_4408_len_1011	1011	ref|XP_002577762.1|	Breast cancer metastasis-suppressor	Schistosoma mansoni	269	79.822	56.8773	70.2602	8e-92
Unigene_FD_4413_len_1171	1171	ref|XP_002571609.1|	thymidylate kinase	Schistosoma mansoni	228	58.4116	56.5789	71.9298	1e-80
Unigene_FD_4414_len_476	476	ref|NP_001123454.1|	thymosin beta-11	Oncorhynchus mykiss	42	26.4706	59.5238	66.6667	3e-06
Unigene_FD_4416_len_3348	3348	dbj|GAA47237.1|	endothelin-converting enzyme	Clonorchis sinensis	701	62.8136	53.495	74.6077	0
Unigene_FD_4418_len_857	857	dbj|GAA47790.1|	histone H4 transcription factor	Clonorchis sinensis	64	22.4037	68.75	82.8125	2e-18
Unigene_FD_4422_len_860	860	dbj|GAA48228.1|	U2 small nuclear ribonucleoprotein B''	Clonorchis sinensis	225	78.4884	85.7778	91.5556	1e-103
Unigene_FD_4423_len_1992	1992	emb|CAX83714.1|	reverse transcriptase	Schistosoma japonicum	237	35.6928	27.4262	45.5696	2e-07
Unigene_FD_4425_len_1738	1738	dbj|GAA42384.1|	peptide (allatostatin/somatostatin)-like receptor	Clonorchis sinensis	319	55.0633	48.9028	69.279	1e-90
Unigene_FD_4429_len_748	748	gb|AAC24982.2|	reverse transcriptase	synthetic construct	114	45.7219	51.7544	66.6667	1e-20
Unigene_FD_4432_len_1337	1337	dbj|GAA55889.1|	hypothetical protein CLF_109274	Clonorchis sinensis	51	11.4435	72.549	84.3137	1e-16
Unigene_FD_4433_len_828	828	ref|XP_002570315.1|	hypothetical protein	Schistosoma mansoni	92	33.3333	55.4348	66.3043	3e-26
Unigene_FD_4435_len_429	429	gb|AAC24982.2|	reverse transcriptase	synthetic construct	138	96.5035	35.5072	51.4493	1e-08
Unigene_FD_4446_len_528	528	emb|CCD59579.1|	hypothetical protein Smp_191250	Schistosoma mansoni	113	64.2045	36.2832	50.4425	3e-14
Unigene_FD_4448_len_1741	1741	ref|XP_002574161.1|	hypothetical protein	Schistosoma mansoni	111	19.1269	55.8559	74.7748	2e-31
Unigene_FD_4452_len_633	633	dbj|GAA56216.1|	DNA-directed RNA polymerase I subunit RPA12	Clonorchis sinensis	165	78.1991	69.697	80	1e-76
Unigene_FD_4456_len_830	830	dbj|GAA31519.2|	hypothetical protein CLF_103533	Clonorchis sinensis	165	59.6386	24.2424	52.7273	5e-20
Unigene_FD_4459_len_2129	2129	ref|XP_003643836.1|	PREDICTED: serine/threonine-protein phosphatase PP1-alpha catalytic subunit-like, partial	Gallus gallus	237	33.396	89.0295	96.6245	0
Unigene_FD_4463_len_1067	1067	dbj|GAA48646.1|	ubiquitin carboxyl-terminal hydrolase L3	Clonorchis sinensis	157	44.1425	57.3248	77.707	2e-57
Unigene_FD_4464_len_1352	1352	emb|CCD78453.1|	tyrosine kinase	Schistosoma mansoni	479	106.287	35.0731	49.4781	7e-65
Unigene_FD_4468_len_702	702	gb|AAM51643.1|	reverse transcriptase-like protein 52	Biomphalaria glabrata	33	14.1026	63.6364	66.6667	5e-10
Unigene_FD_4469_len_1338	1338	dbj|GAA51035.1|	transcription initiation factor TFIID subunit 1	Clonorchis sinensis	152	34.0807	40.1316	51.3158	3e-13
Unigene_FD_4470_len_2726	2726	ref|XP_002579216.1|	rab6-interacting protein 2/elks/erc/cast	Schistosoma mansoni	597	65.7007	50.0838	67.1692	5e-148
Unigene_FD_4471_len_787	787	dbj|GAA53213.1|	dynein heavy chain axonemal	Clonorchis sinensis	261	99.4917	69.7318	81.2261	3e-101
Unigene_FD_4477_len_538	538	ref|XP_002573593.1|	hypothetical protein	Schistosoma mansoni	75	41.8216	40	65.3333	3e-10
Unigene_FD_4481_len_435	435	ref|XP_001380425.2|	PREDICTED: CUB and sushi domain-containing protein 1, partial	Monodelphis domestica	116	80	34.4828	54.3103	6e-08
Unigene_FD_4482_len_712	712	dbj|GAA30369.2|	natterin-4	Clonorchis sinensis	156	65.7303	53.8462	66.0256	3e-53
Unigene_FD_4483_len_1324	1324	ref|XP_001182458.1|	PREDICTED: similar to endonuclease-reverse transcriptase	Strongylocentrotus purpuratus	324	73.4139	27.1605	41.6667	2e-16
Unigene_FD_4485_len_2055	2055	dbj|GAA31946.2|	hypothetical protein CLF_101741	Clonorchis sinensis	479	69.927	51.9833	67.2234	9e-139
Unigene_FD_4487_len_795	795	ref|XP_002573291.1|	shikimate-kinase	Schistosoma mansoni	164	61.8868	52.439	71.3415	3e-51
Unigene_FD_4489_len_560	560	dbj|GAA50032.1|	doublecortin domain-containing protein 5	Clonorchis sinensis	191	102.321	32.9843	50.7853	2e-18
Unigene_FD_4490_len_3577	3577	dbj|GAA55976.1|	staphylococcal nuclease domain-containing protein 1, partial	Clonorchis sinensis	985	82.6111	65.2792	79.8985	0
Unigene_FD_4491_len_857	857	dbj|GAA37431.2|	TGF-beta receptor type-1	Clonorchis sinensis	219	76.6628	42.9224	59.8174	2e-42
Unigene_FD_4492_len_744	744	gb|AAK35224.1|	F367368_1 yolk ferritin	Paragonimus westermani	210	84.6774	50.4762	69.0476	4e-65
Unigene_FD_4493_len_2002	2002	dbj|GAA56512.1|	hypothetical protein CLF_111034	Clonorchis sinensis	201	30.1199	42.2886	55.7214	1e-42
Unigene_FD_4495_len_1394	1394	gb|AAC24982.2|	reverse transcriptase	synthetic construct	88	18.9383	45.4545	52.2727	2e-26
Unigene_FD_4499_len_1366	1366	dbj|GAA55817.1|	hypothetical protein CLF_109103	Clonorchis sinensis	302	66.325	37.0861	50	8e-34
Unigene_FD_4500_len_974	974	dbj|GAA54790.1|	moesin/ezrin/radixin homolog 2	Clonorchis sinensis	213	65.6057	60.5634	68.0751	3e-97
Unigene_FD_4501_len_1191	1191	emb|CCD74972.1|	putative z-protein (S1r protein)	Schistosoma mansoni	238	59.9496	55.4622	73.9496	7e-76
Unigene_FD_4506_len_3352	3352	dbj|GAA35144.2|	ariadne-1	Clonorchis sinensis	340	30.4296	77.9412	88.2353	0
Unigene_FD_4518_len_1445	1445	dbj|GAA52446.1|	PRELI domain-containing protein 1 mitochondrial, partial	Clonorchis sinensis	182	37.7855	60.4396	78.5714	8e-62
Unigene_FD_4519_len_710	710	emb|CCD59579.1|	hypothetical protein Smp_191250	Schistosoma mansoni	62	26.1972	43.5484	54.8387	9e-14
Unigene_FD_4523_len_2095	2095	dbj|GAA52125.1|	T-box transcription factor TBX2	Clonorchis sinensis	516	73.8902	44.7674	56.0078	5e-116
Unigene_FD_4526_len_775	775	dbj|GAA53215.1|	nuclear cap-binding protein subunit 2	Clonorchis sinensis	159	61.5484	91.195	96.2264	2e-90
Unigene_FD_4531_len_2086	2086	ref|XP_002572755.1|	rap1 and	Schistosoma mansoni	189	27.1812	82.5397	91.5344	4e-86
Unigene_FD_4533_len_671	671	gb|AAW26921.1|	SJCHGC03471 protein	Schistosoma japonicum	141	63.0402	66.6667	78.7234	1e-71
Unigene_FD_4534_len_1289	1289	ref|XP_002573822.1|	hypothetical protein	Schistosoma mansoni	66	15.3607	60.6061	71.2121	4e-23
Unigene_FD_4536_len_1099	1099	gb|ABA40285.1|	SJCHGC05615 protein	Schistosoma japonicum	84	22.9299	51.1905	64.2857	1e-16
Unigene_FD_4537_len_2779	2779	dbj|GAA54082.1|	macrophage-expressed gene 1 protein, partial	Clonorchis sinensis	832	89.8165	51.2019	67.7885	0
Unigene_FD_4538_len_1552	1552	gb|AAK14815.1|	polyprotein	Schistosoma japonicum	201	38.8531	28.3582	42.7861	2e-12
Unigene_FD_4540_len_2104	2104	dbj|GAA54328.1|	inactive tyrosine-protein kinase 7	Clonorchis sinensis	689	98.2414	58.4906	72.7141	0
Unigene_FD_4541_len_1198	1198	gb|AAW25665.1|	SJCHGC04190 protein	Schistosoma japonicum	221	55.3422	73.3032	86.4253	5e-113
Unigene_FD_4542_len_1153	1153	dbj|GAA52776.1|	retinol dehydrogenase 12	Clonorchis sinensis	337	87.6843	61.7211	79.5252	3e-139
Unigene_FD_4543_len_1294	1294	dbj|GAA56223.1|	tetraspanin-CD63 receptor	Clonorchis sinensis	259	60.0464	59.0734	76.834	8e-93
Unigene_FD_4544_len_1041	1041	gb|AAW25231.1|	SJCHGC09133 protein	Schistosoma japonicum	156	44.9568	87.1795	96.1538	8e-90
Unigene_FD_4546_len_1620	1620	emb|CAX70126.1|	Translocation-associated membrane protein 1	Schistosoma japonicum	384	71.1111	63.0208	77.3438	1e-166
Unigene_FD_4549_len_1433	1433	ref|XP_002575249.1|	diflavin oxidoreductase	Schistosoma mansoni	460	96.3015	40.6522	56.5217	2e-88
Unigene_FD_4553_len_1029	1029	ref|XP_002580117.1|	hydroxyacylglutathione hydrolase (Glyoxalase II) (Glx II)	Schistosoma mansoni	261	76.0933	68.5824	80.0766	5e-126
Unigene_FD_4554_len_934	934	dbj|GAA47577.1|	glutamate receptor delta-1 subunit	Clonorchis sinensis	130	41.7559	41.5385	66.1538	2e-30
Unigene_FD_4558_len_870	870	dbj|GAA37368.1|	DNA-directed RNA polymerases I II and III subunit RPABC1	Clonorchis sinensis	206	71.0345	94.6602	97.5728	3e-124
Unigene_FD_4559_len_686	686	emb|CCD80226.1|	hypothetical protein Smp_169340	Schistosoma mansoni	105	45.9184	50.4762	70.4762	3e-34
Unigene_FD_4560_len_655	655	emb|CCD80226.1|	hypothetical protein Smp_169340	Schistosoma mansoni	143	65.4962	56.6434	75.5245	1e-33
Unigene_FD_4562_len_383	383	ref|XP_001640373.1|	predicted protein	Nematostella vectensis	127	99.4778	35.4331	54.3307	4e-09
Unigene_FD_4564_len_1863	1863	dbj|GAA33860.2|	histone H2A	Clonorchis sinensis	341	54.9114	50.1466	62.4633	2e-84
Unigene_FD_4566_len_1215	1215	dbj|GAA37550.2|	hypothetical protein CLF_108969	Clonorchis sinensis	118	29.1358	34.7458	54.2373	7e-11
Unigene_FD_4568_len_1092	1092	gb|AAX25872.2|	SJCHGC09318 protein	Schistosoma japonicum	114	31.3187	42.9825	52.6316	2e-08
Unigene_FD_4569_len_3585	3585	dbj|GAA55121.1|	E3 ubiquitin-protein ligase HUWE1, partial	Clonorchis sinensis	649	54.3096	50.077	66.4099	0
Unigene_FD_4571_len_790	790	dbj|GAA40568.2|	RING-box protein 1a	Clonorchis sinensis	143	54.3038	60.8392	68.5315	2e-49
Unigene_FD_4572_len_425	425	emb|CAX83711.1|	endonuclease-reverse transcriptase	Schistosoma japonicum	95	67.0588	48.4211	62.1053	6e-16
Unigene_FD_4573_len_1935	1935	dbj|GAA55515.1|	DNA polymerase epsilon subunit 1	Clonorchis sinensis	309	47.907	58.5761	68.2848	8e-88
Unigene_FD_4574_len_697	697	dbj|GAA48312.1|	centrosomal protein of 19 kDa	Clonorchis sinensis	149	64.132	45.6376	69.7987	1e-41
Unigene_FD_4576_len_1168	1168	dbj|GAA39569.2|	EF-hand calcium-binding domain-containing protein 1	Clonorchis sinensis	160	41.0959	78.75	90	5e-81
Unigene_FD_4579_len_1673	1673	emb|CAX74094.1|	arsenite-transporting ATPase	Schistosoma japonicum	342	61.327	78.3626	88.3041	0
Unigene_FD_4580_len_2395	2395	dbj|GAA39796.2|	growth hormone secretagogue receptor type 1	Clonorchis sinensis	399	49.9791	49.3734	69.6742	5e-98
Unigene_FD_4581_len_972	972	emb|CAX70328.1|	Splicing factor U2AF 35 kDa subunit	Schistosoma japonicum	191	58.9506	99.4764	99.4764	9e-124
Unigene_FD_4582_len_1252	1252	dbj|GAA30972.2|	zinc finger protein, partial	Clonorchis sinensis	169	40.4952	41.4201	57.3964	1e-20
Unigene_FD_4584_len_365	365	emb|CAX83714.1|	reverse transcriptase	Schistosoma japonicum	64	52.6027	51.5625	64.0625	9e-14
Unigene_FD_4585_len_778	778	dbj|GAA49702.1|	collagen alpha-2(V) chain	Clonorchis sinensis	222	85.6041	73.4234	81.0811	3e-37
Unigene_FD_4586_len_856	856	emb|CAX83711.1|	endonuclease-reverse transcriptase	Schistosoma japonicum	59	20.6776	55.9322	64.4068	4e-08
Unigene_FD_4590_len_1003	1003	dbj|GAA36912.2|	outer dense fiber protein 3	Clonorchis sinensis	143	42.7717	66.4336	79.7203	1e-94
Unigene_FD_4592_len_2019	2019	ref|XP_001951437.2|	PREDICTED: dynein heavy chain 12, axonemal	Acyrthosiphon pisum	556	82.6152	63.3094	76.0791	0
Unigene_FD_4594_len_1195	1195	dbj|GAA49470.1|	succinyl-CoA synthetase alpha subunit	Clonorchis sinensis	305	76.569	86.2295	95.082	0
Unigene_FD_4595_len_802	802	ref|XP_002578430.1|	phosphomevalonate kinase	Schistosoma mansoni	201	75.187	40.2985	66.1692	1e-46
Unigene_FD_4596_len_954	954	dbj|GAA35708.2|	hypothetical protein CLF_100447	Clonorchis sinensis	111	34.9057	29.7297	59.4595	8e-11
Unigene_FD_4598_len_2315	2315	dbj|GAA42899.2|	putative thymidylate kinase 251L	Clonorchis sinensis	509	65.9611	73.6739	83.1041	0
Unigene_FD_4599_len_1024	1024	dbj|GAA42135.2|	calmodulin-like protein 1	Clonorchis sinensis	95	27.832	89.4737	96.8421	1e-68
Unigene_FD_4601_len_1453	1453	emb|CAX82479.1|	Protein SEC13 homolog	Schistosoma japonicum	390	80.5231	63.3333	76.6667	0
Unigene_FD_4602_len_1301	1301	emb|CCD78561.1|	putative atp-dependent RNA helicase	Schistosoma mansoni	421	97.0792	56.5321	70.7838	1e-119
Unigene_FD_4603_len_1173	1173	dbj|GAA49374.1|	dynein heavy chain 5 axonemal	Clonorchis sinensis	328	83.8875	76.8293	87.8049	2e-152
Unigene_FD_4604_len_2406	2406	emb|CAX74771.1|	putative Eukaryotic translation initiation factor 3 subunit 9	Schistosoma japonicum	542	67.581	68.6347	83.0258	0
Unigene_FD_4605_len_913	913	dbj|GAA56586.1|	anosmin-1	Clonorchis sinensis	151	49.6166	46.3576	68.2119	1e-34
Unigene_FD_4607_len_707	707	gb|AAW27649.1|	SJCHGC08976 protein	Schistosoma japonicum	54	22.9137	74.0741	83.3333	6e-20
Unigene_FD_4609_len_2555	2555	dbj|GAA49696.1|	cyclin-dependent kinase 14	Clonorchis sinensis	74	8.68885	55.4054	66.2162	2e-13
Unigene_FD_4610_len_331	331	gb|AAC24982.2|	reverse transcriptase	synthetic construct	98	88.8218	41.8367	60.2041	8e-12
Unigene_FD_4611_len_776	776	emb|CCD75074.1|	voltage-dependent calcium channel	Schistosoma mansoni	249	96.2629	79.9197	89.1566	2e-116
Unigene_FD_4615_len_517	517	ref|XP_001198865.1|	PREDICTED: similar to gag-pol polyprotein	Strongylocentrotus purpuratus	164	95.1644	43.9024	60.3659	4e-31
Unigene_FD_4619_len_1353	1353	emb|CAX70912.1|	ATPase, H+ transporting, lysosomal accessory protein 1	Schistosoma japonicum	216	47.8936	42.5926	59.7222	3e-48
Unigene_FD_4625_len_310	310	gb|AAC24982.2|	reverse transcriptase	synthetic construct	25	24.1935	64	84	7e-10
Unigene_FD_4627_len_744	744	ref|NP_001090381.1|	intraflagellar transport 27 homolog	Xenopus laevis	183	73.7903	43.1694	61.2022	3e-43
Unigene_FD_4630_len_1494	1494	dbj|GAA27166.2|	rhodopsin-like orphan GPCR	Clonorchis sinensis	233	46.7871	45.9227	63.9485	5e-60
Unigene_FD_4631_len_1676	1676	emb|CAX82964.1|	hypothetical protein	Schistosoma japonicum	498	89.1408	42.9719	60.241	3e-132
Unigene_FD_4634_len_2126	2126	pdb|1I31|	Chain A, Mu2 Adaptin Subunit (Ap50) Of Ap2 Clathrin Adaptor, Complexed With Egfr Internalization Peptide Fyralm At 2.5 A Resolution (314)		316	44.5908	75	89.2405	0
Unigene_FD_4635_len_699	699	dbj|GAA38825.2|	28S ribosomal protein S24 mitochondrial	Clonorchis sinensis	140	60.0858	73.5714	87.1429	4e-67
Unigene_FD_4639_len_690	690	gb|EFN76345.1|	hypothetical protein EAI_06447	Harpegnathos saltator	240	104.348	26.6667	43.75	3e-17
Unigene_FD_4641_len_3474	3474	dbj|GAA29900.2|	hypothetical protein CLF_111269	Clonorchis sinensis	767	66.2349	36.5059	50.8475	2e-84
Unigene_FD_4642_len_1620	1620	gb|EAW62134.1|	eukaryotic translation termination factor 1, isoform CRA_d	Homo sapiens	282	52.2222	85.1064	95.7447	0
Unigene_FD_4643_len_1063	1063	gb|AAC24982.2|	reverse transcriptase	synthetic construct	245	69.1439	35.9184	51.8367	3e-25
Unigene_FD_4645_len_1001	1001	emb|CAX75483.1|	Alkylated repair protein alkB homolog 7 precursor	Schistosoma japonicum	251	75.2248	47.012	66.5339	1e-56
Unigene_FD_4646_len_551	551	dbj|GAA52628.1|	hypothetical protein CLF_108476	Clonorchis sinensis	60	32.6679	51.6667	63.3333	2e-14
Unigene_FD_4648_len_1115	1115	dbj|GAA49364.1|	Ras-related protein Rab-35	Clonorchis sinensis	149	40.0897	72.4832	77.8523	4e-63
Unigene_FD_4649_len_1247	1247	dbj|GAA48022.1|	titin	Clonorchis sinensis	415	99.8396	72.0482	85.3012	0
Unigene_FD_4650_len_2369	2369	dbj|GAA53717.1|	hypothetical protein CLF_110877	Clonorchis sinensis	78	9.87759	50	60.2564	9e-06
Unigene_FD_4651_len_556	556	gb|AAK14815.1|	polyprotein	Schistosoma japonicum	74	39.9281	47.2973	63.5135	1e-13
Unigene_FD_4652_len_1098	1098	dbj|GAA50765.1|	endoribonuclease Dicer homolog 4	Clonorchis sinensis	212	57.9235	45.7547	63.2075	3e-48
Unigene_FD_4655_len_2231	2231	gb|ACT20715.1|	insulin receptor-2	Schistosoma japonicum	545	73.2855	39.4495	55.5963	5e-139
Unigene_FD_4657_len_1701	1701	gb|AAW24794.1|	SJCHGC04628 protein	Schistosoma japonicum	179	31.5697	31.8436	46.3687	1e-12
Unigene_FD_4658_len_421	421	gb|AAW24794.1|	SJCHGC04628 protein	Schistosoma japonicum	61	43.4679	50.8197	62.2951	3e-11
Unigene_FD_4661_len_759	759	gb|AAW25319.1|	SJCHGC04412 protein	Schistosoma japonicum	168	66.4032	71.4286	84.5238	1e-83
Unigene_FD_4662_len_920	920	gb|ACM08416.1|	Lipopolysaccharide-induced tumor necrosis factor-alpha factor homolog	Salmo salar	103	33.587	39.8058	55.3398	9e-11
Unigene_FD_4663_len_884	884	gb|ACM08416.1|	Lipopolysaccharide-induced tumor necrosis factor-alpha factor homolog	Salmo salar	103	34.9548	39.8058	55.3398	8e-11
Unigene_FD_4665_len_678	678	ref|XP_002572603.1|	hypothetical protein	Schistosoma mansoni	124	54.8673	73.3871	87.9032	7e-47
Unigene_FD_4666_len_557	557	emb|CCD77844.1|	hypothetical protein Smp_128300	Schistosoma mansoni	71	38.2406	73.2394	84.507	1e-25
Unigene_FD_4669_len_800	800	emb|CCD75651.1|	seryl-tRNA synthetase	Schistosoma mansoni	154	57.75	68.1818	85.7143	1e-68
Unigene_FD_4670_len_750	750	dbj|GAA38663.1|	centrin-2	Clonorchis sinensis	123	49.2	52.8455	70.7317	4e-37
Unigene_FD_4676_len_2505	2505	dbj|GAA29892.2|	signal peptide peptidase-like 2B	Clonorchis sinensis	467	55.9281	37.6874	56.7452	3e-86
Unigene_FD_4678_len_1531	1531	dbj|GAA55132.1|	essential nuclear protein 1	Clonorchis sinensis	317	62.1163	73.817	88.0126	4e-170
Unigene_FD_4679_len_640	640	dbj|GAA55132.1|	essential nuclear protein 1	Clonorchis sinensis	66	30.9375	68.1818	81.8182	5e-23
Unigene_FD_4682_len_781	781	ref|XP_002577592.1|	hypothetical protein	Schistosoma mansoni	124	47.6312	63.7097	77.4194	8e-57
Unigene_FD_4685_len_2472	2472	dbj|GAA48451.1|	hypothetical protein CLF_101628	Clonorchis sinensis	243	29.4903	26.3374	39.9177	6e-10
Unigene_FD_4686_len_1297	1297	dbj|GAA54014.1|	acyl-coenzyme A thioesterase 8, partial	Clonorchis sinensis	294	68.0031	68.0272	79.2517	5e-134
Unigene_FD_4688_len_1604	1604	ref|XP_002579260.1|	hypothetical protein	Schistosoma mansoni	171	31.9825	36.2573	50.2924	6e-12
Unigene_FD_4689_len_1550	1550	gb|AAC24982.2|	reverse transcriptase	synthetic construct	262	50.7097	33.9695	46.9466	1e-41
Unigene_FD_4695_len_828	828	ref|XP_002573160.1|	adrenodoxin	Schistosoma mansoni	122	44.2029	63.1148	79.5082	6e-38
Unigene_FD_4697_len_668	668	dbj|GAA39408.2|	glutamyl-tRNA(gln) amidotransferase subunit A homolog	Clonorchis sinensis	171	76.7964	45.614	66.6667	1e-43
Unigene_FD_4700_len_845	845	dbj|GAA55833.1|	hypothetical protein CLF_109138	Clonorchis sinensis	188	66.7456	28.7234	49.4681	2e-13
Unigene_FD_4701_len_762	762	dbj|GAA55833.1|	hypothetical protein CLF_109138	Clonorchis sinensis	105	41.3386	32.381	51.4286	6e-08
Unigene_FD_4702_len_867	867	dbj|GAA54101.1|	E3 ubiquitin-protein ligase RNF8	Clonorchis sinensis	113	39.1003	38.0531	54.8673	2e-21
Unigene_FD_4708_len_1705	1705	emb|CCD58534.1|	unnamed protein product	Schistosoma mansoni	144	25.3372	32.6389	53.4722	4e-13
Unigene_FD_4709_len_799	799	emb|CCD58534.1|	unnamed protein product	Schistosoma mansoni	160	60.0751	30	51.25	6e-14
Unigene_FD_4710_len_1782	1782	dbj|GAA49319.1|	hypothetical protein CLF_102850	Clonorchis sinensis	318	53.5354	44.3396	60.3774	6e-64
Unigene_FD_4715_len_885	885	dbj|GAA51938.1|	CUG-BP- and ETR3-like factor	Clonorchis sinensis	206	69.8305	55.8252	70.3883	7e-56
Unigene_FD_4716_len_1431	1431	emb|CAX82745.1|	5'-nucleotidase	Schistosoma japonicum	306	64.1509	56.2092	73.8562	7e-111
Unigene_FD_4721_len_1223	1223	dbj|GAA50693.1|	hypothetical protein CLF_104917	Clonorchis sinensis	269	65.9853	48.3271	59.4796	1e-39
Unigene_FD_4722_len_673	673	ref|XP_002578344.1|	transcription initiation factor brf1	Schistosoma mansoni	199	88.7073	79.8995	88.4422	2e-99
Unigene_FD_4723_len_4366	4366	ref|XP_003209115.1|	PREDICTED: cullin-3-like, partial	Meleagris gallopavo	471	32.3637	58.5987	75.5839	0
Unigene_FD_4724_len_1355	1355	emb|CAX73061.1|	laminin, beta 1	Schistosoma japonicum	421	93.2103	86.6983	92.1615	0
Unigene_FD_4729_len_1549	1549	dbj|GAA51702.1|	neuronal acetylcholine receptor subunit alpha-4	Clonorchis sinensis	370	71.6591	60	68.6486	3e-96
Unigene_FD_4730_len_805	805	dbj|GAA51345.1|	talin	Clonorchis sinensis	266	99.1304	67.6692	82.7068	9e-111
Unigene_FD_4733_len_1595	1595	dbj|GAA32500.2|	programmed cell death protein 10	Clonorchis sinensis	173	32.5392	61.2717	75.7225	9e-57
Unigene_FD_4734_len_1280	1280	dbj|GAA47329.1|	membrane progestin receptor gamma	Clonorchis sinensis	362	84.8438	64.6409	73.2044	2e-145
Unigene_FD_4736_len_996	996	emb|CAX69320.1|	DNA-directed RNA polymerase II subunit C	Schistosoma japonicum	265	79.8193	92.4528	96.6038	0
Unigene_FD_4739_len_945	945	ref|XP_782551.2|	PREDICTED: hypothetical protein	Strongylocentrotus purpuratus	207	65.7143	34.7826	57.0048	2e-34
Unigene_FD_4740_len_687	687	ref|XP_002577432.1|	hypothetical protein	Schistosoma mansoni	127	55.4585	60.6299	81.1024	6e-53
Unigene_FD_4741_len_508	508	gb|AAW26902.1|	SJCHGC06023 protein	Schistosoma japonicum	32	18.8976	75	93.75	4e-13
Unigene_FD_4742_len_1057	1057	emb|CAX73532.1|	hypotheticial protein	Schistosoma japonicum	83	23.5572	33.7349	55.4217	5e-07
Unigene_FD_4743_len_2742	2742	ref|XP_002579827.1|	serine/threonine protein kinase	Schistosoma mansoni	804	87.965	36.8159	50.8706	6e-143
Unigene_FD_4744_len_908	908	dbj|GAA57141.1|	dynein light chain LC8-type	Clonorchis sinensis	92	30.3965	66.3043	82.6087	2e-38
Unigene_FD_4745_len_874	874	dbj|GAA29068.1|	solute carrier family 43 member 3	Clonorchis sinensis	263	90.2746	47.1483	64.2586	7e-57
Unigene_FD_4747_len_1162	1162	dbj|GAA54734.1|	thioredoxin-like protein 1	Clonorchis sinensis	306	79.0017	59.1503	77.1242	4e-122
Unigene_FD_4748_len_982	982	gb|AAW27490.1|	unknown	Schistosoma japonicum	215	65.6823	60	80	1e-90
Unigene_FD_4749_len_778	778	gb|AAW25866.1|	SJCHGC04482 protein	Schistosoma japonicum	136	52.4422	72.0588	78.6765	1e-82
Unigene_FD_4755_len_1872	1872	dbj|GAA50690.1|	arfaptin-1	Clonorchis sinensis	273	43.75	55.3114	73.2601	2e-79
Unigene_FD_4761_len_1208	1208	dbj|GAA50666.1|	translation initiation factor eIF-2B subunit alpha	Clonorchis sinensis	345	85.6788	64.058	77.971	8e-148
Unigene_FD_4763_len_1262	1262	gb|ABB71106.1|	beta-actin	Cervus elaphus	228	54.1997	96.9298	98.6842	0
Unigene_FD_4769_len_1116	1116	dbj|GAA52478.1|	acetylcholinesterase 1	Clonorchis sinensis	325	87.3656	74.1538	84	1e-173
Unigene_FD_4770_len_2106	2106	dbj|GAA39543.1|	geranylgeranyl transferase type-2 subunit alpha	Clonorchis sinensis	386	54.9858	56.4767	72.2798	0
Unigene_FD_4771_len_848	848	dbj|GAA54078.1|	adenylyl cyclase-associated protein 1	Clonorchis sinensis	239	84.5519	52.7197	68.6192	1e-68
Unigene_FD_4773_len_2769	2769	ref|XP_002577129.1|	chloride channel protein	Schistosoma mansoni	530	57.4215	69.6226	84.717	0
Unigene_FD_4774_len_774	774	dbj|GAA47928.1|	H(+)/Cl(-) exchange transporter 7	Clonorchis sinensis	61	23.6434	85.2459	91.8033	2e-24
Unigene_FD_4775_len_426	426	gb|ABG21822.1|	60S ribosomal protein L34-like protein	Schistosoma mansoni	119	83.8028	84.0336	91.5966	5e-67
Unigene_FD_4779_len_710	710	dbj|GAA50957.1|	hypothetical protein CLF_105308	Clonorchis sinensis	142	60	23.9437	48.5915	9e-07
Unigene_FD_4782_len_2471	2471	dbj|GAA55679.1|	COP9 signalosome complex subunit 1	Clonorchis sinensis	570	69.2028	63.5088	74.9123	0
Unigene_FD_4785_len_1542	1542	dbj|GAA39367.2|	beta-1 3-galactosyltransferase 1	Clonorchis sinensis	366	71.2062	40.7104	58.1967	8e-75
Unigene_FD_4789_len_1093	1093	dbj|GAA48303.1|	U11/U12 small nuclear ribonucleoprotein 31 kDa protein	Clonorchis sinensis	128	35.1327	78.9062	91.4062	1e-65
Unigene_FD_4792_len_2206	2206	ref|XP_002573774.1|	histidyl-tRNA synthetase	Schistosoma mansoni	524	71.2602	66.9847	78.2443	0
Unigene_FD_4794_len_973	973	ref|XP_002571532.1|	adapter molecule crk	Schistosoma mansoni	180	55.4985	59.4444	77.7778	4e-84
Unigene_FD_4795_len_1921	1921	ref|XP_002021332.1|	GL25269	Drosophila persimilis	404	63.0921	61.8812	77.9703	0
Unigene_FD_4797_len_1143	1143	ref|XP_002607438.1|	hypothetical protein BRAFLDRAFT_276659	Branchiostoma floridae	305	80.0525	32.1311	49.5082	2e-35
Unigene_FD_4798_len_661	661	ref|XP_002607438.1|	hypothetical protein BRAFLDRAFT_276659	Branchiostoma floridae	52	23.6006	51.9231	65.3846	2e-08
Unigene_FD_4802_len_1725	1725	dbj|GAA55213.1|	charged multivesicular body protein 5	Clonorchis sinensis	224	38.9565	71.4286	82.1429	2e-86
Unigene_FD_4803_len_2551	2551	dbj|GAA49414.1|	Rho GTPase-activating protein 39, partial	Clonorchis sinensis	388	45.6292	62.1134	73.9691	1e-121
Unigene_FD_4804_len_1869	1869	dbj|GAA55160.1|	hemicentin-1	Clonorchis sinensis	310	49.7592	58.7097	70.3226	1e-119
Unigene_FD_4805_len_2846	2846	dbj|GAA31633.2|	sodium/potassium/calcium exchanger 6	Clonorchis sinensis	449	47.3296	55.0111	68.8196	1e-147
Unigene_FD_4809_len_2716	2716	dbj|GAA57398.1|	carnitine O-palmitoyltransferase 2	Clonorchis sinensis	423	46.7231	50.591	68.7943	2e-127
Unigene_FD_4811_len_1187	1187	dbj|GAA51846.1|	hypothetical protein CLF_106894	Clonorchis sinensis	170	42.9655	47.6471	65.2941	7e-38
Unigene_FD_4812_len_1025	1025	dbj|GAA51846.1|	hypothetical protein CLF_106894	Clonorchis sinensis	96	28.0976	46.875	65.625	3e-15
Unigene_FD_4813_len_2896	2896	dbj|GAA49419.1|	phosphoinositide-3-kinase regulatory subunit 4 p150	Clonorchis sinensis	704	72.9282	42.1875	55.8239	2e-127
Unigene_FD_4817_len_1158	1158	dbj|GAA36569.2|	hypothetical protein CLF_100316	Clonorchis sinensis	296	76.6839	28.7162	48.9865	5e-28
Unigene_FD_4818_len_1331	1331	dbj|GAA39839.2|	zinc transporter ZIP3	Clonorchis sinensis	380	85.6499	48.4211	62.3684	4e-84
Unigene_FD_4819_len_2095	2095	dbj|GAA52433.1|	neutral and basic amino acid transport protein rBAT	Clonorchis sinensis	603	86.3484	51.4096	69.9834	0
Unigene_FD_4820_len_1126	1126	gb|AAW26288.1|	unknown	Schistosoma japonicum	314	83.659	40.1274	57.9618	2e-67
Unigene_FD_4821_len_1941	1941	dbj|GAA49520.1|	U4/U6 small nuclear ribonucleoprotein PRP3	Clonorchis sinensis	297	45.9042	83.165	88.2155	0
Unigene_FD_4824_len_1852	1852	dbj|GAA43139.2|	hypothetical protein CLF_105888	Clonorchis sinensis	431	69.8164	38.2831	59.6288	8e-83
Unigene_FD_4827_len_1198	1198	dbj|GAA54524.1|	hypothetical protein CLF_103557	Clonorchis sinensis	209	52.3372	51.1962	70.8134	8e-75
Unigene_FD_4828_len_1944	1944	dbj|GAA50745.1|	forkhead box protein K2	Clonorchis sinensis	486	75	44.856	55.9671	2e-92
Unigene_FD_4832_len_3735	3735	dbj|GAA50639.1|	DNA mismatch repair protein MSH6	Clonorchis sinensis	477	38.3133	70.6499	79.6646	0
Unigene_FD_4834_len_3487	3487	dbj|GAA30421.2|	bromodomain testis-specific protein	Clonorchis sinensis	368	31.6605	31.25	44.837	2e-20
Unigene_FD_4835_len_3281	3281	ref|XP_002573984.1|	hypothetical protein	Schistosoma mansoni	613	56.05	44.5351	60.6852	1e-128
Unigene_FD_4836_len_1856	1856	dbj|GAA51534.1|	squamous cell carcinoma antigen recognized by T-cells 3	Clonorchis sinensis	407	65.7866	46.1916	68.059	2e-152
Unigene_FD_4838_len_1109	1109	emb|CBI29629.3|	unnamed protein product	Vitis vinifera	64	17.3129	40.625	68.75	9e-07
Unigene_FD_4840_len_3511	3511	dbj|GAA47954.1|	hypothetical protein CLF_101005	Clonorchis sinensis	585	49.9858	32.1368	47.8632	4e-61
Unigene_FD_4844_len_1279	1279	ref|XP_002612977.1|	hypothetical protein BRAFLDRAFT_143777	Branchiostoma floridae	249	58.405	38.1526	51.4056	5e-34
Unigene_FD_4849_len_3131	3131	gb|AAX26109.2|	SJCHGC08472 protein	Schistosoma japonicum	167	16.0013	77.2455	93.4132	1e-83
Unigene_FD_4851_len_354	354	ref|XP_002573355.1|	hypothetical protein	Schistosoma mansoni	72	61.0169	86.1111	93.0556	3e-25
Unigene_FD_4853_len_1138	1138	dbj|GAA50780.1|	tau tubulin kinase	Clonorchis sinensis	328	86.4675	90.8537	94.8171	0
Unigene_FD_4855_len_946	946	dbj|GAA27550.2|	sister chromatid cohesion protein DCC1	Clonorchis sinensis	188	59.6195	57.4468	71.2766	5e-61
Unigene_FD_4856_len_1990	1990	ref|XP_002576496.1|	dephospho-CoA related kinases	Schistosoma mansoni	560	84.4221	48.75	66.7857	4e-162
Unigene_FD_4857_len_1121	1121	ref|XP_002572497.1|	hypothetical protein	Schistosoma mansoni	313	83.7645	24.2812	42.8115	3e-12
Unigene_FD_4859_len_2597	2597	ref|XP_002573232.1|	zinc finger protein	Schistosoma mansoni	437	50.4813	36.3844	49.8856	9e-57
Unigene_FD_4860_len_592	592	gb|EFX86104.1|	hypothetical protein DAPPUDRAFT_230485	Daphnia pulex	115	58.277	36.5217	58.2609	2e-24
Unigene_FD_4861_len_1152	1152	dbj|GAA33543.2|	ribosome production factor 1	Clonorchis sinensis	322	83.8542	73.913	85.4037	8e-136
Unigene_FD_4862_len_3690	3690	dbj|GAA29195.2|	E3 ubiquitin-protein ligase RNF103	Clonorchis sinensis	872	70.8943	37.156	52.9817	1e-140
Unigene_FD_4863_len_2437	2437	ref|NP_001016920.1|	solute carrier family 25, member 12	Xenopus (Silurana) tropicalis	494	60.8125	60.9312	73.2794	0
Unigene_FD_4864_len_2901	2901	dbj|GAA55527.1|	hypothetical protein CLF_108233	Clonorchis sinensis	235	24.302	39.1489	60	5e-42
Unigene_FD_4865_len_2603	2603	ref|XP_002571382.1|	voltage-gated potassium channel	Schistosoma mansoni	430	49.5582	70.4651	82.093	1e-179
Unigene_FD_4866_len_523	523	ref|XP_001623121.1|	predicted protein	Nematostella vectensis	100	57.3614	35	47	6e-08
Unigene_FD_4868_len_428	428	ref|XP_002575750.1|	hypothetical protein	Schistosoma mansoni	35	24.5327	71.4286	82.8571	4e-08
Unigene_FD_4870_len_2399	2399	dbj|GAA52930.1|	hypothetical protein CLF_109133	Clonorchis sinensis	691	86.411	39.0738	50.6512	1e-103
Unigene_FD_4872_len_2025	2025	dbj|GAA55710.1|	phosphatidylinositol glycan class B	Clonorchis sinensis	579	85.7778	48.1865	61.8307	1e-179
Unigene_FD_4873_len_855	855	dbj|GAA55710.1|	phosphatidylinositol glycan class B	Clonorchis sinensis	121	42.4561	46.281	60.3306	3e-25
Unigene_FD_4874_len_1764	1764	dbj|GAA50107.1|	hypothetical protein CLF_104079	Clonorchis sinensis	71	12.0748	83.0986	90.1408	7e-32
Unigene_FD_4876_len_486	486	gb|AAX25854.2|	SJCHGC04023 protein	Schistosoma japonicum	113	69.7531	32.7434	49.5575	6e-12
Unigene_FD_4877_len_1934	1934	emb|CCD81577.1|	hypothetical protein Smp_164440	Schistosoma mansoni	212	32.8852	41.0377	65.0943	9e-45
Unigene_FD_4878_len_1746	1746	dbj|GAA34342.2|	bromodomain and PHD finger-containing protein 1	Clonorchis sinensis	575	98.7973	39.3043	54.9565	4e-91
Unigene_FD_4884_len_1250	1250	dbj|GAA55527.1|	hypothetical protein CLF_108233	Clonorchis sinensis	235	56.4	39.1489	60	2e-44
Unigene_FD_4886_len_3378	3378	dbj|GAA54412.1|	hypothetical protein CLF_102864	Clonorchis sinensis	256	22.7353	42.1875	55.8594	9e-41
Unigene_FD_4887_len_1223	1223	dbj|GAA54412.1|	hypothetical protein CLF_102864	Clonorchis sinensis	256	62.7964	42.1875	55.8594	4e-43
Unigene_FD_4888_len_2142	2142	dbj|GAA57222.1|	protein KRI1	Clonorchis sinensis	470	65.8263	67.0213	75.9574	0
Unigene_FD_4892_len_1736	1736	dbj|GAA52301.1|	polycomb protein SCMH1	Clonorchis sinensis	128	22.1198	76.5625	89.0625	2e-46
Unigene_FD_4893_len_859	859	dbj|GAA53282.1|	NAD+ synthase (glutamine-hydrolysing)	Clonorchis sinensis	94	32.8289	42.5532	53.1915	1e-08
Unigene_FD_4895_len_3652	3652	dbj|GAA54706.1|	multidrug resistance protein 1, partial	Clonorchis sinensis	722	59.31	61.9114	77.9778	0
Unigene_FD_4896_len_2550	2550	gb|AAX26192.2|	SJCHGC09008 protein	Schistosoma japonicum	305	35.8824	80	89.5082	0
Unigene_FD_4897_len_2304	2304	dbj|GAA55235.1|	sodium-coupled monocarboxylate transporter 1	Clonorchis sinensis	640	83.3333	53.125	71.0938	0
Unigene_FD_4899_len_5120	5120	dbj|GAA54354.1|	armadillo repeat-containing protein 8	Clonorchis sinensis	1402	82.1484	46.0057	59.4864	0
Unigene_FD_4900_len_654	654	ref|XP_002579313.1|	histone H3	Schistosoma mansoni	136	62.3853	100	100	2e-87
Unigene_FD_4901_len_932	932	dbj|GAA32207.1|	molybdenum cofactor biosynthesis protein C	Clonorchis sinensis	180	57.9399	47.2222	62.7778	3e-31
Unigene_FD_4902_len_1198	1198	dbj|GAA53480.1|	hypothetical protein CLF_110337	Clonorchis sinensis	338	84.6411	33.7278	51.1834	3e-51
Unigene_FD_4905_len_1160	1160	gb|AAW25351.1|	SJCHGC04650 protein	Schistosoma japonicum	211	54.569	62.0853	78.1991	1e-91
Unigene_FD_4906_len_1079	1079	emb|CCD80663.1|	putative thymidine kinase	Schistosoma mansoni	206	57.2753	60.1942	73.301	2e-72
Unigene_FD_4908_len_3156	3156	dbj|GAA53294.1|	cysteine/serine-rich nuclear protein 1	Clonorchis sinensis	732	69.5817	33.1967	46.1749	1e-73
Unigene_FD_4909_len_1109	1109	ref|XP_002580392.1|	PPIase E; cyclophilin E; peptidyl-prolyl cis-trans isomerase (PPIase) E; rotamase E	Schistosoma mansoni	326	88.1876	80.3681	89.8773	0
Unigene_FD_4910_len_4490	4490	dbj|GAA48113.1|	DNA polymerase theta subunit	Clonorchis sinensis	1284	85.7906	42.2118	55.3738	0
Unigene_FD_4911_len_1216	1216	dbj|GAA53093.1|	retinochrome	Clonorchis sinensis	289	71.2993	36.3322	54.6713	2e-53
Unigene_FD_4915_len_2206	2206	dbj|GAA54316.1|	homeobox protein meis3	Clonorchis sinensis	324	44.0617	41.6667	51.5432	5e-28
Unigene_FD_4919_len_3625	3625	dbj|GAA54184.1|	potassium large conductance calcium-activated channel subfamily M alpha member 1	Clonorchis sinensis	744	61.5724	46.9086	61.0215	7e-173
Unigene_FD_4920_len_882	882	dbj|GAA55721.1|	hypothetical protein CLF_108840	Clonorchis sinensis	155	52.7211	46.4516	65.8065	4e-40
Unigene_FD_4926_len_2083	2083	dbj|GAA50655.1|	multidrug resistance-associated protein 1, partial	Clonorchis sinensis	622	89.5823	31.5113	48.8746	3e-72
Unigene_FD_4927_len_847	847	gb|AAK14815.1|	polyprotein	Schistosoma japonicum	106	37.5443	38.6792	53.7736	2e-08
Unigene_FD_4928_len_1174	1174	dbj|GAA48473.1|	sepiapterin reductase	Clonorchis sinensis	325	83.0494	51.3846	67.6923	3e-111
Unigene_FD_4929_len_1178	1178	dbj|GAA48438.1|	hypothetical protein CLF_101611, partial	Clonorchis sinensis	270	68.7606	22.5926	45.9259	1e-10
Unigene_FD_4930_len_1145	1145	dbj|GAA48438.1|	hypothetical protein CLF_101611, partial	Clonorchis sinensis	257	67.3362	22.179	46.6926	2e-10
Unigene_FD_4931_len_1320	1320	dbj|GAA51888.1|	Ran-binding protein 10	Clonorchis sinensis	314	71.3636	66.242	74.2038	4e-116
Unigene_FD_4932_len_1792	1792	emb|CAX73189.1|	putative GDP-mannose pyrophosphorylase B isoform 2	Schistosoma japonicum	364	60.9375	77.4725	90.3846	0
Unigene_FD_4933_len_2417	2417	dbj|GAA47989.1|	suppressor of cytokine signaling 7	Clonorchis sinensis	686	85.1469	24.4898	37.4636	9e-17
Unigene_FD_4936_len_2109	2109	dbj|GAA30800.2|	hypothetical protein CLF_112992	Clonorchis sinensis	294	41.8208	49.3197	65.6463	6e-81
Unigene_FD_4937_len_3084	3084	dbj|GAA47528.1|	hypothetical protein CLF_100472	Clonorchis sinensis	892	86.7704	32.287	47.6457	9e-104
Unigene_FD_4941_len_2962	2962	ref|XP_002573643.1|	inositol transporter	Schistosoma mansoni	408	41.3234	70.8333	83.3333	0
Unigene_FD_4942_len_4375	4375	dbj|GAA48709.1|	hypothetical protein CLF_101941	Clonorchis sinensis	576	39.4971	31.0764	51.5625	2e-60
Unigene_FD_4943_len_3876	3876	dbj|BAC39065.2|	unnamed protein product	Mus musculus	536	41.4861	57.8358	73.3209	0
Unigene_FD_4946_len_2048	2048	dbj|GAA48159.1|	aminomethyltransferase	Clonorchis sinensis	376	55.0781	60.3723	75.5319	2e-131
Unigene_FD_4947_len_2700	2700	dbj|GAA57019.1|	transcriptional regulator ATRX	Clonorchis sinensis	809	89.8889	65.513	76.885	0
Unigene_FD_4952_len_1203	1203	dbj|GAA52498.1|	RNA-binding protein 24	Clonorchis sinensis	260	64.8379	60	68.0769	3e-79
Unigene_FD_4953_len_1697	1697	dbj|GAA56166.1|	serine/threonine-protein kinase Nek7	Clonorchis sinensis	299	52.858	73.5786	82.6087	9e-145
Unigene_FD_4954_len_2424	2424	dbj|GAA54703.1|	WD repeat and SOCS box-containing protein 1	Clonorchis sinensis	481	59.5297	62.3701	75.8836	0
Unigene_FD_4957_len_2111	2111	dbj|GAA35033.1|	hypothetical protein CLF_110442	Clonorchis sinensis	431	61.2506	38.7471	57.3086	5e-76
Unigene_FD_4958_len_2016	2016	dbj|GAA54352.1|	retrovirus-related Pol polyprotein from transposon 17.6	Clonorchis sinensis	393	58.4821	38.6768	58.0153	1e-77
Unigene_FD_4961_len_1259	1259	dbj|GAA50391.1|	N-acetyltransferase 9	Clonorchis sinensis	140	33.3598	45.7143	61.4286	2e-53
Unigene_FD_4962_len_1605	1605	dbj|GAA48063.1|	peptidyl-prolyl cis-trans isomerase SDCCAG10	Clonorchis sinensis	485	90.6542	71.134	82.268	6e-170
Unigene_FD_4963_len_606	606	gb|AAX27109.2|	SJCHGC02756 protein	Schistosoma japonicum	90	44.5545	66.6667	81.1111	3e-33
Unigene_FD_4964_len_3750	3750	ref|XP_002425343.1|	voltage-activated ion channel, putative	Pediculus humanus corporis	428	34.24	70.7944	81.0748	0
Unigene_FD_4967_len_1555	1555	dbj|GAA55552.1|	lipoma HMGIC fusion partner homolog	Clonorchis sinensis	236	45.5305	44.9153	63.1356	4e-50
Unigene_FD_4970_len_926	926	dbj|GAA47234.1|	nanos homolog 1	Clonorchis sinensis	129	41.7927	68.9922	76.7442	7e-52
Unigene_FD_4971_len_849	849	dbj|GAA47234.1|	nanos homolog 1	Clonorchis sinensis	237	83.7456	45.9916	58.6498	3e-53
Unigene_FD_4973_len_805	805	dbj|GAA57449.1|	GINS complex subunit 2	Clonorchis sinensis	175	65.2174	73.7143	87.4286	8e-91
Unigene_FD_4975_len_3266	3266	dbj|GAA56648.1|	nuclear pore complex protein Nup210, partial	Clonorchis sinensis	1012	92.9577	42.9842	59.4862	0
Unigene_FD_4976_len_1363	1363	dbj|GAA57493.1|	hypothetical protein CLF_112805	Clonorchis sinensis	307	67.5715	44.6254	60.2606	2e-48
Unigene_FD_4977_len_1978	1978	dbj|GAA31345.2|	E3 ubiquitin-protein ligase RNF1/2	Clonorchis sinensis	406	61.5774	71.9212	78.3251	0
Unigene_FD_4978_len_1253	1253	dbj|GAA31345.2|	E3 ubiquitin-protein ligase RNF1/2	Clonorchis sinensis	84	20.1117	65.4762	77.381	3e-26
Unigene_FD_4979_len_3157	3157	dbj|GAA50784.1|	potassium voltage-gated channel subfamily B member 2	Clonorchis sinensis	785	74.5961	46.4968	61.7834	0
Unigene_FD_4981_len_1307	1307	dbj|GAA57015.1|	hypothetical protein CLF_112001	Clonorchis sinensis	287	65.8761	43.2056	57.8397	7e-67
Unigene_FD_4982_len_385	385	gb|AAX30308.2|	SJCHGC02953 protein	Schistosoma japonicum	62	48.3117	35.4839	59.6774	2e-06
Unigene_FD_4983_len_1961	1961	emb|CAX83701.1|	pol polyprotei	Schistosoma japonicum	64	9.79092	50	65.625	5e-18
Unigene_FD_4987_len_1799	1799	dbj|GAA37142.2|	hypothetical protein CLF_111510	Clonorchis sinensis	368	61.3674	45.6522	56.7935	4e-77
Unigene_FD_4992_len_2646	2646	dbj|GAA50022.1|	Ras and EF-hand domain-containing protein	Clonorchis sinensis	668	75.737	44.7605	63.3234	8e-143
Unigene_FD_4993_len_1991	1991	dbj|GAA48337.1|	bromodomain-containing protein 7, partial	Clonorchis sinensis	570	85.8865	50.3509	66.1404	6e-162
Unigene_FD_4994_len_774	774	dbj|GAA48337.1|	bromodomain-containing protein 7, partial	Clonorchis sinensis	85	32.9457	60	81.1765	1e-24
Unigene_FD_4995_len_3949	3949	dbj|GAA50244.1|	hypothetical protein CLF_104280	Clonorchis sinensis	173	13.1426	41.0405	57.8035	6e-27
Unigene_FD_4997_len_1169	1169	dbj|GAA30461.2|	hypothetical protein CLF_109774	Clonorchis sinensis	204	52.3524	66.6667	80.3922	4e-98
Unigene_FD_5006_len_1602	1602	ref|XP_002576517.1|	hypothetical protein	Schistosoma mansoni	430	80.5243	28.1395	46.0465	1e-37
Unigene_FD_5007_len_2894	2894	dbj|GAA54874.1|	hypothetical protein CLF_105940, partial	Clonorchis sinensis	492	51.0021	31.9106	45.122	1e-51
Unigene_FD_5008_len_1007	1007	gb|AAX26832.2|	SJCHGC02456 protein	Schistosoma japonicum	167	49.7517	25.7485	49.7006	1e-06
Unigene_FD_5011_len_2638	2638	emb|CCD77790.1|	putative ribosome biogenesis protein bop1 (block of proliferation 1 protein)	Schistosoma mansoni	819	93.1387	57.1429	71.917	0
Unigene_FD_5012_len_2922	2922	dbj|GAA57225.1|	hypothetical protein CLF_112352	Clonorchis sinensis	144	14.7844	40.9722	53.4722	5e-20
Unigene_FD_5014_len_1389	1389	emb|CAX70144.1|	Nocturnin	Schistosoma japonicum	326	70.4104	48.1595	64.4172	4e-97
Unigene_FD_5016_len_1057	1057	gb|AAP06375.1|	similar to NM_130025 putative small GTP-binding protein in Arabidopsis thaliana	Schistosoma japonicum	215	61.0218	50.6977	70.6977	3e-53
Unigene_FD_5021_len_1215	1215	emb|CAX73357.1|	Protein PER1 precursor	Schistosoma japonicum	258	63.7037	55.0388	70.155	4e-105
Unigene_FD_5023_len_3426	3426	dbj|GAA28252.1|	lysine-specific histone demethylase 1 homolog 3	Clonorchis sinensis	762	66.725	58.5302	68.5039	0
Unigene_FD_5026_len_985	985	gb|AAP06091.1|	hypothetical protein	Schistosoma japonicum	111	33.8071	50.4505	73.8739	1e-27
Unigene_FD_5027_len_1745	1745	dbj|GAA57793.1|	F-box/LRR-repeat protein 4, partial	Clonorchis sinensis	404	69.4556	49.2574	61.8812	4e-111
Unigene_FD_5028_len_1813	1813	dbj|GAA53469.1|	cystinosin	Clonorchis sinensis	370	61.2245	60.8108	75.9459	2e-159
Unigene_FD_5029_len_2583	2583	emb|CCD59472.1|	vesicle docking protein P115, putative	Schistosoma mansoni	775	90.0116	51.6129	68.3871	0
Unigene_FD_5030_len_1074	1074	dbj|GAA27695.2|	heterogeneous nuclear ribonucleoprotein F/H	Clonorchis sinensis	56	15.6425	58.9286	66.0714	1e-18
Unigene_FD_5031_len_1038	1038	dbj|GAA27695.2|	heterogeneous nuclear ribonucleoprotein F/H	Clonorchis sinensis	56	16.185	58.9286	66.0714	1e-18
Unigene_FD_5033_len_2259	2259	ref|XP_002580172.1|	hypothetical protein	Schistosoma mansoni	468	62.1514	64.5299	74.5726	0
Unigene_FD_5035_len_2430	2430	dbj|GAA56307.1|	activin receptor type-1	Clonorchis sinensis	686	84.6914	53.207	61.8076	0
Unigene_FD_5036_len_1302	1302	dbj|GAA39408.2|	glutamyl-tRNA(gln) amidotransferase subunit A homolog	Clonorchis sinensis	355	81.7972	59.1549	71.5493	1e-122
Unigene_FD_5037_len_1259	1259	dbj|GAA39408.2|	glutamyl-tRNA(gln) amidotransferase subunit A homolog	Clonorchis sinensis	265	63.1454	58.4906	70.1887	2e-100
Unigene_FD_5039_len_1901	1901	dbj|GAA51534.1|	squamous cell carcinoma antigen recognized by T-cells 3	Clonorchis sinensis	387	61.0731	47.0284	59.9483	5e-89
Unigene_FD_5041_len_4233	4233	dbj|GAA47703.1|	hypothetical protein CLF_100699	Clonorchis sinensis	947	67.1155	30.2006	42.9778	1e-66
Unigene_FD_5047_len_844	844	dbj|GAA55668.1|	nuclear pore complex protein Nup107	Clonorchis sinensis	113	40.1659	51.3274	64.6018	1e-15
Unigene_FD_5048_len_1545	1545	dbj|GAA36728.2|	protein MAK11	Clonorchis sinensis	410	79.6117	51.4634	66.0976	1e-132
Unigene_FD_5049_len_3425	3425	dbj|GAA49776.1|	RING finger protein B	Clonorchis sinensis	112	9.81022	49.1071	62.5	3e-11
Unigene_FD_5050_len_1562	1562	dbj|GAA57080.1|	hypothetical protein CLF_112110, partial	Clonorchis sinensis	56	10.7554	44.6429	55.3571	1e-08
Unigene_FD_5051_len_3192	3192	dbj|GAA28950.2|	RNA exonuclease 1	Clonorchis sinensis	725	68.1391	54.7586	66.2069	0
Unigene_FD_5053_len_691	691	dbj|GAA47739.1|	ribonuclease P/MRP protein subunit POP5	Clonorchis sinensis	169	73.3719	60.9467	81.0651	5e-70
Unigene_FD_5055_len_3066	3066	dbj|GAA47240.1|	nuclear receptor coactivator 2	Clonorchis sinensis	102	9.98043	86.2745	89.2157	2e-44
Unigene_FD_5056_len_2613	2613	gb|AAX26166.2|	SJCHGC07790 protein	Schistosoma japonicum	53	6.08496	52.8302	73.5849	5e-07
Unigene_FD_5057_len_440	440	dbj|GAA47739.1|	ribonuclease P/MRP protein subunit POP5	Clonorchis sinensis	65	44.3182	56.9231	80	2e-16
Unigene_FD_5063_len_500	500	dbj|GAA52876.1|	large subunit ribosomal protein L23e	Clonorchis sinensis	140	84	97.1429	100	1e-82
Unigene_FD_5064_len_1341	1341	dbj|GAA54285.1|	hypothetical protein CLF_113562	Clonorchis sinensis	124	27.7405	32.2581	46.7742	6e-06
Unigene_FD_5065_len_2963	2963	dbj|GAA43314.2|	zinc finger protein 26	Clonorchis sinensis	378	38.272	39.1534	52.1164	1e-52
Unigene_FD_5070_len_1276	1276	dbj|GAA51388.1|	mitochondrial dimethyladenosine transferase 1	Clonorchis sinensis	312	73.3542	72.7564	83.3333	3e-152
Unigene_FD_5071_len_511	511	gb|AAW27733.1|	SJCHGC05919 protein	Schistosoma japonicum	59	34.638	64.4068	79.661	5e-17
Unigene_FD_5072_len_890	890	emb|CAX73814.1|	Transmembrane protein 66 precursor	Schistosoma japonicum	223	75.1685	40.8072	53.3632	9e-41
Unigene_FD_5074_len_3919	3919	dbj|GAA29606.1|	leucine-rich repeat-containing protein 24	Clonorchis sinensis	793	60.7043	44.1362	59.3947	3e-168
Unigene_FD_5076_len_3845	3845	dbj|GAA49512.1|	hypothetical protein CLF_103171	Clonorchis sinensis	516	40.2601	33.1395	45.5426	5e-53
Unigene_FD_5078_len_1359	1359	gb|AAW27216.1|	SJCHGC05941 protein	Schistosoma japonicum	410	90.5077	56.0976	74.878	2e-151
Unigene_FD_5079_len_475	475	dbj|GAA57338.1|	ribonuclease Z	Clonorchis sinensis	46	29.0526	56.5217	71.7391	8e-07
Unigene_FD_5080_len_1130	1130	emb|CCD77596.1|	hypothetical protein Smp_122970	Schistosoma mansoni	150	39.823	53.3333	74	1e-39
Unigene_FD_5081_len_3157	3157	ref|XP_002572139.1|	hypothetical protein	Schistosoma mansoni	832	79.0624	41.1058	58.0529	0
Unigene_FD_5083_len_2264	2264	ref|XP_002576761.1|	wnt related	Schistosoma mansoni	532	70.4947	56.7669	64.6617	0
Unigene_FD_5084_len_2032	2032	dbj|GAA33194.2|	protein Wnt-4	Clonorchis sinensis	183	27.0177	68.8525	76.5027	7e-77
Unigene_FD_5085_len_5152	5152	ref|XP_002580048.1|	mind bomb	Schistosoma mansoni	934	54.3866	47.0021	59.8501	0
Unigene_FD_5087_len_1223	1223	dbj|GAA52708.1|	hypothetical protein CLF_108653	Clonorchis sinensis	175	42.9272	81.7143	92.5714	4e-105
Unigene_FD_5088_len_1861	1861	dbj|GAA49233.1|	PHD finger protein 10	Clonorchis sinensis	451	72.7028	42.3503	55.4324	2e-80
Unigene_FD_5089_len_1770	1770	emb|CAX73155.1|	hypothetical protein	Schistosoma japonicum	514	87.1186	34.4358	53.3074	6e-85
Unigene_FD_5090_len_1233	1233	emb|CAX73155.1|	hypothetical protein	Schistosoma japonicum	240	58.3942	24.5833	49.5833	9e-12
Unigene_FD_5091_len_870	870	emb|CAX73155.1|	hypothetical protein	Schistosoma japonicum	201	69.3103	22.8856	47.7612	9e-09
Unigene_FD_5092_len_1894	1894	dbj|GAA51434.1|	hypothetical protein CLF_106099	Clonorchis sinensis	240	38.0148	31.25	44.5833	4e-16
Unigene_FD_5093_len_1545	1545	dbj|GAA27889.2|	zinc finger HIT domain-containing protein 2	Clonorchis sinensis	442	85.8252	42.0814	59.5023	3e-103
Unigene_FD_5096_len_2541	2541	ref|XP_002573368.1|	jumonji/arid domain-containing protein	Schistosoma mansoni	748	88.3117	29.9465	47.1925	2e-65
Unigene_FD_5098_len_3743	3743	dbj|GAA35712.2|	adenylate cyclase 9	Clonorchis sinensis	1130	90.5691	35.8407	57.8761	0
Unigene_FD_5099_len_3456	3456	emb|CCD58597.1|	zinc finger protein, putative	Schistosoma mansoni	324	28.125	40.4321	50.6173	9e-39
Unigene_FD_5100_len_721	721	dbj|GAA53226.1|	hypothetical protein CLF_109800, partial	Clonorchis sinensis	59	24.5492	37.2881	66.1017	6e-08
Unigene_FD_5103_len_1300	1300	dbj|GAA52658.1|	probable RNA-binding protein 18	Clonorchis sinensis	276	63.6923	42.3913	58.3333	2e-41
Unigene_FD_5107_len_2020	2020	dbj|GAA28800.2|	PWWP domain-containing protein 2A	Clonorchis sinensis	385	57.1782	33.7662	46.2338	7e-27
Unigene_FD_5110_len_2779	2779	dbj|GAA56828.1|	progesterone-induced-blocking factor 1	Clonorchis sinensis	449	48.4707	30.735	53.8976	7e-53
Unigene_FD_5111_len_5235	5235	dbj|GAA51591.1|	translation initiation factor 3 subunit A, partial	Clonorchis sinensis	1128	64.6418	55.3191	67.7305	0
Unigene_FD_5116_len_3458	3458	dbj|GAA27633.2|	helicase POLQ-like	Clonorchis sinensis	826	71.6599	69.3705	82.9298	0
Unigene_FD_5118_len_871	871	tpe|CAJ00245.1|	TPA: reverse transcriptase	Schistosoma mansoni	111	38.2319	35.1351	47.7477	2e-10
Unigene_FD_5120_len_1020	1020	dbj|GAA38881.2|	box C/D snoRNA protein 1	Clonorchis sinensis	299	87.9412	53.1773	69.5652	2e-104
Unigene_FD_5123_len_3640	3640	emb|CCD79526.1|	hypothetical protein Smp_160170	Schistosoma mansoni	483	39.8077	33.7474	51.7598	1e-59
Unigene_FD_5131_len_1825	1825	ref|XP_002571686.1|	hypothetical protein	Schistosoma mansoni	334	54.9041	61.0778	73.0539	1e-116
Unigene_FD_5133_len_1428	1428	dbj|GAA54677.1|	hypothetical protein CLF_104825	Clonorchis sinensis	154	32.3529	24.6753	47.4026	4e-10
Unigene_FD_5134_len_936	936	emb|CAX73285.1|	hypothetical protein	Schistosoma japonicum	240	76.9231	38.75	56.25	2e-41
Unigene_FD_5135_len_834	834	emb|CAX73285.1|	hypothetical protein	Schistosoma japonicum	108	38.8489	42.5926	52.7778	2e-11
Unigene_FD_5136_len_1077	1077	emb|CAX83711.1|	endonuclease-reverse transcriptase	Schistosoma japonicum	88	24.5125	44.3182	56.8182	8e-13
Unigene_FD_5137_len_2477	2477	dbj|GAA55061.1|	pumilio homolog 2	Clonorchis sinensis	756	91.5624	38.3598	51.8519	2e-114
Unigene_FD_5138_len_1783	1783	gb|AAW26809.2|	SJCHGC04889 protein	Schistosoma japonicum	421	70.8357	65.5582	79.3349	0
Unigene_FD_5139_len_1752	1752	ref|XP_002580541.1|	sodium/sialic acid cotransporter	Schistosoma mansoni	473	80.9932	57.5053	76.1099	0
Unigene_FD_5141_len_4413	4413	dbj|GAA53392.1|	monocarboxylate transporter 12	Clonorchis sinensis	1199	81.5092	40.0334	53.211	5e-170
Unigene_FD_5144_len_943	943	ref|XP_002579236.1|	biotin-protein ligase	Schistosoma mansoni	265	84.3054	39.2453	56.9811	3e-57
Unigene_FD_5145_len_899	899	dbj|GAA50649.1|	hypothetical protein CLF_104854	Clonorchis sinensis	185	61.7353	44.3243	60.5405	1e-45
Unigene_FD_5147_len_1920	1920	dbj|GAA57096.1|	spectrin beta chain brain 1	Clonorchis sinensis	368	57.5	30.7065	51.9022	4e-50
Unigene_FD_5149_len_2817	2817	dbj|GAA52263.1|	ubiquitin carboxyl-terminal hydrolase 10	Clonorchis sinensis	379	40.3621	42.4802	54.3536	3e-83
Unigene_FD_5151_len_3105	3105	dbj|GAA55076.1|	zinc finger protein Gfi-1	Clonorchis sinensis	514	49.6618	48.8327	59.3385	5e-117
Unigene_FD_5155_len_1175	1175	dbj|GAA48222.1|	zinc finger protein 182	Clonorchis sinensis	263	67.1489	57.7947	69.5817	8e-42
Unigene_FD_5156_len_491	491	sp|Q5DC69.2|	H10_SCHJA RecName: Full=10 kDa heat shock protein, mitochondrial; Short=Hsp10; AltName: Full=10 kDa chaperonin; AltName: Full=Chaperonin 10; Short=CPN10 emb|CAX71821.1| heat shock 10kD protein 1	Schistosoma japonicum	101	61.7108	86.1386	94.0594	5e-56
Unigene_FD_5157_len_1214	1214	dbj|GAA47232.1|	protein ARV1, partial	Clonorchis sinensis	213	52.6359	46.9484	63.3803	2e-41
Unigene_FD_5170_len_3925	3925	dbj|GAA27934.2|	kinesin light chain	Clonorchis sinensis	488	37.2994	37.5	57.7869	2e-93
Unigene_FD_5174_len_2438	2438	dbj|GAA48105.1|	leishmanolysin-like peptidase	Clonorchis sinensis	506	62.2642	61.0672	72.7273	0
Unigene_FD_5175_len_4504	4504	dbj|GAA48390.1|	mediator of RNA polymerase II transcription subunit 12-like protein	Clonorchis sinensis	1195	79.5959	53.3054	66.9456	0
Unigene_FD_5177_len_1266	1266	dbj|GAA47166.1|	vesicle transport protein SEC22	Clonorchis sinensis	214	50.7109	82.7103	93.9252	9e-122
Unigene_FD_5178_len_3209	3209	dbj|GAA34268.2|	hypothetical protein CLF_113002	Clonorchis sinensis	759	70.9567	35.7049	54.1502	2e-112
Unigene_FD_5179_len_1194	1194	emb|CAX69450.1|	KRR1, small subunit (SSU) processome component, homolog	Schistosoma japonicum	236	59.2965	78.3898	88.5593	1e-139
Unigene_FD_5181_len_2220	2220	dbj|GAA54112.1|	hypothetical protein CLF_112194	Clonorchis sinensis	107	14.4595	54.2056	71.028	8e-34
Unigene_FD_5182_len_4192	4192	ref|XP_002569791.1|	transportin	Schistosoma mansoni	1140	81.584	68.5965	80.7895	0
Unigene_FD_5185_len_1719	1719	gb|AAW27007.1|	SJCHGC02346 protein	Schistosoma japonicum	395	68.9354	62.0253	78.481	2e-178
Unigene_FD_5186_len_963	963	dbj|GAA35067.2|	RNA-binding motif single-stranded-interacting protein 2	Clonorchis sinensis	159	49.5327	82.3899	91.8239	6e-84
Unigene_FD_5187_len_743	743	dbj|GAA35067.2|	RNA-binding motif single-stranded-interacting protein 2	Clonorchis sinensis	160	64.603	82.5	91.875	5e-86
Unigene_FD_5188_len_1066	1066	ref|XP_002572150.1|	endonuclease III	Schistosoma mansoni	181	50.9381	66.2983	77.3481	1e-80
Unigene_FD_5189_len_314	314	dbj|GAA50332.1|	hypothetical protein CLF_104383	Clonorchis sinensis	92	87.8981	52.1739	69.5652	4e-24
Unigene_FD_5190_len_1756	1756	dbj|GAA52665.1|	hypothetical protein CLF_108589	Clonorchis sinensis	482	82.3462	50.4149	64.1079	5e-103
Unigene_FD_5192_len_1003	1003	emb|CAX69777.1|	putative ATP synthase mitochondrial F1 complex assembly factor 2	Schistosoma japonicum	257	76.8694	54.0856	72.3735	6e-91
Unigene_FD_5193_len_1265	1265	gb|AAX27317.2|	SJCHGC04629 protein	Schistosoma japonicum	275	65.2174	41.8182	61.8182	1e-70
Unigene_FD_5194_len_3557	3557	dbj|GAA56475.1|	dystrophin isoforms A/C/F/G/H	Clonorchis sinensis	1029	86.7866	48.2993	59.378	0
Unigene_FD_5196_len_1601	1601	dbj|GAA55844.1|	negative elongation factor A	Clonorchis sinensis	427	80.0125	77.5176	88.0562	0
Unigene_FD_5197_len_845	845	gb|AAX27467.2|	SJCHGC07480 protein	Schistosoma japonicum	118	41.8935	67.7966	81.3559	7e-37
Unigene_FD_5198_len_627	627	dbj|GAA28480.2|	coiled-coil domain-containing protein 13	Clonorchis sinensis	196	93.7799	29.0816	47.449	9e-13
Unigene_FD_5199_len_597	597	dbj|GAA28480.2|	coiled-coil domain-containing protein 13	Clonorchis sinensis	160	80.402	30.625	51.875	3e-12
Unigene_FD_5201_len_1360	1360	dbj|GAA33037.1|	serine/threonine-protein phosphatase PGAM5 mitochondrial	Clonorchis sinensis	301	66.3971	57.8073	70.0997	6e-117
Unigene_FD_5202_len_3645	3645	dbj|GAA50337.1|	dual specificity phosphatase	Clonorchis sinensis	666	54.8148	34.6847	51.2012	1e-85
Unigene_FD_5206_len_835	835	ref|XP_002575981.1|	Cadmium metallothionein precursor (MT-Cd) (Cd-MT)	Schistosoma mansoni	89	31.976	78.6517	85.3933	6e-46
Unigene_FD_5207_len_1134	1134	emb|CCD58626.1|	hypothetical protein Smp_155320	Schistosoma mansoni	173	45.7672	40.4624	57.8035	2e-33
Unigene_FD_5208_len_2398	2398	dbj|GAA50669.1|	retrovirus-related Pol polyprotein from transposon 17.6	Clonorchis sinensis	84	10.5088	38.0952	52.381	1e-11
Unigene_FD_5209_len_899	899	emb|CAX70621.1|	Heat shock protein 67B2	Schistosoma japonicum	152	50.723	43.4211	61.8421	3e-28
Unigene_FD_5211_len_552	552	tpg|DAA04497.1|	TPA_exp: pol polyprotein	Schistosoma mansoni	182	98.913	35.7143	56.044	7e-31
Unigene_FD_5212_len_1149	1149	dbj|GAA37244.2|	methylglutaconyl-CoA hydratase	Clonorchis sinensis	290	75.718	66.5517	80.3448	2e-121
Unigene_FD_5214_len_1368	1368	ref|XP_002569859.1|	hypothetical protein	Schistosoma mansoni	202	44.2982	25.7426	44.0594	3e-11
Unigene_FD_5215_len_1303	1303	ref|XP_002569859.1|	hypothetical protein	Schistosoma mansoni	318	73.2157	24.8428	43.3962	3e-17
Unigene_FD_5216_len_2465	2465	dbj|GAA54493.1|	polynucleotide 5'-hydroxyl-kinase nol-9	Clonorchis sinensis	668	81.2982	47.9042	66.1677	0
Unigene_FD_5217_len_4266	4266	ref|XP_001511461.2|	PREDICTED: WD repeat-containing protein 35	Ornithorhynchus anatinus	670	47.1167	46.2687	64.1791	0
Unigene_FD_5218_len_1291	1291	dbj|GAA50751.1|	WD repeat-containing protein 35	Clonorchis sinensis	106	24.6321	74.5283	87.7358	1e-44
Unigene_FD_5219_len_1454	1454	ref|XP_002569871.1|	hypothetical protein	Schistosoma mansoni	369	76.1348	34.4173	51.7615	1e-45
Unigene_FD_5220_len_1102	1102	gb|ADO27731.1|	probable o-sialoglycoprotein endopeptidase	Ictalurus furcatus	333	90.6534	70.8709	84.985	1e-167
Unigene_FD_5222_len_2276	2276	ref|XP_002573300.1|	hypothetical protein	Schistosoma mansoni	643	84.754	52.0995	67.0295	0
Unigene_FD_5223_len_1030	1030	dbj|GAA54707.1|	hypothetical protein CLF_105004	Clonorchis sinensis	70	20.3883	37.1429	62.8571	6e-06
Unigene_FD_5226_len_1065	1065	dbj|GAA51598.1|	calcium-activated potassium channel subunit beta-2	Clonorchis sinensis	176	49.5775	57.3864	69.8864	5e-59
Unigene_FD_5227_len_2865	2865	gb|EFB25975.1|	hypothetical protein PANDA_002843	Ailuropoda melanoleuca	629	65.8639	57.5517	70.4293	0
Unigene_FD_5228_len_900	900	dbj|GAA48819.1|	glutathione S-transferase	Clonorchis sinensis	177	59	72.8814	86.4407	1e-86
Unigene_FD_5233_len_2103	2103	gb|EGR32453.1|	tetratricopeptide repeat protein	Ichthyophthirius multifiliis	643	91.7261	48.056	67.6516	0
Unigene_FD_5235_len_1517	1517	ref|XP_002580312.1|	hypothetical protein	Schistosoma mansoni	417	82.4654	26.6187	43.4053	1e-28
Unigene_FD_5238_len_528	528	dbj|GAA54233.1|	large subunit ribosomal protein L28e	Clonorchis sinensis	105	59.6591	83.8095	95.2381	1e-57
Unigene_FD_5239_len_3208	3208	ref|XP_002571775.1|	glypican	Schistosoma mansoni	383	35.8167	43.8642	63.4465	3e-96
Unigene_FD_5243_len_2207	2207	dbj|GAA53722.1|	cell differentiation protein RCD1 homolog	Clonorchis sinensis	288	39.1482	80.2083	87.8472	3e-152
Unigene_FD_5244_len_1043	1043	gb|AAW26283.1|	SJCHGC00869 protein	Schistosoma japonicum	311	89.4535	76.2058	88.746	0
Unigene_FD_5245_len_1530	1530	dbj|GAA42320.2|	protein phosphatase 1 catalytic subunit	Clonorchis sinensis	367	71.9608	51.4986	71.1172	4e-113
Unigene_FD_5248_len_852	852	emb|CCD83031.1|	putative cytoplasmic polyadenylation element binding protein (cpeb)	Schistosoma mansoni	134	47.1831	65.6716	80.597	2e-56
Unigene_FD_5249_len_1585	1585	dbj|GAA53832.1|	protein tyrosine phosphatase receptor type B	Clonorchis sinensis	307	58.1073	35.8306	53.4202	3e-54
Unigene_FD_5250_len_4743	4743	dbj|GAA36997.2|	forkhead box protein J1	Clonorchis sinensis	233	14.7375	69.5279	78.97	9e-91
Unigene_FD_5251_len_1763	1763	dbj|GAA53964.1|	hypothetical protein CLF_111743	Clonorchis sinensis	425	72.3199	44	60.4706	2e-75
Unigene_FD_5252_len_1498	1498	dbj|GAA35784.2|	guanine nucleotide binding protein (G protein) beta other	Clonorchis sinensis	386	77.3031	52.5907	71.2435	4e-136
Unigene_FD_5254_len_1410	1410	dbj|GAA28041.2|	Ras association domain-containing protein 8	Clonorchis sinensis	336	71.4894	55.6548	67.5595	5e-92
Unigene_FD_5255_len_1637	1637	dbj|GAA50951.1|	hypothetical protein CLF_105300, partial	Clonorchis sinensis	406	74.4044	49.2611	66.5025	4e-134
Unigene_FD_5257_len_4381	4381	dbj|GAA54969.1|	teneurin-4	Clonorchis sinensis	1089	74.572	51.056	66.2075	0
Unigene_FD_5258_len_1689	1689	dbj|GAA55873.1|	lysosome membrane protein 2	Clonorchis sinensis	453	80.4618	35.0993	53.2009	3e-57
Unigene_FD_5262_len_2189	2189	dbj|GAA34141.2|	pre-mRNA 3'-end-processing factor FIP1	Clonorchis sinensis	307	42.074	63.1922	76.2215	3e-122
Unigene_FD_5263_len_1468	1468	dbj|GAA28104.2|	RNA-binding motif protein X-linked 2	Clonorchis sinensis	333	68.0518	48.9489	61.8619	3e-85
Unigene_FD_5265_len_1317	1317	dbj|GAA56825.1|	RPA-interacting protein	Clonorchis sinensis	88	20.0456	42.0455	57.9545	2e-09
Unigene_FD_5266_len_1253	1253	dbj|GAA56825.1|	RPA-interacting protein	Clonorchis sinensis	233	55.7861	42.9185	60.0858	2e-39
Unigene_FD_5267_len_1743	1743	ref|XP_002579569.1|	hypothetical protein	Schistosoma mansoni	525	90.3614	37.9048	52.381	3e-97
Unigene_FD_5269_len_672	672	gb|AAW26277.1|	SJCHGC04492 protein	Schistosoma japonicum	160	71.4286	60	80	7e-71
Unigene_FD_5273_len_751	751	dbj|GAA57655.1|	nose resistant to fluoxetine protein 6	Clonorchis sinensis	71	28.3622	45.0704	70.4225	7e-14
Unigene_FD_5274_len_725	725	dbj|GAA51369.1|	nose resistant to fluoxetine protein 6, partial	Clonorchis sinensis	101	41.7931	46.5347	71.2871	1e-22
Unigene_FD_5275_len_3090	3090	ref|XP_002575014.1|	nuclear receptor nhr-48	Schistosoma mansoni	655	63.5922	58.0153	68.5496	0
Unigene_FD_5277_len_858	858	dbj|GAA54774.1|	prestin	Clonorchis sinensis	77	26.9231	42.8571	71.4286	5e-11
Unigene_FD_5279_len_1802	1802	dbj|GAA57395.1|	hypothetical protein CLF_112661, partial	Clonorchis sinensis	386	64.2619	47.4093	63.7306	9e-88
Unigene_FD_5282_len_1159	1159	ref|XP_002576295.1|	hypothetical protein	Schistosoma mansoni	344	89.0423	77.0349	86.9186	0
Unigene_FD_5283_len_993	993	dbj|GAA30213.2|	mitogen-activated protein kinase organizer 1	Clonorchis sinensis	191	57.7039	84.2932	91.623	1e-106
Unigene_FD_5286_len_2044	2044	dbj|GAA27627.2|	DNA excision repair protein ERCC-4	Clonorchis sinensis	662	97.1624	53.7764	68.7311	0
Unigene_FD_5290_len_608	608	ref|XP_002577221.1|	hypothetical protein	Schistosoma mansoni	101	49.8355	49.505	69.3069	1e-15
Unigene_FD_5292_len_588	588	dbj|GAA49166.1|	mitochondrial import inner membrane translocase subunit TIM9	Clonorchis sinensis	78	39.7959	97.4359	100	3e-46
Unigene_FD_5297_len_1461	1461	dbj|GAA48138.1|	serine protease HTRA2 mitochondrial	Clonorchis sinensis	309	63.4497	77.3463	86.4078	5e-155
Unigene_FD_5301_len_1756	1756	dbj|GAA34819.2|	uridine monophosphate synthetase	Clonorchis sinensis	482	82.3462	55.8091	71.9917	1e-172
Unigene_FD_5302_len_652	652	ref|XP_002613347.1|	hypothetical protein BRAFLDRAFT_118730	Branchiostoma floridae	97	44.6319	51.5464	68.0412	6e-28
Unigene_FD_5305_len_1348	1348	dbj|GAA49127.1|	BET1 homolog	Clonorchis sinensis	203	45.178	26.601	46.798	2e-10
Unigene_FD_5306_len_3367	3367	dbj|GAA28015.2|	topoisomerase (DNA) II binding protein 1	Clonorchis sinensis	1012	90.1693	48.2213	61.9565	0
Unigene_FD_5307_len_1434	1434	dbj|GAA52930.1|	hypothetical protein CLF_109133	Clonorchis sinensis	192	40.1674	45.8333	58.3333	4e-35
Unigene_FD_5308_len_1504	1504	ref|XP_002578087.1|	diaphanous	Schistosoma mansoni	378	75.3989	64.0212	80.1587	4e-137
Unigene_FD_5309_len_1035	1035	ref|XP_002571787.1|	vamp-2	Schistosoma mansoni	88	25.5072	71.5909	78.4091	2e-30
Unigene_FD_5310_len_1591	1591	dbj|GAA40931.1|	actin	Clonorchis sinensis	365	68.8246	49.589	71.7808	4e-120
Unigene_FD_5311_len_1905	1905	dbj|GAA49515.1|	condensin complex subunit 1	Clonorchis sinensis	537	84.5669	63.8734	73.3706	0
Unigene_FD_5319_len_1321	1321	dbj|GAA49638.1|	JNK1/MAPK8-associated membrane protein	Clonorchis sinensis	212	48.1453	46.2264	63.6792	2e-51
Unigene_FD_5320_len_1069	1069	dbj|GAA52998.1|	hypothetical protein CLF_109297, partial	Clonorchis sinensis	195	54.724	28.2051	49.7436	4e-17
Unigene_FD_5321_len_732	732	dbj|GAA57290.1|	tetratricopeptide repeat protein 5	Clonorchis sinensis	148	60.6557	39.1892	58.7838	4e-19
Unigene_FD_5322_len_695	695	dbj|GAA57290.1|	tetratricopeptide repeat protein 5	Clonorchis sinensis	86	37.1223	37.2093	56.9767	3e-14
Unigene_FD_5325_len_2730	2730	dbj|GAA52584.1|	sortilin	Clonorchis sinensis	507	55.7143	52.6627	64.8915	2e-164
Unigene_FD_5326_len_2030	2030	dbj|GAA52584.1|	sortilin	Clonorchis sinensis	661	97.6847	54.3116	65.9607	0
Unigene_FD_5328_len_1788	1788	ref|XP_002576409.1|	phenylalanyl-tRNA synthetase mitochondrial	Schistosoma mansoni	466	78.1879	62.4464	76.824	0
Unigene_FD_5332_len_2898	2898	dbj|GAA53189.1|	zinc finger homeobox protein 1	Clonorchis sinensis	87	9.00621	87.3563	95.4023	7e-44
Unigene_FD_5336_len_671	671	ref|XP_002576578.1|	hypothetical protein	Schistosoma mansoni	143	63.9344	40.5594	60.1399	3e-26
Unigene_FD_5341_len_960	960	dbj|GAA36497.1|	hypothetical protein CLF_101975	Clonorchis sinensis	186	58.125	52.6882	73.6559	2e-61
Unigene_FD_5342_len_1257	1257	dbj|GAA57529.1|	18S rRNA (adenine1779-N6/adenine1780-N6)-dimethyltransferase	Clonorchis sinensis	312	74.463	75.9615	88.7821	0
Unigene_FD_5345_len_1162	1162	gb|AAC24982.2|	reverse transcriptase	synthetic construct	171	44.148	30.4094	43.8596	7e-13
Unigene_FD_5346_len_3580	3580	emb|CCD76654.1|	putative nuclear pore complex protein	Schistosoma mansoni	1015	85.0559	47.9803	62.9557	0
Unigene_FD_5347_len_1968	1968	ref|XP_002579764.1|	hypothetical protein	Schistosoma mansoni	246	37.5	56.9106	67.0732	6e-48
Unigene_FD_5351_len_3212	3212	dbj|GAA52605.1|	protocadherin-1	Clonorchis sinensis	944	88.1694	53.2839	69.2797	0
Unigene_FD_5353_len_1999	1999	ref|XP_002573957.1|	rna binding motif protein	Schistosoma mansoni	375	56.2781	84.5333	90.6667	0
Unigene_FD_5356_len_1940	1940	dbj|GAA51276.1|	monocyte to macrophage differentiation protein	Clonorchis sinensis	227	35.1031	61.674	76.2115	9e-92
Unigene_FD_5359_len_2184	2184	dbj|GAA31889.1|	PDZ and LIM domain protein Zasp	Clonorchis sinensis	327	44.9176	67.5841	82.263	1e-146
Unigene_FD_5360_len_1837	1837	ref|XP_002574222.1|	hypothetical protein	Schistosoma mansoni	570	93.0866	30.1754	46.1404	2e-38
Unigene_FD_5361_len_3492	3492	ref|XP_002574647.1|	eps8-related protein	Schistosoma mansoni	337	28.9519	47.4777	63.2047	6e-86
Unigene_FD_5364_len_1896	1896	emb|CAX73258.1|	Spermatogenesis-associated protein 6 precursor	Schistosoma japonicum	307	48.5759	54.3974	70.0326	6e-105
Unigene_FD_5365_len_581	581	dbj|GAA49031.1|	FERM RhoGEF and pleckstrin domain-containing protein 2	Clonorchis sinensis	159	82.0998	43.3962	51.5723	1e-07
Unigene_FD_5366_len_1883	1883	dbj|GAA55734.1|	probable protein-cysteine N-palmitoyltransferase porcupine	Clonorchis sinensis	526	83.8024	46.9582	62.3574	3e-139
Unigene_FD_5367_len_2613	2613	dbj|GAA50870.1|	bromo adjacent homology domain-containing 1 protein	Clonorchis sinensis	589	67.6234	39.5586	52.8014	6e-94
Unigene_FD_5370_len_2080	2080	dbj|GAA54451.1|	acyl-CoA thioesterase-related	Clonorchis sinensis	222	32.0192	27.4775	49.0991	6e-20
Unigene_FD_5374_len_3422	3422	emb|CAX73775.1|	protein tyrosine phosphatase, non-receptor type 11	Schistosoma japonicum	307	26.9141	82.7362	89.2508	0
Unigene_FD_5376_len_3072	3072	dbj|GAA53233.1|	band 4.1-like protein 3	Clonorchis sinensis	879	85.8398	69.5108	79.7497	0
Unigene_FD_5377_len_1620	1620	ref|XP_002739260.1|	PREDICTED: spermatogenesis associated 17-like	Saccoglossus kowalevskii	356	65.9259	36.5169	53.3708	1e-42
Unigene_FD_5379_len_1242	1242	dbj|GAA50974.1|	zinc finger protein 609	Clonorchis sinensis	356	85.9903	43.5393	56.1798	1e-62
Unigene_FD_5380_len_792	792	dbj|GAA50974.1|	zinc finger protein 609	Clonorchis sinensis	114	43.1818	69.2982	79.8246	4e-43
Unigene_FD_5381_len_861	861	dbj|GAA57242.1|	ankyrin-1	Clonorchis sinensis	161	56.0976	50.9317	71.4286	2e-52
Unigene_FD_5382_len_1722	1722	dbj|GAA53045.1|	hypothetical protein CLF_109407	Clonorchis sinensis	61	10.6272	47.541	65.5738	4e-08
Unigene_FD_5386_len_3103	3103	dbj|GAA55618.1|	neuron navigator 2	Clonorchis sinensis	893	86.3358	38.1859	54.4233	7e-154
Unigene_FD_5387_len_2680	2680	gb|AAW26523.1|	SJCHGC07335 protein	Schistosoma japonicum	100	11.194	71	85	7e-42
Unigene_FD_5388_len_3027	3027	dbj|GAA39524.2|	transformation/transcription domain-associated protein	Clonorchis sinensis	945	93.6571	45.1852	58.836	0
Unigene_FD_5393_len_1305	1305	ref|XP_002578990.1|	proteasome-associated protein ecm29-related	Schistosoma mansoni	297	68.2759	68.0135	84.1751	5e-144
Unigene_FD_5397_len_917	917	dbj|GAA30609.2|	U3 small nucleolar RNA-associated protein MPP10, partial	Clonorchis sinensis	200	65.4308	70.5	82	5e-91
Unigene_FD_5398_len_2785	2785	ref|XP_003228519.1|	PREDICTED: putative adenosylhomocysteinase 3-like	Anolis carolinensis	305	32.8546	75.7377	88.5246	0
Unigene_FD_5401_len_2777	2777	ref|XP_002579893.1|	ccr4 not-related	Schistosoma mansoni	841	90.8534	56.5993	69.4411	0
Unigene_FD_5405_len_1721	1721	dbj|GAA50435.1|	JNK-interacting protein	Clonorchis sinensis	571	99.5352	52.7145	65.4991	6e-148
Unigene_FD_5407_len_1975	1975	emb|CAX73009.1|	acid phosphatase, prostate	Schistosoma japonicum	400	60.7595	38.5	52.75	3e-75
Unigene_FD_5409_len_3485	3485	dbj|GAA37608.1|	para-nitrobenzyl esterase	Clonorchis sinensis	646	55.6098	52.4768	67.1827	0
Unigene_FD_5410_len_2899	2899	ref|XP_002577133.1|	hypothetical protein	Schistosoma mansoni	861	89.0997	38.2114	53.3101	7e-152
Unigene_FD_5413_len_1974	1974	dbj|GAA51123.1|	Ras guanine nucleotide exchange factor	Clonorchis sinensis	402	61.0942	42.0398	55.9701	5e-76
Unigene_FD_5416_len_1856	1856	emb|CAX73691.1|	putative LIM domain binding 3	Schistosoma japonicum	423	68.3728	47.0449	61.7021	4e-124
Unigene_FD_5419_len_2022	2022	dbj|GAA56559.1|	Ras association domain-containing protein 1	Clonorchis sinensis	156	23.1454	64.1026	77.5641	5e-54
Unigene_FD_5420_len_1628	1628	dbj|GAA54958.1|	hypothetical protein CLF_106187	Clonorchis sinensis	339	62.4693	56.0472	70.7965	8e-103
Unigene_FD_5421_len_2802	2802	dbj|GAA48942.1|	jumonji domain-containing protein 1	Clonorchis sinensis	65	6.95931	92.3077	96.9231	3e-26
Unigene_FD_5422_len_951	951	dbj|GAA53298.1|	26S proteasome non-ATPase regulatory subunit 10	Clonorchis sinensis	162	51.1041	62.963	79.0123	1e-63
Unigene_FD_5426_len_1202	1202	ref|XP_002575656.1|	hypothetical protein	Schistosoma mansoni	144	35.9401	36.1111	52.7778	2e-11
Unigene_FD_5428_len_911	911	emb|CAX76097.1|	39S ribosomal protein L18, mitochondrial precursor	Schistosoma japonicum	263	86.6081	57.0342	72.6236	5e-98
Unigene_FD_5433_len_1972	1972	ref|XP_002579404.1|	mitochondrial chaperone BCS1	Schistosoma mansoni	354	53.854	79.661	89.2655	0
Unigene_FD_5435_len_2814	2814	dbj|GAA48351.1|	hypothetical protein CLF_101502	Clonorchis sinensis	603	64.2857	30.8458	41.6252	2e-34
Unigene_FD_5436_len_705	705	ref|XP_002577571.1|	vacuolar ATP synthase proteolipid subunit 1 2 3	Schistosoma mansoni	152	64.6809	77.6316	89.4737	4e-73
Unigene_FD_5440_len_1892	1892	emb|CCD59958.1|	zinc finger protein, putative	Schistosoma mansoni	644	102.114	45.3416	62.1118	6e-129
Unigene_FD_5442_len_761	761	ref|XP_003150539.1|	hypothetical protein LOAG_14999	Loa loa	99	39.0276	29.2929	45.4545	3e-07
Unigene_FD_5443_len_2425	2425	dbj|GAA27368.2|	nucleolar protein 56	Clonorchis sinensis	400	49.4845	60.75	73.25	1e-134
Unigene_FD_5446_len_5786	5786	dbj|GAA52565.1|	calcium uptake protein 1 mitochondrial	Clonorchis sinensis	921	47.7532	34.6363	49.4028	9e-82
Unigene_FD_5451_len_1664	1664	gb|AAX28304.2|	SJCHGC04545 protein	Schistosoma japonicum	187	33.7139	78.6096	94.1176	4e-107
Unigene_FD_5452_len_1647	1647	ref|XP_002576952.1|	cpg binding protein	Schistosoma mansoni	371	67.5774	60.1078	75.7412	5e-150
Unigene_FD_5454_len_711	711	dbj|GAA29155.1|	dCMP deaminase	Clonorchis sinensis	188	79.3249	70.2128	81.9149	5e-86
Unigene_FD_5456_len_1781	1781	emb|CCD80473.1|	hypothetical protein Smp_168710	Schistosoma mansoni	581	97.8664	43.3735	58.3477	3e-137
Unigene_FD_5459_len_659	659	ref|XP_002574540.1|	axonemal dynein light chain	Schistosoma mansoni	62	28.2246	75.8065	87.0968	8e-38
Unigene_FD_5461_len_3928	3928	dbj|GAA50881.1|	protein ELYS	Clonorchis sinensis	1352	103.259	38.8314	54.3639	0
Unigene_FD_5462_len_2274	2274	ref|XP_002579540.1|	sporulation protein rmd5-related (glucose-induced degradation protein 2)	Schistosoma mansoni	468	61.7414	52.5641	71.5812	2e-154
Unigene_FD_5464_len_1338	1338	ref|XP_002579542.1|	sporulation protein rmd5-related (glucose-induced degradation protein 2)	Schistosoma mansoni	251	56.278	47.8088	70.9163	5e-66
Unigene_FD_5467_len_1497	1497	dbj|GAA34904.2|	39S ribosomal protein L4 mitochondrial	Clonorchis sinensis	393	78.7575	55.7252	68.4478	4e-140
Unigene_FD_5472_len_758	758	ref|XP_002574679.1|	hypothetical protein	Schistosoma mansoni	175	69.2612	70.2857	85.7143	3e-57
Unigene_FD_5475_len_699	699	emb|CAX73010.1|	hypothetical protein	Schistosoma japonicum	187	80.2575	53.4759	67.3797	1e-52
Unigene_FD_5477_len_2726	2726	dbj|GAA57004.1|	hypothetical protein CLF_111983	Clonorchis sinensis	691	76.0455	22.7207	41.2446	7e-34
Unigene_FD_5479_len_579	579	dbj|GAA57630.1|	UPF0378 protein KIAA0100	Clonorchis sinensis	186	96.3731	68.8172	84.9462	2e-94
Unigene_FD_5485_len_568	568	gb|AAM93546.1|	polyprotein	Schistosoma japonicum	162	85.5634	38.8889	57.4074	4e-23
Unigene_FD_5489_len_890	890	dbj|GAA51839.1|	hypothetical protein CLF_106875	Clonorchis sinensis	93	31.3483	60.2151	79.5699	5e-36
Unigene_FD_5490_len_854	854	emb|CAX71624.1|	large subunit ribosomal protein L7e	Schistosoma japonicum	252	88.5246	71.0317	84.9206	1e-130
Unigene_FD_5492_len_314	314	dbj|GAA52467.1|	nuclear pore complex protein Nup155	Clonorchis sinensis	74	70.7006	54.0541	64.8649	6e-14
Unigene_FD_5498_len_604	604	gb|AAC24983.1|	reverse transcriptase	Schistosoma mansoni	43	21.3576	53.4884	74.4186	5e-06
Unigene_FD_5500_len_681	681	gb|AAK14815.1|	polyprotein	Schistosoma japonicum	69	30.3965	46.3768	63.7681	5e-15
Unigene_FD_5507_len_562	562	ref|XP_001178664.1|	PREDICTED: hypothetical protein	Strongylocentrotus purpuratus	47	25.089	44.6809	70.2128	7e-10
Unigene_FD_5509_len_613	613	gb|ABC66278.1|	secreted saposin-like protein SAP-3	Fasciola gigantica	67	32.7896	34.3284	56.7164	9e-06
Unigene_FD_5511_len_669	669	dbj|GAA55968.1|	small subunit ribosomal protein S23e	Clonorchis sinensis	144	64.574	95.1389	99.3056	6e-91
Unigene_FD_5519_len_463	463	emb|CAX73915.1|	hypotheticial protein	Schistosoma japonicum	47	30.4536	70.2128	80.8511	1e-12
Unigene_FD_5522_len_493	493	dbj|BAL79568.1|	hypothetical protein S23_63860	Bradyrhizobium sp. S23321	89	54.1582	96.6292	98.8764	6e-56
Unigene_FD_5524_len_1692	1692	dbj|GAA47325.1|	PERQ amino acid-rich with GYF domain-containing protein 2	Clonorchis sinensis	487	86.3475	39.0144	49.2813	3e-73
Unigene_FD_5526_len_1860	1860	ref|NP_001090003.1|	uncharacterized protein LOC735074	Xenopus laevis	226	36.4516	96.9027	97.3451	5e-149
Unigene_FD_5532_len_870	870	emb|CCD61084.1|	acyl-CoA:glycerol-3-phosphate acyltransferase	Schistosoma mansoni	44	15.1724	59.0909	75	5e-11
Unigene_FD_5535_len_1528	1528	ref|NP_001087574.1|	MGC84749 protein	Xenopus laevis	269	52.8141	97.7695	98.8848	0
Unigene_FD_5540_len_836	836	dbj|GAA51768.1|	small subunit ribosomal protein S6e	Clonorchis sinensis	185	66.3876	90.8108	95.6757	2e-117
Unigene_FD_5541_len_805	805	dbj|GAA29335.2|	cAMP-dependent protein kinase regulator	Clonorchis sinensis	155	57.764	58.7097	73.5484	4e-60
Unigene_FD_5550_len_689	689	gb|AAX30286.2|	SJCHGC02752 protein	Schistosoma japonicum	99	43.106	53.5354	73.7374	8e-28
Unigene_FD_5558_len_1653	1653	dbj|GAA39371.2|	tyrosine 3-monooxygenase/tryptophan 5-monooxygenase activation protein	Clonorchis sinensis	227	41.1978	80.6167	86.7841	3e-116
Unigene_FD_5566_len_737	737	ref|XP_002579480.1|	hypothetical protein	Schistosoma mansoni	149	60.6513	46.9799	64.4295	2e-41
Unigene_FD_5568_len_528	528	dbj|GAA34658.2|	nicotinate phosphoribosyltransferase	Clonorchis sinensis	138	78.4091	73.1884	86.9565	3e-65
Unigene_FD_5570_len_935	935	emb|CCD58896.1|	Selenoprotein W, putative	Schistosoma mansoni	82	26.3102	60.9756	78.0488	3e-26
Unigene_FD_5589_len_524	524	gb|AAM93546.1|	polyprotein	Schistosoma japonicum	142	81.2977	42.9577	57.0423	5e-22
Unigene_FD_5598_len_2339	2339	emb|CAJ38386.1|	alpha tubulin	Plantago major	259	33.2193	83.7838	95.3668	0
Unigene_FD_5603_len_870	870	gb|AAW27093.1|	SJCHGC05729 protein	Schistosoma japonicum	112	38.6207	86.6071	93.75	2e-77
Unigene_FD_5605_len_570	570	gb|ACE06879.1|	unknown	Schistosoma japonicum	89	46.8421	83.1461	93.2584	3e-48
Unigene_FD_5609_len_894	894	emb|CCD82369.1|	hypothetical protein Smp_025340	Schistosoma mansoni	167	56.0403	79.0419	85.6287	3e-76
Unigene_FD_5613_len_451	451	gb|AAW24817.1|	SJCHGC05252 protein	Schistosoma japonicum	115	76.4967	80.8696	89.5652	1e-51
Unigene_FD_5616_len_1029	1029	gb|AEC48730.1|	ubiquitin-conjugating enzyme E2 b	Eriocheir sinensis	147	42.8571	84.3537	93.1973	9e-89
Unigene_FD_5619_len_789	789	emb|CCD61084.1|	acyl-CoA:glycerol-3-phosphate acyltransferase	Schistosoma mansoni	101	38.403	41.5842	54.4554	6e-08
Unigene_FD_5621_len_584	584	emb|CAX74442.1|	ATPase, F0 complex, subunit F6, mitochondrial,domain-containing protein	Schistosoma japonicum	83	42.637	57.8313	78.3133	2e-25
Unigene_FD_5629_len_853	853	ref|XP_002579070.1|	ran	Schistosoma mansoni	149	52.4033	93.2886	95.9732	5e-95
Unigene_FD_5630_len_743	743	dbj|GAA55091.1|	MAGUK p55 subfamily member 7	Clonorchis sinensis	172	69.4482	53.4884	70.3488	2e-39
Unigene_FD_5631_len_895	895	ref|XP_002572968.1|	cell polarity protein	Schistosoma mansoni	301	100.894	43.5216	63.7874	2e-70
Unigene_FD_5632_len_1572	1572	dbj|GAA49452.1|	dynein heavy chain 5 axonemal	Clonorchis sinensis	523	99.8092	82.7916	93.6902	0
Unigene_FD_5633_len_1313	1313	emb|CCD58835.1|	ubiquitin ligase E3 alpha-related	Schistosoma mansoni	385	87.9665	45.7143	61.8182	3e-98
Unigene_FD_5637_len_1222	1222	emb|CCD82049.1|	putative netrin receptor unc5	Schistosoma mansoni	298	73.1588	46.3087	62.7517	6e-66
Unigene_FD_5642_len_2145	2145	emb|CCD61029.1|	DNA polymerase zeta catalytic subunit, putative	Schistosoma mansoni	279	39.021	27.5986	44.086	2e-11
Unigene_FD_5645_len_1352	1352	emb|CAA76299.1|	homeodomain protein	Lineus sanguineus	64	14.2012	87.5	96.875	6e-31
Unigene_FD_5650_len_692	692	dbj|GAA40928.2|	hypothetical protein CLF_102291	Clonorchis sinensis	215	93.2081	22.3256	45.1163	7e-06
Unigene_FD_5652_len_492	492	ref|XP_002573037.1|	hypothetical protein	Schistosoma mansoni	87	53.0488	52.8736	78.1609	5e-26
Unigene_FD_5654_len_313	313	dbj|GAA49364.1|	Ras-related protein Rab-35	Clonorchis sinensis	71	68.0511	88.7324	94.3662	6e-35
Unigene_FD_5655_len_2029	2029	sp|Q04831.1|	LNA_PANAR RecName: Full=Glutamine synthetase; AltName: Full=Glutamate--ammonia ligase gb|AAA02583.1| glutamine synthetase	Panulirus argus	354	52.3411	66.1017	77.6836	0
Unigene_FD_5656_len_387	387	emb|CAX83714.1|	reverse transcriptase	Schistosoma japonicum	127	98.4496	29.1339	49.6063	8e-12
Unigene_FD_5659_len_1209	1209	ref|XP_002574167.1|	PRX_like2 domain-containing protein	Schistosoma mansoni	196	48.6352	62.7551	79.5918	3e-83
Unigene_FD_5662_len_718	718	dbj|GAA30932.2|	dynein light chain LC8-type	Clonorchis sinensis	47	19.6379	91.4894	97.8723	3e-31
Unigene_FD_5668_len_2094	2094	dbj|BAH13735.1|	unnamed protein product	Homo sapiens	317	45.4155	79.1798	88.3281	0
Unigene_FD_5669_len_2275	2275	emb|CAX72455.1|	hypothetical protein	Schistosoma japonicum	134	17.6703	32.8358	53.7313	1e-13
Unigene_FD_5673_len_1084	1084	emb|CAX76656.1|	deoxyribonuclease	Schistosoma japonicum	274	75.8303	71.1679	85.7664	3e-135
Unigene_FD_5678_len_449	449	dbj|GAA57618.1|	hypothetical protein CLF_112976	Clonorchis sinensis	54	36.0802	50	68.5185	3e-11
Unigene_FD_5683_len_1148	1148	ref|XP_002580377.1|	hypothetical protein	Schistosoma mansoni	158	41.2892	51.8987	69.6203	4e-67
Unigene_FD_5684_len_501	501	dbj|GAA57867.1|	ubiquitin-like protein 5	Clonorchis sinensis	64	38.3234	90.625	96.875	6e-35
Unigene_FD_5688_len_677	677	emb|CAX71798.1|	hypothetical protein	Schistosoma japonicum	101	44.7563	52.4752	75.2475	3e-26
Unigene_FD_5705_len_1798	1798	ref|XP_002301768.1|	predicted protein	Populus trichocarpa	58	9.67742	44.8276	65.5172	2e-07
Unigene_FD_5707_len_4356	4356	dbj|GAA49264.1|	ubiquitin carboxyl-terminal hydrolase 2	Clonorchis sinensis	326	22.4518	82.8221	91.411	0
Unigene_FD_5709_len_536	536	gb|AAC24982.2|	reverse transcriptase	synthetic construct	139	77.7985	38.8489	53.9568	1e-16
Unigene_FD_5711_len_608	608	dbj|GAA57062.1|	glutamine-rich protein 2	Clonorchis sinensis	197	97.2039	49.2386	60.4061	1e-32
Unigene_FD_5713_len_889	889	tpe|CAJ00232.1|	TPA: gag-pol polyprotein	Schistosoma mansoni	72	24.297	41.6667	58.3333	3e-07
Unigene_FD_5716_len_1009	1009	ref|XP_002569900.1|	tegumental protein Sm 20.8	Schistosoma mansoni	177	52.6264	46.8927	66.1017	3e-47
Unigene_FD_5717_len_2003	2003	gb|AAX25854.2|	SJCHGC04023 protein	Schistosoma japonicum	136	20.3694	30.1471	51.4706	5e-08
Unigene_FD_5725_len_706	706	dbj|GAA29668.2|	baculoviral IAP repeat-containing protein 5	Clonorchis sinensis	171	72.6629	48.538	63.1579	2e-48
Unigene_FD_5729_len_2117	2117	emb|CCD77703.1|	putative synoviolin	Schistosoma mansoni	517	73.2641	58.2205	70.0193	3e-163
Unigene_FD_5730_len_404	404	gb|AAB46830.1|	Fh-KTM=6.751 kda monomeric Kunitz-type proteinase inhibitor	Fasciola hepatica=trematode, Peptide, 58 aa	53	39.3564	54.717	69.8113	1e-15
Unigene_FD_5732_len_674	674	dbj|GAA32777.1|	tubulin polymerization-promoting protein family member 2	Clonorchis sinensis	89	39.6142	83.1461	89.8876	9e-72
Unigene_FD_5735_len_683	683	emb|CAX83714.1|	reverse transcriptase	Schistosoma japonicum	226	99.2679	33.1858	48.6726	1e-21
Unigene_FD_5741_len_556	556	ref|XP_003381559.1|	putative integrase core domain protein	Trichinella spiralis	91	49.1007	43.956	57.1429	1e-07
Unigene_FD_5742_len_2665	2665	dbj|GAA49076.1|	endoplasmin, partial	Clonorchis sinensis	425	47.8424	67.7647	85.1765	0
Unigene_FD_5743_len_417	417	emb|CAX76598.1|	hypothetical protein	Schistosoma japonicum	62	44.6043	43.5484	62.9032	2e-10
Unigene_FD_5744_len_1652	1652	dbj|GAA56153.1|	bladder cancer-associated protein	Clonorchis sinensis	72	13.0751	76.3889	88.8889	4e-34
Unigene_FD_5746_len_991	991	ref|XP_002573295.1|	nascent polypeptide associated complex alpha subunit (nac alpha)	Schistosoma mansoni	153	46.3169	81.6993	91.5033	4e-59
Unigene_FD_5747_len_804	804	dbj|GAA40982.1|	16 kDa calcium-binding protein	Clonorchis sinensis	137	51.1194	56.2044	78.8321	2e-50
Unigene_FD_5748_len_419	419	dbj|GAA53663.1|	hypothetical protein CLF_110734	Clonorchis sinensis	33	23.6277	60.6061	75.7576	6e-09
Unigene_FD_5751_len_372	372	dbj|GAA37349.2|	zinc finger protein 706	Clonorchis sinensis	60	48.3871	81.6667	91.6667	4e-28
Unigene_FD_5756_len_1761	1761	ref|XP_002577759.1|	deoxyhypusine synthase	Schistosoma mansoni	359	61.1584	67.4095	83.2869	0
Unigene_FD_5757_len_629	629	dbj|GAA51144.1|	large subunit ribosomal protein L24e	Clonorchis sinensis	68	32.4324	82.3529	89.7059	7e-49
Unigene_FD_5760_len_800	800	gb|ABW04621.1|	ubiquitin conjugating enzyme	Haliotis diversicolor supertexta	147	55.125	82.3129	89.1156	6e-85
Unigene_FD_5765_len_533	533	emb|CAX77085.1|	Small ubiquitin-related modifier 2 precursor	Schistosoma japonicum	73	41.0882	67.1233	82.1918	8e-25
Unigene_FD_5770_len_1325	1325	gb|AAY40177.1|	Bax inhibitor factor 1	Clonorchis sinensis	243	55.0189	75.3086	88.8889	1e-127
Unigene_FD_5772_len_547	547	emb|CAZ38350.2|	hypothetical protein Smp_114870	Schistosoma mansoni	86	47.1664	30.2326	51.1628	7e-08
Unigene_FD_5775_len_1571	1571	dbj|GAA33666.2|	peptidyl-prolyl cis-trans isomerase FKBP5	Clonorchis sinensis	411	78.485	57.6642	72.2628	4e-154
Unigene_FD_5783_len_764	764	gb|ABC61054.1|	microsomal glutathione transferase	Clonorchis sinensis	185	72.644	55.6757	68.6486	3e-56
Unigene_FD_5786_len_817	817	gb|AAW25403.1|	SJCHGC03372 protein	Schistosoma japonicum	141	51.7748	38.2979	56.0284	2e-16
Unigene_FD_5791_len_756	756	ref|XP_002580308.1|	40S ribosomal protein S5	Schistosoma mansoni	193	76.5873	89.6373	95.8549	8e-121
Unigene_FD_5792_len_700	700	dbj|GAA40982.1|	16 kDa calcium-binding protein	Clonorchis sinensis	142	60.8571	55.6338	75.3521	1e-49
Unigene_FD_5794_len_1385	1385	emb|CAX71086.1|	cathepsin B	Schistosoma japonicum	326	70.6137	67.1779	78.8344	0
Unigene_FD_5797_len_949	949	emb|CCD78930.1|	putative gynecophoral canal protein	Schistosoma mansoni	49	15.49	48.9796	77.551	3e-06
Unigene_FD_5802_len_2775	2775	ref|XP_002572328.1|	glycogenin-related	Schistosoma mansoni	318	34.3784	72.956	84.2767	0
Unigene_FD_5805_len_1030	1030	dbj|GAA49926.1|	poly(U)-specific endoribonuclease	Clonorchis sinensis	332	96.699	45.1807	61.4458	2e-96
Unigene_FD_5808_len_883	883	dbj|GAA28689.2|	ribonuclease pH related	Clonorchis sinensis	233	79.1619	52.3605	67.8112	2e-48
Unigene_FD_5811_len_1035	1035	gb|AAC24982.2|	reverse transcriptase	synthetic construct	154	44.6377	40.2597	57.1429	4e-33
Unigene_FD_5820_len_540	540	gb|AAN04092.1|	F527457_1 ribosomal protein S24	Clonorchis sinensis	84	46.6667	92.8571	98.8095	3e-48
Unigene_FD_5828_len_1888	1888	dbj|GAA27746.2|	hypothetical protein CLF_109427	Clonorchis sinensis	463	73.5699	35.2052	50.324	1e-73
Unigene_FD_5834_len_641	641	dbj|GAA48180.1|	craniofacial development protein 2, partial	Clonorchis sinensis	126	58.9704	40.4762	56.3492	2e-16
Unigene_FD_5839_len_590	590	emb|CAX83703.1|	Gag-Pol polyprotein	Schistosoma japonicum	88	44.7458	31.8182	56.8182	9e-07
Unigene_FD_5843_len_425	425	gb|ABC66278.1|	secreted saposin-like protein SAP-3	Fasciola gigantica	102	72	42.1569	68.6275	7e-25
Unigene_FD_5846_len_402	402	emb|CAX83713.1|	reverse transcriptase	Schistosoma japonicum	83	61.9403	42.1687	57.8313	2e-08
Unigene_FD_5850_len_425	425	emb|CCD59579.1|	hypothetical protein Smp_191250	Schistosoma mansoni	115	81.1765	33.913	52.1739	2e-08
Unigene_FD_5851_len_2421	2421	dbj|GAA47623.1|	stomatin-like protein 1	Clonorchis sinensis	538	66.6667	36.0595	54.461	2e-97
Unigene_FD_5852_len_688	688	emb|CCD61084.1|	acyl-CoA:glycerol-3-phosphate acyltransferase	Schistosoma mansoni	70	30.5233	54.2857	64.2857	2e-12
Unigene_FD_5857_len_1668	1668	dbj|GAA56403.1|	hypothetical protein CLF_110817	Clonorchis sinensis	328	58.9928	61.2805	69.2073	1e-74
Unigene_FD_5864_len_886	886	ref|XP_002570003.1|	phosphatidic acid phosphatase type 2-related	Schistosoma mansoni	196	66.3657	39.7959	57.6531	3e-31
Unigene_FD_5867_len_1210	1210	sp|Q7M4G1.2|	ABP2_FASHE RecName: Full=Fatty acid-binding protein type 2 (132)		110	27.2727	45.4545	61.8182	4e-22
Unigene_FD_5881_len_525	525	dbj|GAA48513.1|	cysteine-rich protein 1	Clonorchis sinensis	75	42.8571	86.6667	94.6667	1e-46
Unigene_FD_5885_len_1443	1443	gb|EGI67240.1|	Protein MEMO1	Acromyrmex echinatior	296	61.5385	59.1216	75.6757	7e-120
Unigene_FD_5897_len_649	649	gb|AAC24982.2|	reverse transcriptase	synthetic construct	230	106.317	32.6087	46.5217	3e-22
Unigene_FD_5899_len_493	493	dbj|GAA56877.1|	hypothetical protein CLF_111739	Clonorchis sinensis	134	81.5416	43.2836	58.209	4e-26
Unigene_FD_5903_len_2001	2001	dbj|GAA55735.1|	zinc finger protein 99	Clonorchis sinensis	615	92.2039	32.0325	43.4146	4e-62
Unigene_FD_5904_len_345	345	dbj|GAA52084.1|	hypothetical protein CLF_107317, partial	Clonorchis sinensis	65	56.5217	35.3846	52.3077	9e-09
Unigene_FD_5906_len_1160	1160	sp|Q7M4G1.2|	ABP2_FASHE RecName: Full=Fatty acid-binding protein type 2 (132)		132	34.1379	46.2121	61.3636	2e-30
Unigene_FD_5907_len_532	532	dbj|GAA54241.1|	hypothetical protein CLF_112950, partial	Clonorchis sinensis	141	79.5113	43.2624	59.5745	5e-22
Unigene_FD_5909_len_544	544	emb|CAX72386.1|	putative small subunit ribosomal protein S27Ae	Schistosoma japonicum	54	29.7794	90.7407	98.1481	3e-30
Unigene_FD_5910_len_318	318	tpe|CAJ00245.1|	TPA: reverse transcriptase	Schistosoma mansoni	105	99.0566	35.2381	50.4762	5e-09
Unigene_FD_5912_len_1889	1889	dbj|GAA48414.1|	ataxia telangiectasia mutated family protein	Clonorchis sinensis	599	95.1297	25.3756	41.4023	7e-25
Unigene_FD_5913_len_815	815	dbj|GAA50017.1|	craniofacial development protein 2, partial	Clonorchis sinensis	167	61.4724	42.515	55.0898	2e-21
Unigene_FD_5916_len_369	369	emb|CAX71546.1|	small subunit ribosomal protein S27e	Schistosoma japonicum	83	67.4797	90.3614	93.9759	1e-38
Unigene_FD_5918_len_928	928	gb|AAC24982.2|	reverse transcriptase	synthetic construct	99	32.0043	42.4242	54.5455	4e-14
[truncated: 10,280 more rows]
