# Supplementary material for: De novo genome and transcriptome analyses provide insights into the biology of the trematode human parasite Fasciolopsis buski
Source: PLoS One. 2018 Oct 16;13(10):e0205570. doi: 10.1371/journal.pone.0205570 (PMC6191129; doi:10.1371/journal.pone.0205570)
Supplement: S4 Table — (XLS) [file pone.0205570.s006.xls]

## Sheet: Sheet1
S4 Table: Top 30 conserved domain/families identified by InterProScan from F. buski transcriptome.
Conserved domain/family	Accession ID	Sequences
Protein kinase, catalytic domain	IPR000719	171
WD40 repeat	IPR001680	162
Serine/threonine- /dual-specificity protein kinase, catalytic domain		152
Zinc finger, C2H2-like	IPR015880	109
RNA recognition motif domain	IPR000504	108
Ankyrin repeat	IPR002110	84
Ankyrin repeat-containing domain	IPR020683	82
Calcium-binding EF-hand	IPR002048	75
Helicase, C-terminal	IPR001650	59
Helicase, superfamily 1/2, ATP-binding domain	IPR014001	56
AAA+ ATPase domain	IPR003593	55
Zinc finger, RING-type	IPR001841	53
Small GTPase superfamily	IPR001806	53
Small GTPase superfamily, Rab type	IPR003579	50
Small GTPase superfamily, Ras type	IPR020849	48
PDZ domain	IPR001478	47
Serine-threonine/tyrosine-protein kinase catalytic domain	IPR001245	45
Tetratricopeptide repeat	IPR019734	44
Mitochondrial substrate/solute carrier	IPR018108	44
G-protein beta WD-40 repeat	IPR020472	43
DNA/RNA helicase, DEAD/DEAH box type, N-terminal	IPR011545	43
Tubulin	IPR000217	42
Epidermal growth factor-like	IPR006210	41
Src homology-3 domain	IPR001452	41
Major facilitator superfamily	IPR011701	40
Dynein light chain, type ½	IPR001372	40
GPCR, rhodopsin –like, 7TM	IPR000276	40
Immunoglobulin subtype	IPR003599	40
Small GTPase superfamily, Rho type	IPR003578	37
Pleckstrin homology domain	IPR001849	37
