# Supplementary material for: De novo genome and transcriptome analyses provide insights into the biology of the trematode human parasite Fasciolopsis buski
Source: PLoS One. 2018 Oct 16;13(10):e0205570. doi: 10.1371/journal.pone.0205570 (PMC6191129; doi:10.1371/journal.pone.0205570)
Supplement: S5 Table — (XLS) [file pone.0205570.s007.xls]

## Sheet: Sheet1
Supplementary table S5: COG categories assigned to unigenes
Unigene id	COG id	% identity	alignment length	query start	query stop	subject start	subject stop	E-value	Bit score	COG category
Unigene_FD_101_len_391	CAC2770	37.68	69	8	query end	61	129	5e-11	58.9	E
Unigene_FD_128_len_1708	YKL010c	29.57	115	627	query end	234	348	3e-11	68.6	O
Unigene_FD_139_len_1148	SP1738	49.21	63	540	query end	30	92	1e-08	56.6	F
Unigene_FD_178_len_659	ECU08g1790	35.09	114	9	query end	92	197	2e-09	58.5	R
Unigene_FD_207_len_1176	SPBC1921.05	30.36	168	665	query end	20	168	2e-11	68.2	E
Unigene_FD_351_len_741	SPBC16H5.10c	45.29	170	583	query end	62	220	1e-35	137	L
Unigene_FD_352_len_717	SPBC16H5.10c	47.53	162	559	query end	62	220	3e-38	144	L
Unigene_FD_373_len_573	SPCC663.03	24.55	167	480	query end	67	233	5e-08	54.3	V
Unigene_FD_374_len_512	SPBC211.03c	44.29	70	215	query end	76	145	2e-08	55.5	R
Unigene_FD_456_len_366	SPAC22E12.09c_2	36.71	79	364	query end	72	146	2e-06	47.4	O
Unigene_FD_700_len_836	TM1182	21.46	205	199	query end	816	1015	6e-07	52.8	D
Unigene_FD_706_len_413	SPAC16C9.06c	35.53	76	192	query end	203	278	4e-07	50.4	L
Unigene_FD_855_len_1117	SPACUNK12.02c	37.96	274	266	query end	23	295	4e-53	183	R
Unigene_FD_903_len_668	YOR113w	32.38	105	149	query end	579	681	9e-11	63.2	R
Unigene_FD_949_len_1316	YOR347c	37.74	363	1314	query end	147	502	1e-65	223	G
Unigene_FD_951_len_2666	YGR252w	35.48	93	432	query end	342	433	7e-13	73.9	B
Unigene_FD_971_len_1548	BH3112	31.47	143	397	query end	31	163	3e-16	80.9	J
Unigene_FD_989_len_1503	YDR267c	35.03	354	85	query end	1	326	3e-63	214	R
Unigene_FD_1019_len_447	SPBPI060	91.91	136	444	query end	1	136	5e-84	248	B
Unigene_FD_1021_len_2303	SPCC1795.11	52.34	512	1946	query end	103	606	2e-163	493	L
Unigene_FD_1023_len_1065	YJL056c	34.55	110	5	query end	710	816	9e-13	71.6	R
Unigene_FD_1068_len_1992	ECU10g1410	35.5	169	134	query end	5	164	1e-14	79.3	G
Unigene_FD_1074_len_3399	SPAPB1E7.02c	20.75	318	59	query end	189	466	3e-06	53.9	R
Unigene_FD_1094_len_2864	YGL099w	42.68	239	1041	query end	277	506	3e-47	182	R
Unigene_FD_1117_len_3636	SPBP23A10.07	38.69	1207	3556	query end	78	1226	0	756	K
Unigene_FD_1123_len_663	YDR093w	42.96	135	13	query end	603	734	8e-28	115	P
Unigene_FD_1146_len_3733	FN0178	41.18	85	2119	query end	235	319	1e-07	57.4	R
Unigene_FD_1173_len_2171	YCR072c	36.13	584	113	query end	18	513	9e-108	343	R
Unigene_FD_1177_len_404	SPBPI061	89.02	82	78	query end	22	103	9e-47	151	B
Unigene_FD_1179_len_3149	ECU01g0630	44.6	139	3148	query end	160	298	2e-23	107	R
Unigene_FD_1193_len_359	YNL262w	57.89	76	2	query end	1146	1220	8e-20	88.2	L
Unigene_FD_1249_len_1151	SPBC25H2.13c	64.23	383	1	query end	757	1131	3e-157	492	L
Unigene_FD_1270_len_1305	SPCC18B5.10c	35	300	175	query end	16	309	1e-58	199	R
Unigene_FD_1296_len_1091	AF1641	41.63	233	172	query end	24	253	5e-49	170	I
Unigene_FD_1302_len_4343	SPCC306.04c	51.09	137	1093	query end	786	920	6e-32	137	R
Unigene_FD_1309_len_4732	alr2800_2	26.26	358	2659	query end	146	461	3e-20	99.4	R
Unigene_FD_1318_len_1336	YGR252w	27.73	119	241	query end	319	431	1e-11	68.2	B
Unigene_FD_1362_len_1123	PA3426	43.2	250	41	query end	2	244	1e-41	150	I
Unigene_FD_1441_len_3173	SPAC4F10.16c	45.02	231	2979	query end	975	1205	2e-56	216	P
Unigene_FD_1471_len_2480	SPBC211.03c	36.59	123	256	query end	548	665	4e-12	72.4	R
Unigene_FD_1485_len_2036	YLL024c	23.6	623	93	query end	5	594	1e-39	156	O
Unigene_FD_1501_len_340	SPCC1393.08	51.43	105	4	query end	365	468	5e-32	120	K
Unigene_FD_1509_len_944	SPAC1296.06	29.92	264	942	query end	320	558	1e-29	120	P
Unigene_FD_1515_len_620	CT539	37.21	86	441	query end	17	102	7e-15	70.5	O
Unigene_FD_1518_len_2592	SPCC188.13c	31.21	173	974	query end	365	527	3e-11	69.3	K
Unigene_FD_1532_len_575	PA0379	33.07	127	411	query end	1	117	4e-12	62.8	S
Unigene_FD_1533_len_527	PA0379	35.04	117	363	query end	1	117	8e-13	64.7	S
Unigene_FD_1544_len_1187	SPACUNK12.02c	31.8	305	1102	query end	31	327	2e-36	139	R
Unigene_FD_1548_len_2563	STM1623	35.56	135	646	query end	80	205	3e-13	75.1	I
Unigene_FD_1559_len_4188	YPL153c	35.21	142	93	query end	361	497	1e-11	71.6	R
Unigene_FD_1571_len_2187	all2748	37.59	141	1862	query end	273	413	3e-17	87	R
Unigene_FD_1579_len_3970	ECU09g0680	44.29	70	3423	query end	3	72	2e-09	62.4	O
Unigene_FD_1612_len_1391	VNG0479G	31.37	255	143	query end	17	266	1e-25	108	I
Unigene_FD_1613_len_3470	MTH1485	22.96	318	2206	query end	51	324	5e-14	77.8	S
Unigene_FD_1627_len_3543	SPAC1783.05	47.33	243	1	query end	637	875	1e-53	207	K
Unigene_FD_1657_len_2013	SSO1225	43	100	1018	query end	233	319	2e-12	72	R
Unigene_FD_1671_len_1975	all0988	35.37	294	277	query end	66	350	4e-45	168	G
Unigene_FD_1701_len_1381	all3642	63.08	65	1185	query end	224	288	6e-23	87	O
Unigene_FD_1710_len_1658	SPBC577.09	23.29	249	1377	query end	61	285	5e-09	60.5	R
Unigene_FD_1733_len_1039	SPCC777.10c	36.89	122	212	query end	46	160	1e-20	90.1	O
Unigene_FD_1734_len_892	MA0449	54.61	152	851	query end	1	139	1e-48	164	O
Unigene_FD_1736_len_1153	YJR007w	49.5	299	1056	query end	5	291	6e-88	273	J
Unigene_FD_1739_len_1365	sll1681	24.17	302	1125	query end	146	408	2e-20	95.9	D
Unigene_FD_1756_len_1104	SPAC869.05c	33.33	228	397	query end	102	298	2e-28	119	P
Unigene_FD_1771_len_724	YKL154w	31.82	154	607	query end	40	191	1e-14	72.4	R
Unigene_FD_1794_len_2259	all2934	44.22	303	1711	query end	20	318	4e-74	248	E
Unigene_FD_1800_len_396	YIL033c	41.86	129	381	query end	139	267	4e-26	103	T
Unigene_FD_1826_len_1206	all1035	26.24	141	312	query end	8	143	4e-09	57.4	T
Unigene_FD_1835_len_1536	YPL235w	68.42	437	67	query end	13	448	0	556	K
Unigene_FD_1838_len_4279	CAC3280_2	26.55	275	2132	query end	87	307	1e-10	67	S
Unigene_FD_1843_len_4069	SPAC20G8.06	50.46	109	2281	query end	1960	2068	3e-24	113	D
Unigene_FD_1851_len_624	all0889	24.1	195	5	query end	139	310	3e-08	55.1	R
Unigene_FD_1853_len_1989	SPAC4F10.11	40.05	397	1908	query end	71	462	4e-86	283	D
Unigene_FD_1857_len_1646	all8511	30.6	183	381	query end	51	199	5e-10	62	R
Unigene_FD_1874_len_1553	CAC3005	34.05	326	1479	query end	9	324	1e-43	161	F
Unigene_FD_1880_len_512	SPBC4B4.07c	48.68	76	138	query end	173	247	6e-18	80.9	R
Unigene_FD_1882_len_767	SPBC11B10.10c	79.41	102	631	query end	56	157	4e-48	162	B
Unigene_FD_1889_len_1713	RC0155	64.9	416	1573	query end	2	415	0	574	C
Unigene_FD_1891_len_924	VC0756	50	110	733	query end	34	140	2e-22	94	F
Unigene_FD_1892_len_1504	SPAC4A8.12c	44.74	333	216	query end	2	323	3e-65	219	S
Unigene_FD_1921_len_875	SPAC664.06	38.36	232	800	query end	15	244	1e-39	143	J
Unigene_FD_1933_len_3679	YDR451c	36.99	73	2751	query end	161	232	1e-07	57.4	K
Unigene_FD_1935_len_1322	SPBC1289.11	42.21	308	260	query end	33	339	2e-83	265	R
Unigene_FD_1951_len_1910	SPCC1322.04	49.03	514	68	query end	15	506	8e-161	477	G
Unigene_FD_1954_len_1729	SPAC17H9.09c	57.23	166	1700	query end	6	171	4e-52	182	R
Unigene_FD_1962_len_563	SPBC4B4.07c	43.69	103	191	query end	12	114	4e-23	95.9	R
Unigene_FD_1964_len_1434	SPCC31H12.05c	51.92	312	1220	query end	2	294	2e-103	317	T
Unigene_FD_1980_len_1190	SPAC9E9.07c	46.75	169	1131	query end	4	170	6e-45	158	R
Unigene_FD_1987_len_1927	YDR148c	49.5	398	221	query end	75	462	8e-102	323	C
Unigene_FD_2000_len_2609	SPAC8C9.15c	24.94	425	99	query end	6	405	3e-33	139	M
Unigene_FD_2012_len_1276	SMc02100	28.25	223	1092	query end	3	197	3e-21	95.5	J
Unigene_FD_2027_len_748	AGpT129	28.46	130	239	query end	413	538	2e-07	53.5	E
Unigene_FD_2038_len_1334	SPAC9E9.07c	59.56	183	1243	query end	1	183	2e-64	211	R
Unigene_FD_2045_len_383	SPBC4B4.05	51.32	76	290	query end	1	76	2e-13	64.3	K
Unigene_FD_2049_len_2193	SPAC110.03	60.85	189	2103	query end	1	189	2e-64	217	R
Unigene_FD_2058_len_1300	CAC0267	38.18	220	882	query end	94	312	1e-61	173	C
Unigene_FD_2064_len_803	CT294	54.82	197	705	query end	4	200	3e-74	230	P
Unigene_FD_2076_len_343	SPBC12D12.08c	76.32	76	28	query end	1	76	4e-27	99.8	O
Unigene_FD_2080_len_1139	L62931	44.72	123	309	query end	5	127	2e-28	111	F
Unigene_FD_2088_len_1903	SPBC646.11	55.6	545	75	query end	2	530	0	595	O
Unigene_FD_2092_len_473	SPAC22E12.09c_1	49.43	87	473	query end	363	447	4e-20	88.6	O
Unigene_FD_2094_len_1393	YER178w	56.46	333	1271	query end	75	404	1e-127	383	C
Unigene_FD_2100_len_631	SPAC3A12.10	55.92	152	83	query end	3	154	7e-55	177	J
Unigene_FD_2101_len_543	YGR209c	48.15	81	400	query end	20	100	8e-22	89	O
Unigene_FD_2104_len_1306	SPAC8E11.02c	57.44	195	418	query end	42	236	1e-72	234	T
Unigene_FD_2108_len_932	YDR099w	56.64	226	270	query end	4	228	6e-76	239	T
Unigene_FD_2109_len_858	YMR121c	61.61	112	483	query end	93	203	2e-61	141	J
Unigene_FD_2120_len_1523	YFL037w	77.7	426	104	query end	1	426	0	659	Z
Unigene_FD_2122_len_744	YJL190c	75.38	130	141	query end	1	130	4e-65	204	J
Unigene_FD_2130_len_719	SPBC29A3.12	69.79	192	620	query end	1	192	4e-89	267	J
Unigene_FD_2131_len_774	YPO3172	40.23	87	135	query end	2	88	8e-24	70.1	R
Unigene_FD_2134_len_1019	SPCC576.03c	60	190	663	query end	3	190	3e-74	233	O
Unigene_FD_2142_len_567	SPBC29B5.03c	51.89	106	470	query end	1	105	6e-29	108	J
Unigene_FD_2145_len_1206	SPBC354.12	69.21	328	83	query end	1	328	4e-153	442	G
Unigene_FD_2146_len_642	YDL191w	47.15	123	227	query end	1	118	5e-27	103	J
Unigene_FD_2154_len_611	SPBC365.03c	62.24	143	490	query end	15	157	3e-50	165	J
Unigene_FD_2171_len_1096	SPAC6B12.15	60.32	315	995	query end	1	313	2e-142	412	R
Unigene_FD_2174_len_1048	VNG1540G	27.23	224	70	query end	12	230	2e-11	65.1	I
Unigene_FD_2177_len_1856	SMc04018	27.57	515	61	query end	29	530	6e-44	168	F
Unigene_FD_2178_len_666	SPBC28F2.03	78.21	156	119	query end	5	160	1e-71	220	O
Unigene_FD_2182_len_701	SPAC30D11.13	64.23	123	493	query end	30	152	2e-54	176	O
Unigene_FD_2200_len_815	SPBC16A3.15c	74.91	271	814	query end	134	404	3e-145	421	Z
Unigene_FD_2205_len_2136	NMA1604	57.23	498	1832	query end	52	547	0	577	G
Unigene_FD_2207_len_675	SPAC644.05c	58.96	134	527	query end	7	140	4e-49	162	F
Unigene_FD_2212_len_1109	YDR092w	70.47	149	48	query end	1	149	6e-71	224	O
Unigene_FD_2219_len_1123	SMc01142	38.25	183	181	query end	20	191	2e-30	119	O
Unigene_FD_2222_len_2181	SPAC630.03	53.18	425	2109	query end	8	424	5e-149	447	Z
Unigene_FD_2226_len_641	VC0373	52.17	138	71	query end	2	138	4e-39	136	S
Unigene_FD_2228_len_683	SMc02451	42.11	95	178	query end	138	227	9e-17	79	O
Unigene_FD_2233_len_367	SPAC27D7.07c	67.78	90	32	query end	1	90	4e-36	124	K
Unigene_FD_2235_len_1769	SPBP23A10.15c	49.03	359	1603	query end	19	376	3e-104	328	R
Unigene_FD_2242_len_703	YPL010w	41.03	78	641	query end	5	81	3e-18	56.6	O
Unigene_FD_2244_len_812	SPCC63.12c	48.29	205	117	query end	1	204	3e-69	218	O
Unigene_FD_2249_len_628	SPBC29A3.07c	59.26	81	555	query end	9	89	7e-29	109	R
Unigene_FD_2260_len_747	YER102w	59.13	208	45	query end	1	192	1e-69	218	J
Unigene_FD_2262_len_1292	SPBC1711.08	23.65	334	111	query end	3	333	2e-30	122	O
Unigene_FD_2264_len_2296	SPBC17G9.03c	55.56	531	2150	query end	58	586	0	582	J
Unigene_FD_2266_len_1837	SPBC337.05c	45.63	309	860	query end	242	545	2e-130	250	O
Unigene_FD_2280_len_1087	alr2920	39.56	91	161	query end	61	145	1e-08	55.8	I
Unigene_FD_2288_len_470	all0352	34.48	145	60	query end	6	143	1e-07	51.6	I
Unigene_FD_2293_len_996	SPAC1851.03	59.02	183	885	query end	16	197	1e-74	235	T
Unigene_FD_2303_len_3399	YBR169c	31.05	380	98	query end	6	384	4e-57	213	O
Unigene_FD_2305_len_1057	SPBC26H8.07c	79.83	352	1056	query end	76	427	0	558	Z
Unigene_FD_2310_len_788	Cgl2827	28.29	205	713	query end	246	446	5e-14	73.6	M
Unigene_FD_2319_len_1282	YGR101w	33.18	220	935	query end	128	335	2e-15	79.3	R
Unigene_FD_2333_len_581	SPAC7D4.07c	53.66	82	444	query end	18	99	5e-25	97.8	O
Unigene_FD_2334_len_2485	NMA1634	30.88	340	906	query end	83	361	8e-40	156	L
Unigene_FD_2348_len_715	SPAC3A12.14	33.8	142	652	query end	5	143	2e-26	103	T
Unigene_FD_2351_len_449	YKR054c	22.46	138	6	query end	3209	3346	1e-07	52.4	Z
Unigene_FD_2378_len_3476	ECU02g0740i	40.79	76	205	query end	1	76	1e-09	60.1	O
Unigene_FD_2387_len_397	YJL189w	51.22	41	250	query end	1	41	2e-10	47	J
Unigene_FD_2388_len_359	SPCC663.04	64.71	51	212	query end	1	51	2e-18	77	J
Unigene_FD_2394_len_4866	SPBC543.07	24.14	174	970	query end	177	332	1e-08	60.8	R
Unigene_FD_2395_len_1059	RSc2594	27.89	190	231	query end	7	189	3e-12	67.4	O
Unigene_FD_2400_len_782	YNL097c	58.82	51	510	query end	276	326	6e-18	83.6	B
Unigene_FD_2401_len_811	SPCC663.03	56.41	156	810	query end	1199	1353	1e-47	174	V
Unigene_FD_2415_len_1103	SPAC19G12.07c	30.46	151	238	query end	442	586	2e-08	58.2	R
Unigene_FD_2419_len_899	SPBC16D10.09	50.39	258	50	query end	1	257	9e-92	278	L
Unigene_FD_2425_len_1270	SPAC22F3.05c	47.4	173	1224	query end	1	172	2e-49	170	R
Unigene_FD_2427_len_671	SPBC685.04c	54.55	143	613	query end	1	143	3e-49	162	U
Unigene_FD_2430_len_1504	TM0098	28.57	434	1402	query end	8	363	9e-35	137	R
Unigene_FD_2435_len_3990	all0661	43.03	165	1038	query end	289	453	2e-32	135	T
Unigene_FD_2442_len_1359	SPCC320.12c	45.05	273	148	query end	100	371	2e-74	243	R
Unigene_FD_2444_len_908	MK0380	36.97	238	30	query end	1	232	1e-37	138	J
Unigene_FD_2448_len_2105	SPBC725.05c	33.92	401	1857	query end	76	457	5e-53	194	R
Unigene_FD_2457_len_456	SPBC2D10.14c	29.93	147	442	query end	755	868	5e-07	50.4	Z
Unigene_FD_2468_len_1433	YER043c	71.04	442	42	query end	8	449	0	622	H
Unigene_FD_2469_len_1209	SPAC4D7.05	43.12	327	151	query end	1	323	3e-83	263	R
Unigene_FD_2483_len_1250	SPAC10F6.05c	46.05	215	114	query end	3	217	2e-56	190	O
Unigene_FD_2484_len_1203	YER100w	58.02	131	123	query end	6	136	4e-49	171	O
Unigene_FD_2487_len_901	SPCC1020.07	34.36	227	852	query end	7	231	7e-31	119	R
Unigene_FD_2497_len_648	SPAC1071.07c	72.44	127	106	query end	28	154	3e-55	178	J
Unigene_FD_2505_len_1948	SPAC7D4.10	27.25	433	129	query end	31	439	9e-41	157	C
Unigene_FD_2508_len_2180	all2748	33.81	139	2102	query end	171	307	2e-11	68.6	R
Unigene_FD_2519_len_430	SPCC576.09	56.03	116	390	query end	4	117	2e-38	131	J
Unigene_FD_2525_len_1750	SPBC36.05c	62.57	374	1621	query end	25	398	0	519	B
Unigene_FD_2529_len_2071	BS_yvcI	31.19	109	297	query end	11	114	6e-07	52	L
Unigene_FD_2541_len_1521	BS_yvgN	32.73	330	45	query end	3	274	3e-40	150	R
Unigene_FD_2543_len_2199	SPBC1734.06	38.67	75	124	query end	16	85	5e-06	51.6	T
Unigene_FD_2544_len_1722	SPBC36.09	31.63	471	222	query end	63	492	3e-59	209	A
Unigene_FD_2552_len_597	SPBC30D10.06	57.14	91	495	query end	1	90	2e-28	107	K
Unigene_FD_2553_len_1954	SPAC1006.07	62.27	387	1824	query end	6	392	8e-156	460	L
Unigene_FD_2555_len_1714	SPAC1F7.04	43.3	194	1557	query end	4	191	5e-46	164	R
Unigene_FD_2556_len_917	SPAC222.06	46.99	183	33	query end	1	183	4e-45	159	R
Unigene_FD_2559_len_990	SPBC21.06c	33.33	135	262	query end	11	141	3e-17	84.7	R
Unigene_FD_2566_len_1958	ECU07g1190	62.53	435	116	query end	1	431	0	568	Z
Unigene_FD_2570_len_1344	YFL039c	60.7	369	1280	query end	8	375	8e-160	462	Z
Unigene_FD_2573_len_1515	SPBC725.01	55.05	416	48	query end	28	435	3e-148	437	E
Unigene_FD_2578_len_3074	AGc2809	27.62	688	2976	query end	18	594	2e-51	173	G
Unigene_FD_2587_len_1060	SPCC74.03c	34.18	79	3	query end	264	342	6e-07	53.1	R
Unigene_FD_2589_len_1580	YNR016c_2	33.51	388	333	query end	597	956	3e-49	185	I
Unigene_FD_2598_len_974	SPBC18H10.16	43.51	131	346	query end	65	188	5e-27	115	E
Unigene_FD_2599_len_944	YBR235w	37.37	190	340	query end	59	245	1e-26	113	E
Unigene_FD_2609_len_1823	BS_pnbA	28.35	508	6	query end	61	455	3e-38	149	I
Unigene_FD_2639_len_653	SPAC11E3.09	36.36	132	160	query end	17	139	1e-14	72.8	T
Unigene_FD_2644_len_1222	CAC2842	26.52	396	1178	query end	3	327	7e-32	130	K
Unigene_FD_2647_len_324	SPAC17G8.14c_2	43.33	90	3	query end	191	278	4e-21	88.2	R
Unigene_FD_2653_len_581	SPAC23C4.09c	39.25	107	535	query end	25	128	3e-11	60.5	R
Unigene_FD_2664_len_792	SPBPI061	89.02	82	322	query end	22	103	6e-45	151	B
Unigene_FD_2685_len_2027	SPCC1183.07_1	22.57	412	1663	query end	448	804	2e-21	102	J
Unigene_FD_2709_len_1084	SPBC31F10.06c	62.3	183	803	query end	11	190	2e-69	221	R
Unigene_FD_2756_len_1097	SPAC19A8.07c	46.35	274	968	query end	24	289	1e-69	225	J
Unigene_FD_2793_len_430	YNL087w	30.77	117	29	query end	982	1095	6e-10	59.3	R
Unigene_FD_2817_len_769	alr3252	31.03	261	769	query end	82	301	1e-28	114	I
Unigene_FD_2830_len_1782	YDR477w_1	49.03	259	1008	query end	41	289	5e-76	251	R
Unigene_FD_2845_len_494	YLR008c	52.86	70	165	query end	93	162	2e-19	83.6	O
Unigene_FD_2854_len_1822	all3169_2	36.36	66	1421	query end	42	105	5e-07	45.1	R
Unigene_FD_2872_len_866	SPAC19G12.06c	92.63	95	573	query end	24	118	4e-38	135	B
Unigene_FD_2873_len_2248	SPAC19B12.05c	35.66	286	254	query end	97	378	6e-35	144	K
Unigene_FD_2891_len_1149	SPBC106.15	38.34	193	88	query end	11	179	6e-32	124	I
Unigene_FD_2927_len_544	AF2245m	27.41	135	44	query end	112	208	5e-09	57	R
Unigene_FD_2948_len_1773	SPCC553.02_2	48.9	409	1697	query end	1	371	5e-106	329	H
Unigene_FD_2949_len_1162	YJL056c	36.54	104	3	query end	766	867	6e-20	94	R
Unigene_FD_2957_len_420	YIL082w-a_2	28.1	121	388	query end	600	713	1e-06	48.9	L
Unigene_FD_2968_len_1244	ECU11g1920	28.57	203	1126	query end	19	211	1e-17	85.9	S
Unigene_FD_3017_len_1112	mll3241_1	40.74	81	1034	query end	140	220	4e-14	73.2	P
Unigene_FD_3018_len_893	mll3241_1	40.74	81	815	query end	140	220	1e-14	73.2	P
Unigene_FD_3028_len_1510	SPBC1347.13c	28.32	339	1456	query end	31	299	2e-21	96.7	J
Unigene_FD_3029_len_1420	SPBC1347.13c	30.74	309	1366	query end	31	299	3e-26	110	J
Unigene_FD_3049_len_658	YMR080c	45.29	170	655	query end	691	860	4e-39	147	L
Unigene_FD_3084_len_1813	SPBC8D2.15	53.87	362	270	query end	16	361	4e-122	371	H
Unigene_FD_3089_len_1245	all0661	37.58	149	179	query end	323	466	1e-22	101	T
Unigene_FD_3092_len_1035	SPAPB1E7.07_3	50	284	38	query end	66	341	6e-76	243	E
Unigene_FD_3130_len_1734	YNL016w	25	188	1151	query end	71	241	2e-06	52.4	R
Unigene_FD_3141_len_1057	ML0859	41.29	155	63	query end	16	154	6e-26	90.9	H
Unigene_FD_3214_len_1484	YKL166c	42.55	275	23	query end	110	380	2e-71	237	R
Unigene_FD_3235_len_1113	SPCC1322.16	60.42	240	949	query end	37	276	1e-95	291	O
Unigene_FD_3245_len_1289	SPBC17D11.08	32.87	429	1256	query end	20	433	1e-57	200	R
Unigene_FD_3251_len_778	ECU03g0820i	82.26	248	35	query end	1	248	8e-142	411	Z
Unigene_FD_3283_len_1332	YIL082w-a_2	39.73	73	1327	query end	290	362	6e-09	60.5	L
Unigene_FD_3297_len_794	YLR398c	32.95	176	535	query end	225	368	4e-16	80.5	L
Unigene_FD_3312_len_822	HI1058	57.45	47	225	query end	140	186	5e-06	48.1	L
Unigene_FD_3320_len_814	SPCC1183.07_1	28.7	216	177	query end	110	322	1e-12	70.1	J
Unigene_FD_3337_len_1015	SPBC800.05c	73.42	316	68	query end	2	317	2e-165	475	Z
Unigene_FD_3358_len_1365	SPAC821.12	35.85	410	1309	query end	69	442	4e-69	232	R
Unigene_FD_3375_len_922	SPBC16A3.15c	78.26	138	921	query end	318	454	9e-69	226	Z
Unigene_FD_3381_len_2462	SPAC23C11.11	67.41	316	219	query end	13	328	1e-136	414	R
Unigene_FD_3398_len_1225	SPBC17G9.05_2	56.58	152	719	query end	43	187	4e-45	161	R
Unigene_FD_3406_len_2942	BH2504_1	25.52	192	675	query end	52	204	2e-11	68.9	R
Unigene_FD_3421_len_2590	SPCC188.03	25.05	511	152	query end	1	430	1e-32	138	B
Unigene_FD_3424_len_663	SPCC1682.04	36.59	123	597	query end	27	149	2e-25	101	T
Unigene_FD_3425_len_641	SPCC1682.04	37.67	146	575	query end	27	172	2e-33	122	T
Unigene_FD_3433_len_766	SPAC4F10.20	25.24	103	567	query end	7	101	3e-06	47	O
Unigene_FD_3465_len_1833	SPAC1952.05	25.42	118	167	query end	338	454	8e-07	53.9	B
Unigene_FD_3493_len_1234	DR2626	31.03	232	16	query end	310	497	2e-11	67.8	I
Unigene_FD_3496_len_2081	SPAC732.02c_2	51.92	208	1343	query end	1	207	2e-68	227	G
Unigene_FD_3501_len_2347	CAC3269	39.7	199	1703	query end	4	198	3e-36	141	V
Unigene_FD_3513_len_1685	AGl2190	49.53	212	1171	query end	131	340	1e-79	185	G
Unigene_FD_3517_len_811	BS_dhaS	37.5	160	151	query end	109	263	1e-22	99.4	C
Unigene_FD_3527_len_1113	MK0672	30.24	291	995	query end	200	428	1e-17	85.9	E
Unigene_FD_3543_len_2442	SPCC1020.14	24.39	164	841	query end	419	577	3e-12	60.8	L
Unigene_FD_3549_len_622	BH1158	59.09	44	2	query end	625	668	3e-07	52	V
Unigene_FD_3553_len_1001	SPAC664.05	49.74	193	67	query end	3	190	3e-51	173	J
Unigene_FD_3554_len_1509	SPCC1620.06c	64.56	316	1413	query end	5	320	6e-136	401	F
Unigene_FD_3562_len_2361	YHR047c	30.34	669	2357	query end	165	800	8e-90	306	E
Unigene_FD_3571_len_3129	YOR113w	33.33	87	1844	query end	591	676	1e-08	61.2	R
Unigene_FD_3578_len_1413	alr4057	21.93	415	51	query end	219	572	2e-15	80.9	I
Unigene_FD_3589_len_3884	YGL254w	26.54	162	2270	query end	35	183	4e-12	70.9	R
Unigene_FD_3591_len_2224	YLR002c	24.53	579	141	query end	148	647	4e-25	113	J
Unigene_FD_3617_len_824	YDL208w	35.97	139	740	query end	36	173	2e-22	94.4	J
Unigene_FD_3624_len_681	SPAC3A12.06c	29.8	245	656	query end	24	258	2e-16	80.5	P
Unigene_FD_3629_len_895	SPBC13E7.02_2	44.12	68	438	query end	43	109	2e-08	54.7	R
Unigene_FD_3630_len_1516	YNL064c	39.16	286	397	query end	115	395	2e-78	209	O
Unigene_FD_3631_len_2467	YER005w	27.96	465	2337	query end	7	447	1e-31	133	G
Unigene_FD_3654_len_668	YNL244c	50.93	108	60	query end	1	108	3e-33	120	J
Unigene_FD_3673_len_702	SPAC6G10.11c_1	33.73	83	463	query end	1	83	1e-06	47.8	O
Unigene_FD_3679_len_683	SPBC2F12.04	51.46	171	65	query end	1	166	2e-52	172	J
Unigene_FD_3685_len_2522	SPCC1739.13	70.4	375	1107	query end	243	614	0	481	O
Unigene_FD_3705_len_619	YGL103w	56.52	115	388	query end	35	149	8e-39	135	J
Unigene_FD_3715_len_2087	YDL229w	61.27	599	2006	query end	9	605	0	625	O
Unigene_FD_3721_len_1020	SPAC323.02c	54.29	175	241	query end	65	239	5e-74	196	O
Unigene_FD_3741_len_1371	SMc01858	39.14	350	109	query end	19	311	3e-53	186	M
Unigene_FD_3752_len_2033	YHR070w	31.48	359	885	query end	200	495	5e-35	128	R
Unigene_FD_3764_len_1924	SPAC1006.06	26.02	269	652	query end	447	701	9e-11	67.4	T
Unigene_FD_3778_len_2846	YHR102w	31.88	138	2659	query end	124	250	2e-11	70.1	R
Unigene_FD_3799_len_1508	YFL039c	45.31	373	145	query end	3	374	3e-113	345	Z
Unigene_FD_3822_len_991	YJL093c	21.91	178	577	query end	258	429	2e-07	54.7	P
Unigene_FD_3835_len_1439	MK0690	23.4	359	16	query end	306	656	5e-09	60.8	L
Unigene_FD_3854_len_1938	ECU07g0750	24.58	236	1017	query end	224	383	9e-11	66.2	R
Unigene_FD_3857_len_1465	SPAC18B11.04	43.65	181	1252	query end	4	184	6e-43	154	T
Unigene_FD_3861_len_1515	alr3252	40.4	349	38	query end	13	338	4e-56	195	I
Unigene_FD_3863_len_2123	SMc04362	23.67	469	470	query end	43	467	7e-19	92.4	G
Unigene_FD_3880_len_1040	YDL201w	48.32	149	88	query end	45	180	3e-38	142	R
Unigene_FD_3881_len_3084	ECs4259	45.85	783	250	query end	31	796	0	652	G
Unigene_FD_3903_len_1028	ECU05g0630	31.62	136	119	query end	70	197	4e-09	60.1	R
Unigene_FD_3924_len_823	SPAC607.03c	66.67	123	155	query end	3	125	2e-51	169	J
Unigene_FD_3951_len_1607	SPBP26C9.02c	37.01	308	361	query end	25	319	2e-61	209	E
Unigene_FD_3955_len_1243	SMc02245	46.43	336	171	query end	17	335	1e-87	275	F
Unigene_FD_3958_len_1794	CPn0032	68.12	69	306	query end	3	70	2e-22	101	O
Unigene_FD_3966_len_2858	YOL060c_1	34.31	306	2259	query end	89	386	4e-42	162	R
Unigene_FD_3971_len_333	SPBC16A3.15c	77.98	109	329	query end	214	322	4e-53	177	Z
Unigene_FD_3994_len_4010	YIL044c	48.7	115	3006	query end	7	117	1e-20	97.1	U
Unigene_FD_4006_len_2946	YJL056c	49.4	83	2248	query end	766	848	1e-21	103	R
Unigene_FD_4007_len_2270	all0438_2	35.63	87	2253	query end	18	104	1e-08	59.3	R
Unigene_FD_4009_len_680	SPAC3A12.14	26.47	136	453	query end	13	148	7e-07	49.3	T
Unigene_FD_4026_len_1279	YEL034w	52.32	151	1188	query end	4	151	6e-46	160	J
Unigene_FD_4031_len_1229	YJL056c	42.34	137	717	query end	712	848	1e-29	124	R
Unigene_FD_4046_len_2695	all2875_2	32.2	118	2554	query end	128	243	1e-12	73.6	T
Unigene_FD_4050_len_1789	SPAC16.04	38.36	524	17	query end	91	613	3e-103	330	J
Unigene_FD_4056_len_1480	YDR047w	50.42	361	1454	query end	1	358	3e-112	342	H
Unigene_FD_4069_len_557	SPCC622.08c	75.38	130	101	query end	1	130	6e-47	155	B
Unigene_FD_4084_len_1877	SPAC823.15	75.75	301	1762	query end	9	309	0	510	T
Unigene_FD_4118_len_1284	CAC1802	40.75	346	267	query end	106	423	3e-66	228	J
Unigene_FD_4131_len_544	RSc1804_3	27.03	111	448	query end	67	175	9e-08	52.4	H
Unigene_FD_4134_len_1986	SPCC1322.05c	37.38	626	56	query end	6	610	2e-117	369	E
Unigene_FD_4149_len_2016	YJR001w	23.13	415	1290	query end	215	596	3e-15	81.6	E
Unigene_FD_4155_len_1660	SPAC343.15	35.48	341	134	query end	4	302	3e-46	171	J
Unigene_FD_4159_len_1621	SPAC1002.15c	35.06	154	247	query end	3	154	2e-16	80.9	K
Unigene_FD_4171_len_745	SMc01922	73.46	162	559	query end	3	164	1e-82	249	C
Unigene_FD_4174_len_517	SPBC18H10.14	66.19	139	56	query end	2	140	6e-60	188	J
Unigene_FD_4175_len_1162	YPR103w	57.62	210	895	query end	69	278	4e-84	263	O
Unigene_FD_4181_len_1150	YDR410c	38.8	183	713	query end	57	239	4e-39	144	O
Unigene_FD_4183_len_2293	SPAC3C7.07c	40.12	162	941	query end	112	249	4e-26	113	O
Unigene_FD_4192_len_1265	mlr0291	31.47	232	909	query end	2	207	9e-24	101	J
Unigene_FD_4197_len_1869	slr0611	35.58	104	1225	query end	66	154	8e-06	50.4	H
Unigene_FD_4220_len_1792	ECU05g0440	40.62	96	112	query end	335	428	2e-12	71.6	T
Unigene_FD_4232_len_1135	SPBC32F12.04	54.72	53	624	query end	394	444	5e-08	56.6	Z
Unigene_FD_4235_len_672	CC2126	35.76	165	640	query end	1	154	2e-24	99	H
Unigene_FD_4239_len_1676	ECU11g1330	55.29	85	226	query end	107	191	2e-22	99.8	K
Unigene_FD_4241_len_1536	SPCC1223.11	38.37	344	350	query end	1	299	7e-71	235	T
Unigene_FD_4244_len_1007	all2748	25.79	252	957	query end	8	258	7e-11	65.1	R
Unigene_FD_4255_len_1952	YLR060w	42.61	629	1897	query end	1	595	4e-160	479	J
Unigene_FD_4256_len_1037	BH1997	48.51	235	926	query end	140	366	1e-61	206	I
Unigene_FD_4262_len_1876	SPAC26F1.04c	31.5	327	139	query end	23	345	1e-50	183	C
Unigene_FD_4266_len_1452	RSc2520	34.65	202	1405	query end	29	224	1e-19	90.9	M
Unigene_FD_4277_len_2153	mll7609	43.7	579	185	query end	5	544	3e-159	477	E
Unigene_FD_4295_len_595	SPBC3D6.08c	39.36	94	83	query end	13	106	2e-16	75.5	K
Unigene_FD_4298_len_922	Cgl2878	31.03	145	795	query end	7	142	9e-09	57.8	T
Unigene_FD_4301_len_1255	YPR016c	63.37	243	1179	query end	1	243	1e-100	305	J
Unigene_FD_4302_len_1370	YBR089c-a	30.59	85	462	query end	15	99	3e-08	54.7	B
Unigene_FD_4306_len_585	PA4016_1	25.93	135	554	query end	99	232	1e-08	55.5	S
Unigene_FD_4307_len_535	SPy0040	31.82	66	326	query end	53	118	6e-07	48.1	S
Unigene_FD_4318_len_4417	SPy1625_1	27.1	262	989	query end	15	270	8e-19	92	R
Unigene_FD_4327_len_1444	YDR454c	42.46	179	352	query end	2	179	1e-41	150	F
Unigene_FD_4346_len_1617	SPBC13G1.07	44.3	79	230	query end	160	228	1e-11	68.2	R
Unigene_FD_4347_len_1333	SPAC17G6.16c_1	26.43	227	394	query end	81	275	4e-09	60.8	J
Unigene_FD_4349_len_1259	SPAC17G6.16c_1	40.35	57	355	query end	81	137	3e-09	41.2	J
Unigene_FD_4362_len_1668	YLL031c	32.08	159	833	query end	862	997	2e-12	72	R
Unigene_FD_4365_len_1540	PA0400	47.15	386	1312	query end	11	391	5e-102	317	E
Unigene_FD_4366_len_877	SA0419	44.26	61	334	query end	320	380	8e-08	55.1	E
Unigene_FD_4371_len_2981	SPAC9E9.07c	51.45	173	61	query end	4	176	6e-56	196	R
Unigene_FD_4385_len_1044	YLR281c	38.18	110	903	query end	26	133	1e-06	49.7	J
Unigene_FD_4389_len_2043	TM0306	37.77	368	1883	query end	8	361	4e-64	223	G
Unigene_FD_4398_len_3311	SPCC4G3.08	47.83	253	3113	query end	128	377	7e-57	207	R
Unigene_FD_4401_len_1426	SPCC663.05c	47.8	182	1329	query end	1	182	1e-46	167	K
Unigene_FD_4413_len_1171	SPCC70.07c	36.93	176	959	query end	6	174	1e-30	120	F
Unigene_FD_4416_len_3348	MA2001	26.22	694	2860	query end	18	653	2e-71	254	O
Unigene_FD_4422_len_860	SPBC4B4.07c	35.56	225	52	query end	24	247	7e-33	125	R
Unigene_FD_4448_len_1741	SPAC15E1.04_1	41.91	136	716	query end	97	222	4e-20	94	H
Unigene_FD_4452_len_633	YJR063w	32.84	134	174	query end	9	120	2e-13	67	K
Unigene_FD_4459_len_2129	SPCC31H12.05c	70.28	323	2057	query end	2	313	0	506	T
Unigene_FD_4487_len_795	RSc0441	45.56	169	34	query end	1	159	6e-34	125	G
Unigene_FD_4490_len_3577	SPCC645.08c	28.21	918	71	query end	6	797	1e-65	242	L
Unigene_FD_4501_len_1191	SPCC576.04	37.39	230	121	query end	33	261	2e-34	132	R
Unigene_FD_4526_len_775	SPBC13A2.01c	61.31	137	603	query end	11	146	2e-39	139	R
Unigene_FD_4531_len_2086	YGR152c	42.68	157	181	query end	20	166	7e-31	125	R
Unigene_FD_4542_len_1153	SPCC736.13	31.65	316	1115	query end	18	300	1e-30	122	I
Unigene_FD_4544_len_1041	YOR257w	57.24	145	77	query end	16	159	4e-49	167	T
Unigene_FD_4546_len_1620	YKL008c	21.71	258	1493	query end	72	318	1e-09	62.8	U
Unigene_FD_4549_len_1433	YPR048w	27.43	474	1363	query end	7	390	2e-19	93.6	P
Unigene_FD_4553_len_1029	all0580	39.39	264	969	query end	1	257	2e-56	189	R
Unigene_FD_4558_len_870	SPAC23C4.15	40.29	206	159	query end	4	208	2e-34	128	K
Unigene_FD_4571_len_790	SPAC23H4.18c	56.52	92	491	query end	18	106	8e-35	125	O
Unigene_FD_4573_len_1935	MA2881	42.46	285	1715	query end	49	274	9e-46	167	P
Unigene_FD_4579_len_1673	SPAC1142.06	45.99	337	125	query end	9	321	2e-90	286	P
Unigene_FD_4592_len_2019	YKR054c	33.93	563	1990	query end	1510	2056	6e-72	241	Z
Unigene_FD_4594_len_1195	SPAC16E8.17c	60.91	330	63	query end	1	330	8e-119	354	C
Unigene_FD_4599_len_1024	SPAC3A12.14	43.16	95	901	query end	1	94	8e-25	78.2	T
Unigene_FD_4601_len_1453	SPBC215.15	41.5	359	87	query end	3	296	3e-83	264	R
Unigene_FD_4602_len_1301	SPAPB1A10.06c	53.74	227	630	query end	370	586	1e-61	220	L
Unigene_FD_4604_len_2406	SPAC25G10.08_2	33.11	586	509	query end	1	562	9e-86	288	R
Unigene_FD_4605_len_913	YBR109c	30.16	126	197	query end	5	127	7e-14	70.1	T
Unigene_FD_4611_len_776	BH1501	38.46	65	541	query end	174	237	3e-07	52.4	P
Unigene_FD_4627_len_744	YFL038c	30.49	164	47	query end	10	168	7e-18	81.6	R
Unigene_FD_4642_len_1620	SPAC1834.01	63.55	417	1519	query end	5	421	0	547	J
Unigene_FD_4648_len_1115	SPBC1703.10	53.7	108	1114	query end	61	168	9e-30	117	R
Unigene_FD_4657_len_1701	YPL054w	29.46	112	1669	query end	93	196	3e-07	54.7	R
Unigene_FD_4658_len_421	YPL054w	37.7	61	389	query end	93	145	5e-07	49.3	R
Unigene_FD_4661_len_759	SMc01296	38.71	93	499	query end	9	101	6e-12	62.8	J
Unigene_FD_4669_len_800	SPAC25B8.06c	45.89	146	761	query end	305	447	2e-36	138	J
Unigene_FD_4670_len_750	YBR109c	27.82	133	669	query end	2	131	9e-11	60.5	T
Unigene_FD_4686_len_1297	CC3649	29.33	300	1221	query end	7	283	9e-24	102	I
Unigene_FD_4695_len_828	RC0261	49.04	104	616	query end	4	104	8e-24	96.7	C
Unigene_FD_4697_len_668	aq_247	40.8	125	258	query end	19	138	5e-16	78.6	J
Unigene_FD_4702_len_867	YDR265w	34.48	87	160	query end	243	327	2e-07	53.9	O
Unigene_FD_4715_len_885	YOL123w	26.4	178	596	query end	49	220	4e-07	53.1	R
Unigene_FD_4722_len_673	SPBC13E7.10c	36.84	209	594	query end	9	217	2e-35	134	K
Unigene_FD_4723_len_4366	SPAC24H6.03	33.1	580	4230	query end	26	604	1e-83	295	O
Unigene_FD_4734_len_1280	SPBC12C2.09c	29.52	271	1035	query end	64	319	2e-18	87.8	R
Unigene_FD_4736_len_996	YIL021w	43.2	250	135	query end	6	249	9e-55	186	K
Unigene_FD_4743_len_2742	YHR079c_2	25.82	275	992	query end	7	250	5e-19	93.2	R
Unigene_FD_4747_len_1162	SPBC577.08c	37.13	272	113	query end	22	288	2e-47	167	O
Unigene_FD_4748_len_982	SPBC577.08c	39.87	153	266	query end	137	288	2e-25	105	O
Unigene_FD_4749_len_778	SPCC16C4.12	46.34	123	25	query end	1	97	1e-34	98.2	R
Unigene_FD_4761_len_1208	SPCC11E10.07c	36.65	322	250	query end	37	341	3e-54	187	J
Unigene_FD_4763_len_1262	ECU01g0460	77.31	379	1210	query end	29	407	0	607	Z
Unigene_FD_4769_len_1116	BS_pnbA	36.1	313	936	query end	6	285	4e-50	179	I
Unigene_FD_4770_len_2106	SPCC1620.05	34.73	262	2030	query end	1	244	5e-41	155	O
Unigene_FD_4773_len_2769	SPBC19C7.11_1	29.63	432	2113	query end	210	609	7e-20	97.1	P
Unigene_FD_4775_len_426	YER056c-a	55.08	118	390	query end	3	120	4e-40	135	J
Unigene_FD_4789_len_1093	jhp0766	34.67	75	176	query end	4	77	1e-10	60.5	R
Unigene_FD_4792_len_2206	SPBC2G2.12	45.69	534	288	query end	39	537	1e-145	442	J
Unigene_FD_4795_len_1921	YHR019c	46.38	552	50	query end	4	554	3e-156	467	J
Unigene_FD_4805_len_2846	SPAC3A12.06c	27.16	232	2248	query end	524	739	4e-25	114	P
Unigene_FD_4819_len_2095	BS_ycdG	25.74	404	366	query end	4	377	4e-24	109	G
Unigene_FD_4828_len_1944	SPAC1142.08	25.14	358	164	query end	63	388	6e-24	109	K
Unigene_FD_4832_len_3735	SPCC285.16c	31.69	994	3256	query end	346	1215	2e-133	445	L
Unigene_FD_4836_len_1856	SPBC1861.04c	28.74	167	92	query end	11	177	5e-14	77.8	R
Unigene_FD_4849_len_3131	SPCC1450.11c	47.62	168	3027	query end	584	751	7e-36	150	R
Unigene_FD_4853_len_1138	SPBC3H7.15	37.5	288	938	query end	7	292	4e-47	168	R
Unigene_FD_4856_len_1990	YGR277c	35.06	154	1534	query end	142	287	2e-17	85.9	R
Unigene_FD_4861_len_1152	SPAC4F8.04	36	250	199	query end	51	288	7e-30	120	J
Unigene_FD_4865_len_2603	DR0830	33.19	226	1432	query end	32	227	1e-23	105	P
Unigene_FD_4895_len_3652	SPCC663.03	33.38	770	3651	query end	235	1003	2e-180	419	V
Unigene_FD_4897_len_2304	sll1087	30.19	424	308	query end	26	439	2e-39	155	E
Unigene_FD_4900_len_654	SPBPI060	91.18	136	582	query end	1	136	7e-83	248	B
Unigene_FD_4901_len_932	PA3918	46.15	169	770	query end	7	154	1e-25	103	H
Unigene_FD_4905_len_1160	BB0239	29.38	177	93	query end	7	167	5e-09	57.8	F
Unigene_FD_4906_len_1079	BB0239	28.83	163	93	query end	7	153	7e-06	48.5	F
Unigene_FD_4909_len_1109	YDR155c	64.2	162	508	query end	1	162	2e-61	199	O
Unigene_FD_4910_len_4490	polA_2	32.87	289	2917	query end	400	638	4e-30	130	L
Unigene_FD_4926_len_2083	YDR135c	37.09	151	397	query end	282	432	7e-21	100	V
Unigene_FD_4928_len_1174	BS_yueD	24.72	267	105	query end	5	234	3e-16	79.7	I
Unigene_FD_4932_len_1792	SPCC1906.01	56.99	365	1755	query end	1	362	1e-142	423	M
Unigene_FD_4941_len_2962	BH2222	27.65	434	65	query end	6	375	4e-36	147	R
Unigene_FD_4943_len_3876	SPAC27D7.14c	26.72	741	3544	query end	108	816	8e-58	220	R
Unigene_FD_4946_len_2048	SPAC31G5.14	41.65	389	1922	query end	24	387	3e-73	246	E
Unigene_FD_4947_len_2700	SPAC15A10.03c	30.3	363	2346	query end	254	580	2e-41	166	K
Unigene_FD_4952_len_1203	TP0356	43.37	83	521	query end	20	100	2e-10	60.5	R
Unigene_FD_4953_len_1697	SPBC21.06c	31.9	326	496	query end	15	320	4e-35	143	R
Unigene_FD_4962_len_1605	SPBC16H5.05c	59.55	178	1543	query end	8	185	1e-55	198	O
Unigene_FD_4973_len_805	SPBC725.13c	29.71	175	55	query end	12	182	1e-20	89.7	S
Unigene_FD_4979_len_3157	PA1496	22.86	175	1980	query end	64	219	2e-08	59.3	P
Unigene_FD_4992_len_2646	SPAC4C5.02c	33.16	187	1623	query end	3	183	5e-26	110	R
Unigene_FD_5011_len_2638	YMR049c	29.23	780	2459	query end	154	803	1e-95	323	R
Unigene_FD_5014_len_1389	YAL021c_2	23.51	336	125	query end	24	350	3e-12	70.1	A
Unigene_FD_5016_len_1057	SPAC4C5.02c	51.96	179	991	query end	7	185	4e-44	155	R
Unigene_FD_5021_len_1215	SPAC823.07	33.87	310	978	query end	23	317	7e-44	159	S
Unigene_FD_5023_len_3426	BH1848	55.32	47	98	query end	6	52	3e-06	53.5	Q
Unigene_FD_5035_len_2430	YDR523c	28.57	154	810	query end	22	163	1e-08	60.5	R
Unigene_FD_5036_len_1302	FN0754	36.26	342	1252	query end	176	487	3e-43	162	J
Unigene_FD_5037_len_1259	FN0754	35.54	242	1209	query end	176	394	9e-38	136	J
Unigene_FD_5039_len_1901	SPAC57A7.04c	26.28	274	105	query end	17	255	5e-18	90.1	R
Unigene_FD_5048_len_1545	YKL021c	30.57	193	1510	query end	66	244	4e-18	89.4	R
Unigene_FD_5051_len_3192	SPAC1782.08c	32.23	363	1752	query end	231	536	6e-33	137	L
Unigene_FD_5063_len_500	SPCC1322.11	68.25	126	86	query end	13	138	5e-62	193	J
Unigene_FD_5065_len_2963	YJL056c	29.91	107	1592	query end	738	842	1e-08	61.6	R
Unigene_FD_5070_len_1276	SMc00579	33.23	313	50	query end	11	267	9e-37	139	J
Unigene_FD_5078_len_1359	slr0050	32.56	347	1343	query end	1	276	1e-40	152	R
Unigene_FD_5081_len_3157	SPBC365.10	25.1	255	440	query end	125	351	2e-32	89.4	Z
Unigene_FD_5085_len_5152	all2748	27.15	372	1264	query end	72	358	4e-14	79	R
Unigene_FD_5098_len_3743	Rv2435c_2	21.72	221	941	query end	42	253	3e-09	61.6	T
Unigene_FD_5111_len_5235	SPAC15A10.03c	44.53	128	1820	query end	656	783	1e-26	120	K
Unigene_FD_5116_len_3458	MA3203	28.62	559	3280	query end	2	456	1e-38	157	R
Unigene_FD_5138_len_1783	SPAC6B12.10c	38.66	388	52	query end	32	393	1e-80	266	L
Unigene_FD_5139_len_1752	RSp1614	26.85	391	244	query end	54	428	1e-27	118	G
Unigene_FD_5144_len_943	RC0781	30.8	250	908	query end	3	244	2e-29	116	S
Unigene_FD_5151_len_3105	YJL056c	33.73	83	1467	query end	768	850	1e-09	64.7	R
Unigene_FD_5156_len_491	CC0686	46.32	95	116	query end	2	96	3e-23	92	O
Unigene_FD_5157_len_1214	YLR242c	44.26	61	918	query end	3	63	1e-09	61.6	S
Unigene_FD_5177_len_1266	SPBC2A9.08c	35.64	202	128	query end	7	207	3e-40	146	U
Unigene_FD_5179_len_1194	SPBC25B2.05	55.5	191	186	query end	33	221	1e-73	202	R
Unigene_FD_5185_len_1719	YFL022c	43.46	405	26	query end	3	401	6e-117	293	J
Unigene_FD_5186_len_963	SPBC660.15	26.35	167	582	query end	206	361	8e-06	49.3	R
Unigene_FD_5187_len_743	SPBC660.15	26.79	168	585	query end	205	361	7e-07	51.6	R
Unigene_FD_5188_len_1066	SPAC30D11.07	45.86	181	901	query end	9	188	5e-38	143	L
Unigene_FD_5192_len_1003	SPAC9.12c	29.05	241	114	query end	25	259	3e-23	99.8	O
Unigene_FD_5196_len_1601	mlr7156	28.69	237	327	query end	44	259	3e-21	96.7	R
Unigene_FD_5197_len_845	SPAC4A8.12c	36.09	169	89	query end	67	234	1e-17	83.2	S
Unigene_FD_5202_len_3645	SPBC17A3.06	41.12	107	2754	query end	88	194	4e-11	68.2	T
Unigene_FD_5209_len_899	SPAC4H3.07c	39.29	112	536	query end	57	167	5e-17	79.3	P
Unigene_FD_5212_len_1149	BS_yngF	43.08	260	929	query end	12	259	2e-48	169	I
Unigene_FD_5216_len_2465	SPCC830.03	24.31	510	847	query end	263	708	6e-24	110	R
Unigene_FD_5220_len_1102	SPBC16D10.03	60.77	339	1060	query end	6	344	2e-140	408	O
Unigene_FD_5222_len_2276	SPBC32H8.09	23.29	438	61	query end	1	381	2e-11	68.9	R
Unigene_FD_5227_len_2865	BMEI0800	48.16	706	2616	query end	3	667	0	595	I
Unigene_FD_5228_len_900	VC1347	41.01	217	83	query end	1	214	6e-48	164	O
Unigene_FD_5233_len_2103	aq_1896	20	190	2022	query end	35	224	1e-05	50.4	R
Unigene_FD_5243_len_2207	SPAC29B12.06c	61.76	272	2096	query end	5	276	6e-103	322	R
Unigene_FD_5244_len_1043	CAC2179	31.94	310	985	query end	7	308	5e-45	160	M
Unigene_FD_5245_len_1530	YER133w	36.18	304	1337	query end	11	297	2e-63	214	T
Unigene_FD_5249_len_1585	YDL230w	30.7	316	393	query end	42	328	9e-25	107	T
Unigene_FD_5250_len_4743	ECU11g1330	58.97	78	508	query end	107	184	6e-23	103	K
Unigene_FD_5252_len_1498	YOR212w	23.5	417	1447	query end	18	417	3e-26	112	R
Unigene_FD_5262_len_2189	SPAC22G7.10	38.14	97	1633	query end	74	166	5e-13	73.2	A
Unigene_FD_5263_len_1468	SPBC887.05c	59.26	108	153	query end	10	114	3e-36	137	R
Unigene_FD_5282_len_1159	SPBC713.05	33.74	246	107	query end	17	252	6e-47	166	R
Unigene_FD_5283_len_993	SPBC713.05	32.93	164	107	query end	17	171	4e-27	111	R
Unigene_FD_5286_len_2044	SPCC970.01	35.03	394	710	query end	534	883	7e-48	183	L
Unigene_FD_5297_len_1461	slr1204	34.31	376	319	query end	107	446	1e-49	180	O
Unigene_FD_5301_len_1756	SPCC330.05c	37.1	248	705	query end	27	252	1e-38	145	F
Unigene_FD_5302_len_652	XF1093	36.17	94	621	query end	4	93	5e-15	50.4	E
Unigene_FD_5309_len_1035	SPAC6G9.11	36.47	85	968	query end	11	95	1e-12	66.6	U
Unigene_FD_5310_len_1591	YFL039c	40.37	374	1415	query end	1	374	2e-93	295	Z
Unigene_FD_5311_len_1905	SPBC776.13	22.87	328	638	query end	174	489	2e-14	79	B
Unigene_FD_5328_len_1788	YPR047w_1	36.69	357	230	query end	30	365	2e-61	212	J
Unigene_FD_5332_len_2898	YJL056c	43.21	81	1015	query end	770	850	5e-15	82	R
Unigene_FD_5342_len_1257	YPL266w	47.3	296	1043	query end	29	317	2e-91	284	J
Unigene_FD_5356_len_1940	CAC0947	29.05	210	199	query end	8	207	8e-16	79.7	R
Unigene_FD_5374_len_3422	YDL230w	28.62	283	2222	query end	99	332	2e-18	90.1	T
Unigene_FD_5397_len_917	YJR002w	31.22	205	828	query end	298	495	6e-19	89.4	J
Unigene_FD_5398_len_2785	RSc0093	48.29	468	314	query end	9	474	4e-139	429	H
Unigene_FD_5401_len_2777	SPAC1B3.05	43.52	216	96	query end	12	226	7e-47	180	K
Unigene_FD_5409_len_3485	BS_pnbA	37.72	228	871	query end	5	210	1e-24	111	I
Unigene_FD_5422_len_951	SPAC6C3.08	32.82	195	748	query end	26	216	7e-22	94.7	R
Unigene_FD_5433_len_1972	YDR375c	41.13	462	45	query end	36	450	2e-111	348	O
Unigene_FD_5436_len_705	YEL027w	63.51	148	73	query end	6	153	3e-61	194	C
Unigene_FD_5443_len_2425	SPAC23G3.06	27.09	395	2365	query end	2	328	1e-28	122	J
Unigene_FD_5454_len_711	FN1902	52.38	168	74	query end	9	174	6e-61	194	F
Unigene_FD_5462_len_2274	SPBC29A3.03c	23.94	447	2154	query end	3	398	9e-29	122	R
Unigene_FD_5467_len_1497	TM1499	33.83	133	270	query end	14	144	2e-15	78.2	J
Unigene_FD_5490_len_854	SPBC18H10.12c	48.25	257	45	query end	4	251	2e-79	246	J
Unigene_FD_5511_len_669	YPR132w	69.66	145	480	query end	1	145	2e-72	222	J
Unigene_FD_5526_len_1860	SPCC576.08c	65.16	221	168	query end	32	251	2e-94	296	J
Unigene_FD_5535_len_1528	SPAPB8E5.06c	69.03	268	1427	query end	17	281	1e-129	362	J
Unigene_FD_5540_len_836	SPAPB1E7.12	68.09	188	46	query end	1	188	1e-83	256	J
Unigene_FD_5541_len_805	YIL033c	42.86	126	687	query end	287	408	4e-26	108	T
Unigene_FD_5558_len_1653	SPAC8E11.02c	59.24	238	1392	query end	25	262	3e-84	268	T
Unigene_FD_5568_len_528	BS_yueK	46.81	141	423	query end	13	150	2e-34	129	H
Unigene_FD_5598_len_2339	YML085c	75.54	278	775	query end	163	440	0	459	Z
Unigene_FD_5603_len_870	YPR102c	65.18	112	573	query end	63	174	1e-59	158	J
Unigene_FD_5613_len_451	SPAC1805.11c	63.53	85	392	query end	1	84	2e-35	124	J
Unigene_FD_5616_len_1029	SPBC119.02	80.27	147	952	query end	1	147	6e-85	258	O
Unigene_FD_5629_len_853	YLR293c	73.62	163	745	query end	10	172	6e-83	254	R
Unigene_FD_5632_len_1572	YKR054c	20.6	432	1543	query end	3350	3766	5e-20	96.7	Z
Unigene_FD_5654_len_313	SPBC1703.10	66.15	65	195	query end	3	67	5e-22	89.4	R
Unigene_FD_5655_len_2029	YPR035w	59.14	350	118	query end	11	353	6e-141	422	E
Unigene_FD_5668_len_2094	VNG1529G	60.04	493	1803	query end	25	516	0	592	I
Unigene_FD_5673_len_1084	SPCC18.14c	50	248	166	query end	26	273	3e-84	263	J
Unigene_FD_5683_len_1148	SPBC31E1.03	73.61	72	750	query end	1	72	2e-32	120	O
Unigene_FD_5684_len_501	SPBC31E1.03	64.79	71	106	query end	2	72	4e-27	101	O
Unigene_FD_5729_len_2117	SPBC17D11.02c	27.76	245	365	query end	113	355	1e-24	97.1	O
Unigene_FD_5742_len_2665	SPAC926.04c	42.52	428	1014	query end	253	675	2e-147	340	O
Unigene_FD_5746_len_991	SPBC25H2.05	41.28	172	150	query end	6	172	8e-27	107	K
Unigene_FD_5747_len_804	SPAC3A12.14	26.81	138	648	query end	13	150	2e-10	59.7	T
Unigene_FD_5756_len_1761	YHR068w	50.13	387	335	query end	8	387	3e-119	364	O
Unigene_FD_5757_len_629	SPCC330.14c	59.65	57	529	query end	1	57	1e-26	75.9	J
Unigene_FD_5760_len_800	SPBC119.02	78.23	147	727	query end	1	147	2e-82	249	O
Unigene_FD_5765_len_533	SPBC365.06	46.67	60	150	query end	53	112	3e-14	60.8	O
Unigene_FD_5770_len_1325	Cj0236c	28	225	132	query end	16	231	1e-13	72.4	R
Unigene_FD_5775_len_1571	slr1761	46.67	105	1244	query end	100	197	2e-14	75.1	O
Unigene_FD_5791_len_756	YJR123w	66.67	204	656	query end	25	225	1e-85	259	J
Unigene_FD_5792_len_700	SPAC3A12.14	27.66	141	623	query end	3	143	2e-11	62	T
Unigene_FD_5794_len_1385	AF1946_2	32.46	114	1049	query end	7	109	3e-11	65.9	O
Unigene_FD_5820_len_540	SPBC17G9.07	66.67	84	75	query end	1	84	1e-30	112	J
Unigene_FD_5851_len_2421	SSO2195	27.78	126	1959	query end	9	133	2e-08	58.5	O
Unigene_FD_5864_len_886	CAC2438	32.74	113	262	query end	62	170	1e-06	49.7	I
Unigene_FD_5885_len_1443	SPAC4H3.04c	38.76	307	158	query end	5	305	3e-62	210	R
Unigene_FD_5903_len_2001	YJL056c	29.2	113	1729	query end	735	847	1e-06	54.3	R
Unigene_FD_5909_len_544	YLR167w_2	59.18	49	205	query end	1	49	3e-16	72.8	J
Unigene_FD_5916_len_369	SPBC1685.10	65	80	55	query end	3	82	2e-26	98.6	J
Unigene_FD_5954_len_440	SPAC1071.08	50.77	65	386	query end	1	65	1e-14	68.9	J
Unigene_FD_5956_len_1106	SPAC8E11.02c	55.56	243	233	query end	5	245	5e-71	228	T
Unigene_FD_5989_len_1468	mdh	58.71	310	120	query end	2	309	6e-106	323	C
Unigene_FD_6003_len_492	SPAC3A12.07	48.86	88	129	query end	17	104	1e-24	96.3	K
Unigene_FD_6004_len_465	SPAC3A12.07	47.62	105	51	query end	1	104	1e-26	101	K
Unigene_FD_6010_len_928	SPAC3A12.14	29.58	142	200	query end	11	143	2e-10	60.5	T
Unigene_FD_6022_len_1262	SPAC15E1.08	60	155	260	query end	1	155	1e-57	192	R
Unigene_FD_6038_len_1904	SPAC22H10.12c	50.99	406	129	query end	28	426	2e-139	419	O
Unigene_FD_6047_len_1367	SPCP1E11.08	67.2	189	1051	query end	71	259	3e-88	268	J
Unigene_FD_6059_len_700	YFL039c	95.45	44	169	query end	41	84	2e-23	93.2	Z
Unigene_FD_6060_len_364	YFL039c	93.98	83	286	query end	2	84	4e-50	167	Z
Unigene_FD_6072_len_1680	TM1182	20.26	306	3	query end	679	983	4e-07	55.5	D
Unigene_FD_6078_len_1386	sll0373	40.24	420	1370	query end	32	433	3e-92	291	E
Unigene_FD_6086_len_1534	SPAC3A12.14	33.1	145	542	query end	6	150	4e-26	107	T
Unigene_FD_6089_len_964	SPBC2D10.20	47.44	156	90	query end	1	153	5e-43	152	O
Unigene_FD_6102_len_1113	YKR054c	23.94	376	2	query end	2620	2981	2e-19	92.4	Z
Unigene_FD_6129_len_1643	SPAC890.07c	53.49	344	1508	query end	3	339	1e-119	362	Q
Unigene_FD_6132_len_721	RP356	73.76	141	193	query end	21	161	5e-82	248	C
Unigene_FD_6133_len_748	YLR009w	71.83	71	650	query end	1	71	1e-33	116	J
Unigene_FD_6143_len_1197	YNL107w	37.33	217	985	query end	7	219	4e-30	119	K
Unigene_FD_6162_len_1368	STM3348	24.73	182	1030	query end	249	429	5e-06	50.8	O
Unigene_FD_6163_len_2961	SMc01904	46.69	347	1173	query end	110	423	3e-93	307	O
Unigene_FD_6168_len_2578	YJR064w	62.12	520	154	query end	38	557	0	646	O
Unigene_FD_6170_len_1296	BH2830	47.47	158	186	query end	2	157	1e-37	138	O
Unigene_FD_6172_len_1236	YLR200w	40.21	97	1121	query end	7	103	2e-16	78.2	O
Unigene_FD_6173_len_1169	SPAC2F3.13c_2	34.59	159	1042	query end	15	163	4e-23	98.2	O
Unigene_FD_6174_len_1074	SPBC577.10	42.11	228	81	query end	34	257	2e-58	194	O
Unigene_FD_6192_len_3068	MA0868	39.81	216	1076	query end	4	214	7e-39	149	V
Unigene_FD_6224_len_1487	SPBC1198.12	29.59	98	343	query end	134	230	8e-09	59.7	R
Unigene_FD_6226_len_3975	BS_yloB	34.9	980	75	query end	9	880	6e-168	530	P
Unigene_FD_6231_len_873	SPAC3H1.14	37.5	168	165	query end	5	169	1e-22	95.9	U
Unigene_FD_6234_len_488	SPAC343.03	48.1	79	103	query end	1	79	3e-26	99.8	O
Unigene_FD_6238_len_3216	YJL056c	34.91	106	829	query end	745	847	2e-11	70.9	R
Unigene_FD_6255_len_825	SPCC285.17	28.79	198	701	query end	8	187	3e-19	86.7	B
Unigene_FD_6259_len_1113	YNL121c	28.19	188	316	query end	76	246	5e-09	60.1	R
Unigene_FD_6264_len_1397	SPAC18B11.07c	35.87	92	282	query end	53	135	8e-16	60.8	O
Unigene_FD_6273_len_965	BMEI1156	50.81	185	219	query end	4	187	3e-60	196	C
Unigene_FD_6289_len_2531	SPBC1861.08c	45.12	164	2405	query end	1	164	5e-38	145	S
Unigene_FD_6292_len_1009	MG019	57.63	118	160	query end	5	120	4e-30	121	O
Unigene_FD_6293_len_1434	YNR016c_2	26.07	422	60	query end	252	605	2e-18	90.5	I
Unigene_FD_6294_len_1911	AF1420	48.7	230	1626	query end	16	243	9e-58	199	O
Unigene_FD_6298_len_1744	SPAPB1A10.04c	39.84	251	192	query end	13	248	3e-53	187	O
Unigene_FD_6310_len_1761	all2748	32.38	386	1753	query end	37	421	5e-53	191	R
Unigene_FD_6318_len_1398	SPBC13G1.11	63.16	76	983	query end	121	196	5e-45	106	U
Unigene_FD_6324_len_1138	YFL038c	35.25	122	926	query end	55	171	1e-17	70.9	R
Unigene_FD_6331_len_1535	SMc01915	61.89	391	1309	query end	6	396	0	513	C
Unigene_FD_6342_len_1652	YFR014c	40.24	251	356	query end	83	324	1e-55	197	R
Unigene_FD_6359_len_2200	SPAC23A1.06c	28.71	202	729	query end	14	196	5e-11	67.8	R
Unigene_FD_6360_len_1841	MTH898	28.77	146	717	query end	3	142	2e-11	65.9	T
Unigene_FD_6362_len_1500	SPBC887.06c	48.15	135	92	query end	10	135	9e-25	102	U
Unigene_FD_6363_len_920	SPAC11E3.04c	40.37	109	731	query end	40	147	2e-23	97.1	O
Unigene_FD_6364_len_1035	SPBP19A11.01	45.07	71	652	query end	95	165	5e-24	73.2	E
Unigene_FD_6366_len_557	SPBP35G2.09	50	56	509	query end	1	56	2e-13	67.8	A
Unigene_FD_6371_len_1309	SPAC17A2.03c	54.87	308	219	query end	41	343	1e-109	332	C
Unigene_FD_6372_len_596	SPAC17A2.03c	50.87	173	521	query end	4	163	8e-49	166	C
Unigene_FD_6383_len_1099	all2748	32.25	338	1065	query end	57	390	6e-40	150	R
Unigene_FD_6397_len_1913	SPBC4C3.05	30.9	301	101	query end	128	419	4e-23	106	K
Unigene_FD_6398_len_1312	SP1776	36.47	85	1138	query end	16	100	1e-09	58.5	O
Unigene_FD_6399_len_2173	VC1649	27.53	287	1880	query end	32	268	2e-17	88.2	O
Unigene_FD_6405_len_1726	YBR011c	54.74	285	1579	query end	2	282	2e-104	322	C
Unigene_FD_6410_len_1970	BH2694	37.31	67	1567	query end	105	171	7e-08	43.5	G
Unigene_FD_6413_len_1598	BMEI1618	31.11	135	651	query end	12	131	6e-12	66.6	P
Unigene_FD_6414_len_1568	BMEI1618	33.6	125	651	query end	12	131	9e-15	74.7	P
Unigene_FD_6416_len_1779	SPBC146.07	30.66	411	1267	query end	135	512	7e-34	137	R
Unigene_FD_6418_len_963	BB0655	37.14	70	532	query end	4	72	7e-09	58.2	O
Unigene_FD_6424_len_2317	TM1015	41.82	428	1892	query end	40	405	1e-92	301	E
Unigene_FD_6427_len_1258	SPCC576.03c	62.23	188	1145	query end	4	189	9e-79	247	O
Unigene_FD_6431_len_1748	alr3658	40.2	199	1171	query end	259	456	4e-23	104	J
Unigene_FD_6432_len_1659	alr3658	33.06	496	203	query end	16	456	3e-49	181	J
Unigene_FD_6445_len_833	SPBC16G5.14c	56.64	226	739	query end	1	223	8e-81	249	J
Unigene_FD_6453_len_1509	SPBC12D12.04c_2	44.91	167	5	query end	164	329	3e-46	168	R
Unigene_FD_6454_len_1779	SPAC110.03	79.44	180	1659	query end	1	180	2e-96	298	R
Unigene_FD_6483_len_1284	SPAC18B11.07c	67.69	130	147	query end	1	130	6e-51	173	O
Unigene_FD_6485_len_1643	CAC2736	24.91	265	1641	query end	764	1020	7e-06	51.2	L
Unigene_FD_6492_len_1906	MTH760	40.91	132	461	query end	54	185	5e-21	97.8	P
Unigene_FD_6504_len_1575	ECU03g0820i	81.82	198	2	query end	100	297	2e-143	305	Z
Unigene_FD_6506_len_548	SPAC23H4.18c	87.5	88	180	query end	20	107	2e-58	183	O
Unigene_FD_6510_len_652	SPAC23A1.09	53.93	89	251	query end	3	90	2e-26	102	R
Unigene_FD_6534_len_663	SPBC1539.06	41.03	78	588	query end	12	86	3e-10	57.4	I
Unigene_FD_6557_len_889	SPAC1B3.14	87.5	48	354	query end	107	154	9e-19	84	C
Unigene_FD_6572_len_732	YOR057w	37.67	215	59	query end	182	395	4e-35	132	R
Unigene_FD_6575_len_812	SPAC3A12.14	38.2	89	749	query end	6	94	5e-23	73.2	T
Unigene_FD_6589_len_1598	YDR331w	32.03	231	1433	query end	38	264	9e-29	120	O
Unigene_FD_6591_len_950	CAC3112	44.67	197	889	query end	1	197	1e-50	171	F
Unigene_FD_6597_len_945	all2748	35.61	132	340	query end	130	260	2e-09	60.1	R
Unigene_FD_6598_len_1018	RC0729	77.5	120	876	query end	1	120	3e-61	197	C
Unigene_FD_6600_len_1632	SPCC663.03	35.97	531	1536	query end	68	598	1e-89	304	V
Unigene_FD_6601_len_965	SPCC663.03	47.46	236	678	query end	363	598	3e-55	198	V
Unigene_FD_6603_len_618	SPBC119.02	38.55	83	69	query end	65	146	1e-12	65.1	O
Unigene_FD_6604_len_530	ECU10g0940	40	55	69	query end	71	123	6e-08	51.2	O
Unigene_FD_6612_len_2125	YER016w	27.31	227	174	query end	9	222	4e-18	88.6	D
Unigene_FD_6622_len_988	SPBC4C3.10c	50	212	122	query end	14	225	9e-60	196	O
Unigene_FD_6625_len_1037	YIR037w	51.05	143	873	query end	18	159	2e-43	152	O
Unigene_FD_6628_len_1845	YCL043c	30.32	310	676	query end	187	480	1e-55	132	O
Unigene_FD_6629_len_1361	YCR093w	27.05	207	1035	query end	787	989	3e-19	93.2	D
Unigene_FD_6641_len_959	SPBC646.16	49.39	245	890	query end	2	244	1e-74	235	O
Unigene_FD_6642_len_1032	SPCC1442.06	60.14	138	127	query end	3	140	4e-63	149	O
Unigene_FD_6643_len_896	SPCC1442.06	50	66	517	query end	177	242	1e-10	62.4	O
Unigene_FD_6646_len_1152	slr1485	41.41	128	999	query end	160	286	6e-24	103	S
Unigene_FD_6647_len_998	slr1485	41.41	128	845	query end	160	286	3e-24	103	S
Unigene_FD_6651_len_1780	SPBC106.06	63.68	212	694	query end	199	408	7e-164	263	O
Unigene_FD_6658_len_1059	SPCC830.08c	44.57	92	200	query end	58	148	1e-18	84.7	U
Unigene_FD_6659_len_873	SPCC830.08c	44.57	92	200	query end	58	148	7e-19	84.7	U
Unigene_FD_6660_len_3094	SPBC1D7.05c	29.46	258	1047	query end	103	357	2e-22	102	R
Unigene_FD_6668_len_2209	SPAC15F9.02	36.79	212	2171	query end	8	189	1e-33	135	R
Unigene_FD_6669_len_2673	SPBP4H10.06c	33.25	809	9	query end	384	1169	2e-115	385	D
Unigene_FD_6670_len_1462	YJL056c	26.42	212	1419	query end	667	861	1e-08	59.7	R
Unigene_FD_6671_len_944	SPCC191.07	62.75	102	131	query end	6	107	5e-45	153	C
Unigene_FD_6672_len_1219	SPAC4G9.15	32.75	284	187	query end	42	321	3e-38	144	R
Unigene_FD_6680_len_2664	SPBC16G5.12c	33.28	613	39	query end	3	606	8e-98	324	L
Unigene_FD_6685_len_1420	SPAC4D7.04c	42.19	237	1319	query end	26	261	1e-59	201	I
Unigene_FD_6694_len_1200	hscB	46.05	76	366	query end	2	75	3e-10	61.2	O
Unigene_FD_6698_len_3063	SPAC23H4.15	41.08	185	880	query end	597	770	7e-34	142	S
Unigene_FD_6702_len_1327	YCL043c	27.78	144	1231	query end	8	149	2e-09	61.6	O
Unigene_FD_6705_len_1338	SPBC409.05	52.26	155	74	query end	1	151	3e-47	164	O
Unigene_FD_6713_len_3012	SPAC890.07c	46.15	156	2656	query end	8	153	6e-26	113	Q
Unigene_FD_6715_len_850	SPBC1105.09	65.45	165	785	query end	1	165	3e-76	235	O
Unigene_FD_6716_len_2175	YPR024w	29.95	217	1142	query end	304	500	3e-17	88.2	O
Unigene_FD_6718_len_2376	SPBC2G2.02_2	38.76	178	2124	query end	111	285	1e-30	124	T
Unigene_FD_6719_len_1982	YLR378c	56.18	461	76	query end	5	465	6e-172	505	U
Unigene_FD_6725_len_921	YBR164c	43.79	169	858	query end	15	180	5e-41	145	R
Unigene_FD_6730_len_1624	SPCC31H12.05c	76.22	307	59	query end	4	299	0	508	T
Unigene_FD_6735_len_2128	SPBC16G5.05c	46.48	71	124	query end	3	73	2e-11	68.6	U
Unigene_FD_6738_len_2687	YDL042c_2	42.32	293	578	query end	2	279	1e-70	240	K
Unigene_FD_6739_len_3241	SPAC17A5.07c	26.25	419	2439	query end	249	573	3e-26	117	O
Unigene_FD_6741_len_1058	PAB0279	30.65	124	694	query end	25	143	2e-08	55.1	T
Unigene_FD_6742_len_2584	SPAC22G7.04_1	25.57	395	236	query end	13	374	6e-15	81.3	R
Unigene_FD_6751_len_2346	SPBC2F12.08c	32.47	154	713	query end	206	357	2e-08	59.7	A
Unigene_FD_6755_len_2383	SPBC32H8.07	42.14	299	256	query end	9	302	2e-76	254	R
Unigene_FD_6761_len_3880	YJL197w	40.67	150	1200	query end	961	1107	7e-17	89	O
Unigene_FD_6763_len_2541	SPCC1739.13	35.57	537	180	query end	5	522	4e-97	322	O
Unigene_FD_6764_len_1657	SPAC23G3.11	23.77	324	389	query end	83	397	4e-22	100	O
Unigene_FD_6768_len_3380	alr3466	37.5	312	523	query end	1194	1490	5e-58	221	T
Unigene_FD_6770_len_734	SPCC4G3.17	49.46	186	34	query end	8	189	2e-47	160	R
Unigene_FD_6787_len_2740	SPBP8B7.16c	42.76	456	778	query end	81	530	1e-108	351	L
Unigene_FD_6794_len_1731	SPBC32F12.04	66.08	286	1205	query end	163	444	8e-168	361	Z
Unigene_FD_6798_len_2535	SPBC1346.02c	29.34	334	1359	query end	11	343	3e-30	127	U
Unigene_FD_6802_len_3066	YKL166c	34.62	156	3065	query end	212	361	1e-19	94.4	R
Unigene_FD_6816_len_977	YJR104c	46.56	131	387	query end	24	152	2e-33	125	P
Unigene_FD_6817_len_1310	TVN0487	50	86	1137	query end	31	103	1e-16	80.9	O
Unigene_FD_6818_len_2219	SPAC23C11.11	64.43	253	305	query end	76	328	2e-112	336	R
Unigene_FD_6828_len_1951	YER082c	33.98	515	64	query end	34	535	5e-73	250	R
Unigene_FD_6832_len_1642	mll0618	27.98	193	338	query end	50	206	2e-09	61.2	I
Unigene_FD_6837_len_3701	SPBP4H10.11c	29.55	308	2472	query end	391	687	6e-58	129	I
Unigene_FD_6840_len_717	YML094w	31.51	146	522	query end	1	139	7e-22	92	O
Unigene_FD_6842_len_2318	SPBC29A10.15	38.3	342	1467	query end	333	643	2e-54	202	L
Unigene_FD_6845_len_2092	SPBC119.09c	34.64	179	1956	query end	4	173	5e-17	83.2	S
Unigene_FD_6846_len_598	alr3428	34.62	104	475	query end	13	115	1e-11	61.2	J
Unigene_FD_6848_len_1589	SPBC1703.10	58.86	158	1266	query end	46	203	3e-63	176	R
Unigene_FD_6855_len_1544	SPCC1739.12	64.53	296	1424	query end	3	298	2e-148	433	T
Unigene_FD_6861_len_1007	SPBC4C3.07	30.11	279	101	query end	19	294	1e-32	127	R
Unigene_FD_6862_len_554	SPBC4C3.07	30.12	83	197	query end	212	294	8e-08	52.8	R
Unigene_FD_6865_len_1255	YDR226w	49.52	210	84	query end	10	219	3e-65	213	F
Unigene_FD_6871_len_2421	YKL190w	60.26	156	2264	query end	16	171	7e-57	196	T
Unigene_FD_6875_len_1338	SPCC338.14	36.09	169	244	query end	47	213	8e-30	112	G
Unigene_FD_6879_len_2532	SMb21124	43.56	730	2417	query end	3	658	3e-159	485	I
Unigene_FD_6887_len_3554	CAC3280_2	34.72	193	2726	query end	115	304	3e-20	96.3	S
Unigene_FD_6890_len_1332	STM2660	25	280	1091	query end	558	812	1e-07	56.2	O
Unigene_FD_6895_len_1115	mlr1410	27.17	254	239	query end	9	246	3e-14	73.9	O
Unigene_FD_6900_len_978	SPBC11G11.03	32.16	199	118	query end	23	221	5e-27	109	J
Unigene_FD_6903_len_724	YKL160w	51.43	70	460	query end	13	82	8e-20	85.9	R
Unigene_FD_6911_len_1692	SPBC1711.07	35.82	335	1402	query end	64	370	5e-65	173	R
Unigene_FD_6912_len_2967	SPBC1706.03	23.42	269	288	query end	131	369	8e-08	58.5	R
Unigene_FD_6925_len_2265	SPBC725.05c	26.27	236	168	query end	73	299	1e-11	70.1	R
Unigene_FD_6936_len_5988	SPAC9G1.02_2	31.45	283	5203	query end	336	598	5e-21	102	R
Unigene_FD_6937_len_2010	SPBC2G2.11	41.18	306	184	query end	7	309	1e-91	256	I
Unigene_FD_6945_len_4167	YBL016w	40.06	312	355	query end	19	309	2e-57	207	R
Unigene_FD_6946_len_1042	SPAC144.09c	31.63	98	529	query end	108	205	1e-12	53.5	R
Unigene_FD_6954_len_1565	YOR126c	31.37	204	290	query end	36	229	2e-17	84.3	E
Unigene_FD_6969_len_1371	SPCC18B5.06	45.55	371	1304	query end	1	370	7e-112	340	R
Unigene_FD_6970_len_1643	SPBC215.09c	45.06	395	189	query end	5	393	5e-97	305	I
Unigene_FD_6972_len_1720	BH0360	29.23	260	1578	query end	50	262	1e-17	85.9	P
Unigene_FD_6977_len_1630	SPAC1851.02	35.98	189	1366	query end	75	263	5e-32	127	I
Unigene_FD_6984_len_841	YBR109c	30.53	131	755	query end	4	131	2e-13	68.2	T
Unigene_FD_6985_len_1698	SPAC22A12.01c	32.81	442	1537	query end	101	507	4e-51	187	J
Unigene_FD_7002_len_730	SPAC3A12.14	27.14	140	642	query end	4	143	1e-09	57	T
Unigene_FD_7005_len_1457	BB0239	23.81	210	1192	query end	6	180	3e-06	50.1	F
Unigene_FD_7008_len_1679	BS_yuaG	42.37	295	153	query end	27	320	2e-69	237	S
Unigene_FD_7009_len_2261	SPCC10H11.01	54.78	387	1108	query end	512	882	3e-156	388	L
Unigene_FD_7016_len_2229	SPAC1142.04	23.54	429	2007	query end	298	684	2e-28	124	S
Unigene_FD_7019_len_1518	SPAC3A12.16c	52.63	133	1471	query end	5	135	8e-37	137	O
Unigene_FD_7021_len_1118	SPBC31F10.03	29.41	102	139	query end	11	110	9e-06	48.1	P
Unigene_FD_7022_len_1249	SPCC4B3.18	33.53	334	110	query end	2	305	2e-45	163	H
Unigene_FD_7027_len_967	mll4005	45.57	79	466	query end	43	116	4e-14	70.5	S
Unigene_FD_7035_len_1115	all2748	39.13	115	797	query end	129	243	9e-14	74.3	R
Unigene_FD_7038_len_1487	YLR005w	34.56	434	1454	query end	69	458	3e-76	251	K
Unigene_FD_7042_len_1033	YMR038c	26.17	256	145	query end	24	243	1e-13	71.6	P
Unigene_FD_7043_len_922	SPAC22E12.04	33.51	188	211	query end	40	215	1e-17	83.2	P
Unigene_FD_7044_len_3506	SPCC306.04c	42.96	277	1862	query end	684	920	8e-52	200	R
Unigene_FD_7046_len_1617	AF1946_2	28.44	225	481	query end	8	207	2e-14	75.5	O
Unigene_FD_7057_len_3620	SPAC20H4.10	33.33	285	993	query end	735	1010	1e-28	126	O
Unigene_FD_7058_len_1853	YML126c	50.87	287	132	query end	41	320	3e-75	253	I
Unigene_FD_7062_len_2499	SPAC9G1.05	33.12	619	206	query end	1	594	2e-109	353	R
Unigene_FD_7066_len_817	NMA0950	40.91	66	688	query end	2	67	3e-10	62	R
Unigene_FD_7068_len_594	SA1086	26.19	168	499	query end	4	150	5e-11	62.4	R
Unigene_FD_7070_len_1605	YOR027w	42.39	184	995	query end	402	585	1e-36	145	R
Unigene_FD_7073_len_838	SPBC337.15c	50.57	176	60	query end	40	215	6e-52	174	H
Unigene_FD_7077_len_761	SPAP7G5.05	65.87	208	54	query end	1	208	2e-98	292	J
Unigene_FD_7079_len_1421	all1488	48.39	62	361	query end	10	71	1e-08	58.5	O
Unigene_FD_7084_len_934	TM1504	31.37	153	565	query end	19	154	2e-13	68.9	J
Unigene_FD_7085_len_1907	SPCC18B5.11c	36.34	388	1745	query end	60	432	1e-63	221	R
Unigene_FD_7100_len_918	SPBC15D4.06	45.22	157	247	query end	7	148	4e-41	144	R
Unigene_FD_7104_len_2345	YDR091c	66.35	419	2261	query end	3	421	0	565	R
Unigene_FD_7108_len_1707	SPAC1556.03	30.64	235	1101	query end	50	281	2e-27	114	T
Unigene_FD_7110_len_1490	YJL079c	36.24	149	1452	query end	157	297	9e-14	73.9	S
Unigene_FD_7111_len_1298	SPBC16H5.07c	64.56	285	47	query end	18	302	3e-140	410	T
Unigene_FD_7112_len_1184	SPAC823.15	66.94	121	404	query end	162	282	5e-55	188	T
Unigene_FD_7124_len_905	SPBPI060	53.26	92	499	query end	37	124	1e-22	94.4	B
Unigene_FD_7128_len_1345	SPBC16A3.05c	44.11	365	1248	query end	1	349	3e-96	298	R
Unigene_FD_7130_len_2288	SPBC4F6.07c	29.62	520	600	query end	193	621	2e-41	162	L
Unigene_FD_7140_len_1584	SPAC23C4.14	36	250	1176	query end	148	354	7e-39	141	M
Unigene_FD_7147_len_2022	SPBC800.05c	41.67	492	1983	query end	1	436	1e-124	383	Z
Unigene_FD_7153_len_4579	TVN1399	31.15	122	1351	query end	32	150	2e-07	55.1	R
Unigene_FD_7154_len_1756	SPBC16A3.15c	65.79	266	628	query end	175	440	3e-154	379	Z
Unigene_FD_7162_len_1737	XF0834	31.74	397	1558	query end	34	371	6e-43	161	H
Unigene_FD_7170_len_1547	YLR247c	45.45	44	1468	query end	1234	1276	4e-06	52	K
Unigene_FD_7196_len_911	SPBC13G1.12	35.92	142	226	query end	36	177	9e-27	107	N
Unigene_FD_7199_len_1365	YJR068w	50.76	327	100	query end	24	346	2e-95	297	L
Unigene_FD_7204_len_1307	SPBC25H2.07	61.67	120	1155	query end	18	137	4e-43	152	J
Unigene_FD_7211_len_2018	alr3672	42.16	268	51	query end	11	276	1e-94	202	C
Unigene_FD_7227_len_2970	SPBC32H8.07	38.11	265	577	query end	45	303	2e-58	206	R
Unigene_FD_7234_len_1419	all2748	34.18	158	134	query end	106	261	3e-14	76.6	R
Unigene_FD_7241_len_1274	YPR192w	34.29	175	373	query end	106	269	1e-16	82.4	G
Unigene_FD_7246_len_1545	ECU03g1370	30.05	396	204	query end	36	363	2e-49	179	B
Unigene_FD_7248_len_1862	SPAC821.08c	39.19	444	338	query end	66	488	8e-83	273	R
Unigene_FD_7262_len_1376	YIL033c	34.09	220	1133	query end	76	289	4e-51	116	T
Unigene_FD_7277_len_2107	YDR023w	45.45	418	1719	query end	88	462	4e-114	357	J
Unigene_FD_7284_len_1416	SPAC4D7.05	26.18	340	1350	query end	3	314	4e-20	93.2	R
Unigene_FD_7290_len_1549	SPAC23H3.08c	33.44	326	165	query end	13	317	9e-53	186	R
Unigene_FD_7292_len_1322	YKL002w	32	125	865	query end	121	230	1e-07	54.3	N
Unigene_FD_7302_len_1092	YLL041c	71.28	195	812	query end	74	265	4e-100	301	C
Unigene_FD_7308_len_1628	SPBC543.06c	45.05	202	1456	query end	8	198	7e-73	149	L
Unigene_FD_7310_len_934	yhbL	50	218	813	query end	11	218	2e-63	205	Q
Unigene_FD_7311_len_713	yhbL	48.62	181	656	query end	2	173	7e-53	175	Q
Unigene_FD_7312_len_1766	AGc4092	38.02	242	267	query end	43	251	8e-36	141	J
Unigene_FD_7314_len_1241	RP353	54.66	161	461	query end	7	165	6e-54	182	C
Unigene_FD_7337_len_1065	SPAC1687.12c	39.27	191	278	query end	79	269	9e-42	151	H
Unigene_FD_7342_len_1712	SPAC10F6.13c	42.68	403	1628	query end	6	408	1e-116	357	E
Unigene_FD_7345_len_2315	SPAC1006.07	32.98	379	2100	query end	21	374	2e-57	204	L
Unigene_FD_7347_len_1581	alr3466	25	320	495	query end	1157	1437	2e-24	110	T
Unigene_FD_7352_len_1896	YER165w	30.64	173	1548	query end	128	294	1e-16	85.5	R
Unigene_FD_7358_len_1760	RSc2645	32.37	173	1610	query end	33	177	2e-10	64.3	E
Unigene_FD_7361_len_1610	SSO3218	27.34	256	1382	query end	5	242	1e-16	82.8	G
Unigene_FD_7370_len_3515	PAE1764	39.86	281	327	query end	3	256	6e-50	189	R
Unigene_FD_7372_len_2877	PAB2086	35.82	67	1739	query end	551	615	6e-10	45.4	O
Unigene_FD_7374_len_1891	SPCC1494.05c	66.67	30	660	query end	312	341	2e-11	46.2	O
Unigene_FD_7375_len_1713	SPAC23H4.06	56.21	354	1645	query end	9	355	1e-140	417	E
Unigene_FD_7379_len_860	SPBC1718.05	31.91	188	781	query end	30	208	7e-27	107	U
Unigene_FD_7381_len_716	SPAC4H3.07c	37.11	97	416	query end	77	171	1e-11	63.2	P
Unigene_FD_7384_len_554	YHR010w	41.18	119	145	query end	18	136	1e-30	113	J
Unigene_FD_7385_len_580	YDR064w	81.03	58	355	query end	93	150	1e-51	103	J
Unigene_FD_7389_len_987	SPAC17G8.03c	35.48	93	900	query end	22	114	2e-15	75.9	K
Unigene_FD_7396_len_1065	YEL051w	48.89	135	114	query end	3	137	7e-46	124	C
Unigene_FD_7399_len_681	SPAC31G5.17c	38.64	132	185	query end	15	144	8e-19	82.8	J
Unigene_FD_7403_len_3018	YDL230w	39.77	88	2643	query end	245	332	5e-07	55.1	T
Unigene_FD_7406_len_2700	all2748	28.48	316	2419	query end	12	321	5e-25	111	R
Unigene_FD_7409_len_1450	YGR152c	31.3	131	65	query end	5	130	4e-09	59.7	R
Unigene_FD_7420_len_4276	SPCC663.03	33.75	1203	3903	query end	166	1360	0	608	V
Unigene_FD_7428_len_1322	SPAC4A8.12c	27.83	230	96	query end	103	331	1e-15	79.7	S
Unigene_FD_7431_len_1061	CAC3280_2	26.82	220	87	query end	24	207	2e-14	75.9	S
Unigene_FD_7432_len_1064	BS_bsaA	55.56	90	567	query end	70	159	4e-30	101	O
Unigene_FD_7438_len_1204	MA2512	25.66	152	1199	query end	2	144	6e-09	57	T
Unigene_FD_7439_len_2607	BH2222	28.98	452	172	query end	31	428	5e-37	149	R
Unigene_FD_7442_len_4182	SPAC2F7.03c	46.58	292	3743	query end	680	933	6e-65	243	R
Unigene_FD_7448_len_1447	L0040	28.4	338	1106	query end	3	297	3e-29	119	G
Unigene_FD_7450_len_2245	SPCC188.06c	56.95	439	1986	query end	1	436	7e-158	474	U
Unigene_FD_7451_len_3692	YGL137w	43.84	860	85	query end	1	848	0	704	R
Unigene_FD_7461_len_626	SPBC18H10.13	78.4	125	133	query end	4	128	2e-55	177	J
Unigene_FD_7466_len_560	YGL220w	49.15	59	142	query end	59	117	1e-11	61.2	T
Unigene_FD_7467_len_456	YGL220w	41.43	70	5	query end	59	117	8e-09	52.8	T
Unigene_FD_7468_len_729	YGL220w	40.48	84	488	query end	34	117	3e-14	69.3	T
Unigene_FD_7470_len_945	YIR022w	44.59	148	91	query end	1	147	9e-34	125	U
Unigene_FD_7472_len_1249	YOR257w	28.47	137	982	query end	20	155	2e-12	67.8	T
Unigene_FD_7477_len_1882	YFL039c	57.25	262	1527	query end	33	294	2e-115	323	Z
Unigene_FD_7478_len_756	YEL054c	75.53	94	539	query end	1	94	8e-43	147	J
Unigene_FD_7479_len_4060	SPAC664.10	31.45	461	1992	query end	461	800	3e-36	150	Z
Unigene_FD_7481_len_474	YHR010w	39.42	104	367	query end	18	121	2e-23	93.6	J
Unigene_FD_7482_len_835	YLR448w	45.68	162	607	query end	3	153	1e-31	119	J
Unigene_FD_7487_len_1764	BMEI0444	26.87	294	1177	query end	54	315	2e-17	85.5	J
Unigene_FD_7488_len_1251	SPBC2D10.10c	69.13	230	442	query end	72	301	2e-112	337	J
Unigene_FD_7489_len_1345	SPCC830.07c	31.44	353	145	query end	29	375	3e-34	134	O
Unigene_FD_7490_len_2101	VC1649	25	336	1532	query end	2	271	2e-13	75.9	O
Unigene_FD_7492_len_899	ECU06g1270	36.36	77	46	query end	40	116	3e-11	63.5	B
Unigene_FD_7493_len_797	ECU06g1270	36.36	77	46	query end	40	116	2e-11	63.5	B
Unigene_FD_7498_len_1014	YOR294w	33.88	183	953	query end	21	203	1e-20	90.5	J
Unigene_FD_7501_len_3289	SPCC4G3.15c	33.33	90	1682	query end	83	172	1e-08	58.5	K
Unigene_FD_7506_len_836	SPBC16C6.05	50.79	63	366	query end	108	170	1e-10	61.2	J
Unigene_FD_7507_len_1958	SPAC1D4.11c	41.93	322	1156	query end	361	681	8e-76	261	R
Unigene_FD_7512_len_429	SPCC970.05	45.68	81	137	query end	16	96	2e-22	89.4	J
Unigene_FD_7515_len_3892	SPBC20F10.09	53.95	76	67	query end	5	78	3e-18	85.1	K
Unigene_FD_7516_len_4719	YJL095w	32.06	287	1662	query end	1179	1453	2e-21	104	R
Unigene_FD_7529_len_1782	YDR172w_2	46.02	389	1350	query end	44	431	3e-118	363	J
Unigene_FD_7531_len_1332	SPCC830.07c	33.96	374	1248	query end	8	377	5e-51	181	O
Unigene_FD_7532_len_4548	ECU08g1350	24.19	277	2219	query end	21	273	9e-12	69.7	U
Unigene_FD_7548_len_1590	AGl2467	38.54	192	1254	query end	10	181	9e-25	104	S
Unigene_FD_7550_len_1819	SPACUNK12.02c	28.67	279	1472	query end	18	294	8e-35	137	R
Unigene_FD_7552_len_2179	SPAC17H9.09c	44.26	183	60	query end	10	188	2e-42	156	R
Unigene_FD_7553_len_497	YPR187w	71.25	80	275	query end	74	153	3e-35	125	K
Unigene_FD_7558_len_953	SPBC685.06	45.37	216	278	query end	71	286	1e-49	167	J
Unigene_FD_7560_len_1798	ECU02g0740i	47.54	61	1665	query end	1	61	2e-10	61.2	O
Unigene_FD_7565_len_1294	SPAC17A2.04c	23.48	230	941	query end	116	336	1e-18	68.6	R
Unigene_FD_7566_len_2598	YHR065c	32.91	477	326	query end	125	487	3e-55	202	L
Unigene_FD_7580_len_903	ECU11g1920	31.53	203	811	query end	15	212	3e-24	102	S
Unigene_FD_7595_len_1432	SPAP27G11.04c	37.07	116	1026	query end	182	296	1e-16	82.4	F
Unigene_FD_7601_len_1695	SPBC29A3.06	26.11	337	1262	query end	191	518	4e-32	132	R
Unigene_FD_7602_len_1919	TVN0102	38.61	316	1663	query end	10	321	1e-69	234	C
Unigene_FD_7604_len_1382	SPAC1B3.11c	44.9	196	56	query end	4	198	1e-48	171	R
Unigene_FD_7606_len_1455	SPBC14F5.04c	67.97	409	1352	query end	6	412	4e-179	513	G
Unigene_FD_7611_len_3216	YBL063w	27.23	382	197	query end	102	416	2e-27	122	Z
Unigene_FD_7615_len_1858	PAE1540	29.03	186	1223	query end	25	193	2e-09	60.1	R
Unigene_FD_7617_len_1692	NMB0159	33.55	155	643	query end	11	163	8e-14	72.8	J
Unigene_FD_7618_len_794	YBL041w	44.64	224	687	query end	20	241	2e-56	186	O
Unigene_FD_7619_len_1668	SPAC23A1.10	76.85	432	223	query end	1	430	0	697	J
Unigene_FD_7620_len_993	YER148w	60.42	96	627	query end	144	239	2e-53	127	K
Unigene_FD_7625_len_1721	YIL142w	62.38	521	1667	query end	3	515	0	619	O
Unigene_FD_7626_len_1555	YPR052c	44	75	393	query end	16	90	4e-13	68.9	B
Unigene_FD_7627_len_1683	BMEII0259	34.51	226	1360	query end	14	225	8e-27	113	M
Unigene_FD_7630_len_1780	SPBC405.04c	62.83	191	254	query end	15	205	2e-77	249	R
Unigene_FD_7634_len_1803	YLR197w	45.66	484	53	query end	6	476	5e-124	381	J
Unigene_FD_7636_len_1117	SPAC18B11.04	35.63	174	854	query end	13	186	2e-34	129	T
Unigene_FD_7638_len_1819	YNR001c	59.11	428	1679	query end	46	472	0	529	C
Unigene_FD_7639_len_1815	SPCC330.08	37.82	468	1651	query end	39	454	1e-80	266	M
Unigene_FD_7650_len_1523	YHR200w	45.52	134	90	query end	1	134	2e-34	97.8	O
Unigene_FD_7657_len_1401	SPBC18H10.04c	34.14	249	261	query end	78	295	4e-17	85.1	R
Unigene_FD_7659_len_1683	SPAC22H10.05c	26.27	453	1583	query end	13	451	2e-35	140	A
Unigene_FD_7660_len_710	SPBC11G11.04	42.19	64	534	query end	34	97	7e-19	72.4	N
Unigene_FD_7665_len_1175	YBR241c	37.93	87	1165	query end	393	479	3e-10	63.9	G
Unigene_FD_7672_len_1412	SPBC4F6.18c	34.71	170	1279	query end	10	178	1e-28	114	R
Unigene_FD_7673_len_1539	CC2505	44.17	120	702	query end	2	110	1e-25	104	O
Unigene_FD_7674_len_2092	YOR244w	43.51	285	630	query end	165	433	2e-63	222	B
Unigene_FD_7678_len_975	SPCC1682.04	30	140	117	query end	28	166	1e-13	70.1	T
Unigene_FD_7679_len_1073	SPCC290.02	21.48	284	893	query end	38	300	4e-14	73.9	K
Unigene_FD_7681_len_2990	APE0188	32.03	612	2793	query end	50	608	4e-55	206	L
Unigene_FD_7691_len_1575	SPAC1486.09	28.61	346	116	query end	5	333	5e-24	105	R
Unigene_FD_7694_len_1929	SPAC227.12	35.5	476	460	query end	7	460	5e-88	287	R
Unigene_FD_7699_len_826	SPAC2F3.17c	58.82	68	484	query end	4	71	3e-23	94	K
Unigene_FD_7700_len_747	SPAC2F3.17c	58.73	63	405	query end	4	66	7e-21	87	K
Unigene_FD_7703_len_2112	Rv1496	43.07	339	1840	query end	21	328	3e-79	261	E
Unigene_FD_7710_len_1548	BS_galE	55.39	334	1495	query end	3	335	2e-129	386	M
Unigene_FD_7715_len_3081	YER015w	28.28	495	2835	query end	87	575	3e-63	169	I
Unigene_FD_7724_len_2342	SPBC1778.01c	46.71	152	2167	query end	1	147	3e-36	143	J
Unigene_FD_7728_len_1000	SPBC1734.13	39.71	272	100	query end	32	297	4e-56	189	C
Unigene_FD_7733_len_1052	SPAC16.02c	30.69	101	51	query end	4	93	6e-07	52.8	R
Unigene_FD_7756_len_1503	YLL011w	33.76	465	71	query end	1	462	2e-90	290	R
Unigene_FD_7757_len_1070	SPBC1A4.07c	36.25	80	742	query end	357	436	8e-08	55.8	R
Unigene_FD_7759_len_685	SPBC1709.04c	61.54	117	608	query end	5	121	1e-55	155	O
Unigene_FD_7770_len_3474	SPBC1D7.05c	27.65	293	1564	query end	59	346	4e-23	105	R
Unigene_FD_7771_len_1761	BH0360	23.1	277	1509	query end	38	269	9e-14	73.9	P
Unigene_FD_7772_len_1569	SPAC4F10.04	37.7	313	37	query end	27	316	3e-55	192	D
Unigene_FD_7776_len_993	FN0178	35.8	81	690	query end	27	107	5e-09	58.9	R
Unigene_FD_7779_len_1597	aq_1590	37.32	142	851	query end	6	140	3e-22	96.3	F
Unigene_FD_7780_len_2083	SPAC2G11.03c	37.52	573	35	query end	1	550	5e-103	331	U
Unigene_FD_7783_len_3184	SPBC855.01c	30.81	422	666	query end	129	534	6e-53	198	R
Unigene_FD_7784_len_2170	BS_yxcC	26.73	434	2041	query end	18	428	1e-25	112	G
Unigene_FD_7785_len_5351	BS_yqgT	30.56	180	319	query end	108	277	1e-08	61.2	E
Unigene_FD_7786_len_1265	YKL024c	36.16	177	284	query end	34	203	3e-30	116	F
Unigene_FD_7790_len_2031	SPAC1002.09c	56.76	340	1370	query end	173	511	1e-156	404	C
Unigene_FD_7791_len_2089	SSO1608	27.4	146	77	query end	8	138	1e-06	50.8	S
Unigene_FD_7796_len_1648	SPCC576.10c	76.34	355	1372	query end	35	389	1e-172	499	O
Unigene_FD_7799_len_1117	SPAC11E3.07	33.47	239	103	query end	1	225	2e-35	133	C
Unigene_FD_7802_len_1572	YGR010w_2	39.26	135	1359	query end	45	138	4e-19	90.1	H
Unigene_FD_7808_len_2272	SA1409	55.26	599	239	query end	4	576	0	588	O
Unigene_FD_7812_len_2159	NMB1073	31.96	194	778	query end	160	344	3e-18	82.8	E
Unigene_FD_7813_len_1035	ECU07g1760	39.29	140	245	query end	64	201	3e-26	107	K
Unigene_FD_7814_len_959	SP1778	27.44	215	718	query end	4	212	3e-10	61.2	G
Unigene_FD_7817_len_5519	SPCC188.13c	29.3	215	3698	query end	282	471	3e-14	80.5	K
Unigene_FD_7839_len_382	YDR331w	45.05	91	287	query end	38	128	5e-20	86.7	O
Unigene_FD_7851_len_848	SPAC10F6.02c_1	46.15	52	145	query end	5	56	3e-07	53.5	J
Unigene_FD_7858_len_2074	CAC1838	33.12	468	185	query end	6	404	1e-66	230	J
Unigene_FD_7859_len_1887	CAC1838	33.05	466	151	query end	8	404	3e-66	228	J
Unigene_FD_7873_len_1702	YGR152c	29.88	164	1287	query end	8	165	1e-09	61.6	R
Unigene_FD_7874_len_1885	BH3820	23.26	430	138	query end	8	395	2e-16	84.3	C
Unigene_FD_7876_len_2201	slr1888_1	42.33	437	383	query end	7	439	2e-108	343	C
Unigene_FD_7901_len_1235	CC2359	36.51	315	1082	query end	21	308	3e-42	155	E
Unigene_FD_7922_len_2422	SPBC3H7.11	33.44	299	779	query end	7	244	3e-36	140	Q
Unigene_FD_7930_len_1767	RSc0476	37.5	152	1273	query end	10	152	6e-23	93.6	I
Unigene_FD_7935_len_894	YOL071w	43.59	78	508	query end	77	152	4e-10	59.7	S
Unigene_FD_7938_len_2236	SPAC23C11.16	32.16	227	113	query end	135	324	2e-19	95.1	R
Unigene_FD_7956_len_970	PAE1861	30.37	191	419	query end	33	214	2e-09	59.3	R
Unigene_FD_7964_len_738	MK0672	38.07	176	59	query end	1	170	2e-23	100	E
Unigene_FD_7993_len_4357	MK0690	22.95	305	2374	query end	390	690	2e-13	62.4	L
Unigene_FD_8028_len_2379	MK0690	23.91	368	215	query end	198	533	6e-14	78.2	L
Unigene_FD_8034_len_2230	SPCC1322.08	29.87	308	480	query end	116	412	5e-30	127	R
Unigene_FD_8049_len_732	YBL022c	30.08	133	482	query end	148	280	4e-06	49.7	O
Unigene_FD_8071_len_2256	BS_yfnA	36.19	420	126	query end	2	397	9e-75	254	E
Unigene_FD_8087_len_1156	YLR231c	43.84	276	1148	query end	174	439	7e-67	223	E
Unigene_FD_8098_len_1826	SPAC19E9.02	33.67	297	1761	query end	1	297	2e-43	167	R
Unigene_FD_8109_len_649	SPCC962.04	49.57	117	214	query end	27	143	8e-32	117	J
Unigene_FD_8110_len_2226	YHR132c	34.74	308	1041	query end	121	425	2e-43	165	E
Unigene_FD_8111_len_413	SPBC11G11.06c	50	70	281	query end	16	84	2e-16	72.8	K
Unigene_FD_8112_len_379	SPBC11G11.06c	48.78	82	317	query end	4	84	3e-19	80.1	K
Unigene_FD_8120_len_1635	BH3828	29.57	115	936	query end	3	117	4e-12	66.6	S
Unigene_FD_8129_len_1720	FN1787	20.11	363	559	query end	5	365	5e-13	73.9	R
Unigene_FD_8159_len_4570	YKR054c	20.86	1069	64	query end	3050	4031	8e-56	217	Z
Unigene_FD_8181_len_1625	ECU05g1230	41.51	53	349	query end	77	129	3e-19	59.3	K
Unigene_FD_8182_len_817	SPBP22H7.06	27.27	110	223	query end	81	182	1e-06	50.4	F
Unigene_FD_8183_len_4020	all2748	29.11	237	446	query end	6	242	4e-17	87.8	R
Unigene_FD_8187_len_3588	ECU02g1090	38.26	264	44	query end	1	250	9e-37	150	K
Unigene_FD_8189_len_1445	jhp0400	46.58	73	129	query end	2	70	1e-11	67.4	O
Unigene_FD_8190_len_1324	jhp0400	46.58	73	129	query end	2	70	1e-11	67.4	O
Unigene_FD_8193_len_2829	YOR175c	28.8	184	1104	query end	309	478	7e-11	68.2	S
Unigene_FD_8203_len_2318	SPAC2G11.06	41.88	351	730	query end	47	363	6e-73	249	O
Unigene_FD_8205_len_1031	PA4752	30.4	250	880	query end	6	204	6e-27	108	J
Unigene_FD_8207_len_1426	RSp0650	59.3	199	829	query end	21	219	7e-70	236	C
Unigene_FD_8208_len_981	RSp0650	59.3	199	384	query end	21	219	9e-72	236	C
Unigene_FD_8221_len_1406	RSc0923	57.14	252	293	query end	1	248	9e-81	256	C
Unigene_FD_8227_len_4324	YBL063w	32.68	254	4318	query end	198	410	2e-24	114	Z
Unigene_FD_8230_len_2220	YDL028c	34.39	314	1872	query end	420	712	4e-43	169	R
Unigene_FD_8239_len_1914	YJL056c	27.68	112	13	query end	570	677	6e-06	51.6	R
Unigene_FD_8262_len_437	YDR436w	42.39	92	258	query end	399	484	4e-13	68.9	T
Unigene_FD_8267_len_1922	SPBC3D6.10	24.96	613	1817	query end	2	518	6e-41	158	L
Unigene_FD_8268_len_2439	MA4082	38.58	394	2158	query end	3	361	3e-94	229	P
Unigene_FD_8275_len_798	YJL078c_1	31.08	148	58	query end	19	158	2e-13	68.2	S
Unigene_FD_8287_len_618	YFR014c	43.02	172	82	query end	35	195	4e-39	143	R
Unigene_FD_8301_len_1132	YCR047c	45.56	270	1020	query end	13	275	9e-69	223	Q
Unigene_FD_8303_len_1410	AF2103	26.97	89	172	query end	5	93	1e-06	50.1	G
Unigene_FD_8323_len_2660	VNG0342G	21.14	317	1799	query end	214	525	2e-10	67.4	D
Unigene_FD_8338_len_1741	slr0713	25.61	246	563	query end	170	372	4e-16	82.4	J
Unigene_FD_8340_len_2093	YJL056c	40	60	1630	query end	802	859	1e-17	58.9	R
Unigene_FD_8377_len_2480	YJL056c	30.35	201	140	query end	655	850	8e-17	87.4	R
Unigene_FD_8387_len_1073	all4087	60.91	110	145	query end	13	122	3e-42	147	F
Unigene_FD_8394_len_870	SPCC830.10	53.3	182	48	query end	7	186	3e-64	205	F
Unigene_FD_8429_len_2335	CAC1435	32.51	203	1376	query end	280	453	3e-21	90.1	J
Unigene_FD_8447_len_2011	SPBC12C2.09c	35.85	318	134	query end	9	321	3e-53	189	R
Unigene_FD_8486_len_2982	SPCC11E10.05c	30.11	465	245	query end	3	430	3e-54	202	G
Unigene_FD_8497_len_2061	YNL053w	28.65	171	1137	query end	259	425	2e-11	69.3	T
Unigene_FD_8498_len_1878	YNL053w	32.33	133	1053	query end	299	425	9e-11	66.6	T
Unigene_FD_8517_len_2290	alr3705	23.5	200	133	query end	23	190	5e-09	61.6	G
Unigene_FD_8519_len_3055	YGR100w	29.38	160	1713	query end	287	444	3e-20	99	R
Unigene_FD_8521_len_1390	SPAC23H4.17c	41.67	324	248	query end	11	319	2e-70	232	R
Unigene_FD_8522_len_4091	YHR023w	22.58	877	3096	query end	59	787	6e-26	119	Z
Unigene_FD_8527_len_2919	slr1485	28.26	230	2660	query end	129	344	5e-22	101	S
Unigene_FD_8531_len_4011	YKR099w	32.48	117	3264	query end	73	185	2e-07	58.2	K
Unigene_FD_8551_len_558	SPAC9.05	40.91	110	236	query end	10	107	2e-15	76.6	L
Unigene_FD_8555_len_2264	SPAC2G11.11c	28.08	260	2264	query end	419	616	1e-23	108	L
Unigene_FD_8578_len_1725	YDR477w_1	48.5	200	1619	query end	30	226	9e-72	196	R
Unigene_FD_8595_len_2440	YBR198c	28.9	654	256	query end	142	723	2e-59	219	R
Unigene_FD_8613_len_2166	YBL075c	38.75	609	211	query end	5	608	2e-121	383	O
Unigene_FD_8619_len_2467	AF1420	52.05	244	249	query end	6	244	3e-60	208	O
Unigene_FD_8624_len_3113	SPAC869.05c	28.04	485	285	query end	95	531	6e-41	165	P
Unigene_FD_8636_len_1272	YJL225c	24.75	101	299	query end	1250	1350	1e-06	40	L
Unigene_FD_8642_len_3849	YOR113w	44.58	83	1180	query end	591	673	2e-18	94	R
Unigene_FD_8683_len_2704	PAE1861	39.47	114	2466	query end	123	229	3e-10	63.9	R
Unigene_FD_8687_len_3866	YJR035w	44.41	662	3729	query end	240	851	3e-162	520	K
Unigene_FD_8692_len_3399	YKR054c	23.55	361	98	query end	3379	3737	7e-24	112	Z
Unigene_FD_8740_len_3482	YKL210w	35.32	487	3424	query end	8	463	2e-70	257	H
Unigene_FD_8744_len_2457	XF1426	28.04	189	984	query end	66	245	4e-15	79	P
Unigene_FD_8747_len_5176	SPCC306.04c	52.94	136	4181	query end	788	920	2e-33	143	R
Unigene_FD_8748_len_2373	SPBC839.17c	31.48	108	369	query end	3	109	3e-07	52.8	O
Unigene_FD_8749_len_2069	SPBC428.14	30.18	275	1566	query end	96	346	9e-24	105	I
Unigene_FD_8763_len_880	YDL166c	46.51	86	319	query end	89	174	6e-26	75.5	F
Unigene_FD_8766_len_1963	YGR223c	33.01	312	1567	query end	20	320	6e-39	151	R
Unigene_FD_8770_len_3135	YPL203w	53.87	297	2278	query end	67	363	1e-93	308	R
Unigene_FD_8785_len_1657	YFR014c	48.48	66	1321	query end	107	172	2e-31	69.7	R
Unigene_FD_8786_len_2600	all0438_2	25.1	239	437	query end	78	314	1e-19	93.6	R
Unigene_FD_8789_len_2486	YML102w	22.76	479	2102	query end	52	446	1e-23	107	R
Unigene_FD_8806_len_3999	SPAC26F1.10c	35.11	262	3727	query end	283	536	8e-36	147	T
Unigene_FD_8808_len_2773	SPBC25H2.02	56.79	405	1032	query end	310	699	0	466	J
Unigene_FD_8810_len_1528	SPAC3G9.13c	34.89	364	1183	query end	14	360	2e-58	202	J
Unigene_FD_8811_len_1988	SPAC31G5.12c	35.45	110	698	query end	68	175	2e-11	66.6	O
Unigene_FD_8829_len_1296	SPBC3B9.12	39.74	78	708	query end	50	126	1e-10	62	U
Unigene_FD_8839_len_1468	SPBC32H8.12c	24.82	407	1399	query end	4	366	2e-22	100	Z
Unigene_FD_8842_len_1131	SPAC30.02c	31.08	296	40	query end	1	256	1e-27	112	F
Unigene_FD_8843_len_1803	YGR028w	46.55	290	495	query end	23	306	1e-64	221	O
Unigene_FD_8856_len_1828	all0661	24.48	241	750	query end	254	469	1e-10	65.9	T
Unigene_FD_8861_len_669	SPAC3G9.13c	32.81	128	166	query end	14	134	4e-13	69.3	J
Unigene_FD_8877_len_3085	YML010w	25.18	679	569	query end	273	914	6e-51	197	K
Unigene_FD_8878_len_2535	CC1946	42.54	503	1733	query end	187	673	2e-172	382	C
Unigene_FD_8881_len_2237	SPAC6F12.17	28.73	710	2171	query end	47	716	2e-91	306	A
Unigene_FD_8888_len_852	SPAC23C11.08	36.84	76	794	query end	12	87	2e-09	57	B
Unigene_FD_8891_len_6115	YNL238w_1	44.57	341	5702	query end	125	459	2e-74	261	O
Unigene_FD_8894_len_3784	SPAC15A10.08	45.36	97	1031	query end	127	222	5e-15	82	Z
Unigene_FD_8898_len_2398	CAC2137	35.53	273	2397	query end	594	835	3e-41	164	P
Unigene_FD_8909_len_2881	SPAC15A10.06	26.39	379	2603	query end	42	410	2e-27	120	P
Unigene_FD_8920_len_2768	SPAC9G1.09	47.21	269	245	query end	9	273	3e-70	244	R
Unigene_FD_8930_len_1614	YIL030c	29.5	139	1356	query end	23	144	1e-07	57	A
Unigene_FD_8934_len_4234	YPL031c	45.83	336	2217	query end	7	298	1e-82	277	R
Unigene_FD_8942_len_998	SPAC18G6.03	33.67	199	102	query end	6	194	7e-30	117	R
Unigene_FD_8952_len_876	PM0740	55.56	63	133	query end	5	67	8e-13	70.1	O
Unigene_FD_8954_len_1455	YBL040c	47.15	193	119	query end	26	218	1e-48	171	U
Unigene_FD_8955_len_1435	FN1787	27.03	222	813	query end	9	220	8e-13	72.8	R
Unigene_FD_8960_len_3105	SPCC24B10.07	45.09	346	213	query end	225	563	7e-81	278	R
Unigene_FD_8964_len_1166	ECU01g0430	57.35	136	975	query end	26	160	2e-57	190	R
Unigene_FD_8965_len_456	ECU03g0820i	84.77	151	455	query end	123	273	1e-72	229	Z
Unigene_FD_8969_len_1155	YLR244c	32.15	311	982	query end	98	372	3e-46	167	J
Unigene_FD_8977_len_2070	SPACUNK12.02c	39.8	304	262	query end	30	323	3e-57	201	R
Unigene_FD_8987_len_2485	slr1251	50	98	1825	query end	52	149	2e-32	108	O
Unigene_FD_8994_len_1099	SPAC12G12.05c	28.35	127	985	query end	7	133	7e-13	68.6	K
Unigene_FD_9004_len_857	SPBC1D7.04c	34.57	81	560	query end	52	132	3e-06	48.9	R
Unigene_FD_9007_len_6317	SPAPB21F2.02	21.71	304	2107	query end	1292	1561	2e-10	68.6	K
Unigene_FD_9020_len_1750	SPBC1D7.04c	34.57	81	298	query end	52	132	9e-06	48.9	R
Unigene_FD_9022_len_2424	SPBC19G7.16	34.27	143	1016	query end	185	326	3e-17	87	S
Unigene_FD_9026_len_2748	YOL060c_1	36.75	283	528	query end	78	357	9e-41	158	R
Unigene_FD_9030_len_4280	SPAC25G10.01	34.41	93	572	query end	82	174	3e-06	51.2	R
Unigene_FD_9035_len_2586	ECU05g0630	34.85	241	1984	query end	73	290	8e-29	125	R
Unigene_FD_9037_len_1914	MK1686	33.33	69	1536	query end	57	123	5e-06	48.9	S
Unigene_FD_9059_len_1235	MK1686	33.33	69	379	query end	57	123	2e-06	48.9	S
Unigene_FD_9060_len_1360	YPL043w	26.74	187	97	query end	288	459	3e-15	61.2	R
Unigene_FD_9075_len_1353	YOL080c	46.01	163	191	query end	122	281	4e-35	135	L
Unigene_FD_9076_len_1217	YOR004w	26.58	222	35	query end	1	211	4e-16	79.7	R
Unigene_FD_9078_len_1084	YGL158w	37.7	122	938	query end	298	417	4e-15	78.6	R
Unigene_FD_9079_len_3531	SPBC19F8.07	48.08	260	2416	query end	49	306	3e-67	233	R
Unigene_FD_9101_len_1515	SPAC29A4.04c	66.67	363	1371	query end	22	384	5e-168	489	J
Unigene_FD_9106_len_2736	SSO2693	29.49	217	1313	query end	365	564	6e-17	87.4	E
Unigene_FD_9107_len_2713	SPCC584.05	23.66	651	224	query end	24	566	7e-30	129	U
Unigene_FD_9108_len_1574	SPAC1420.04c_2	48.28	145	847	query end	34	177	3e-40	147	O
Unigene_FD_9109_len_957	SPAC1420.04c_2	48.31	178	131	query end	1	177	3e-56	185	O
Unigene_FD_9112_len_1590	SPAC15A10.04c	41.55	426	188	query end	31	454	4e-104	325	R
Unigene_FD_9115_len_837	SPAC11G7.02	61.76	34	26	query end	344	376	5e-06	49.7	O
Unigene_FD_9116_len_4543	YKR054c	24.53	693	4419	query end	3020	3702	1e-57	223	Z
Unigene_FD_9132_len_6011	SPAC3G6.01	37.71	777	4361	query end	215	922	1e-142	485	K
Unigene_FD_9155_len_1803	alr3466	36.08	291	148	query end	944	1234	2e-55	207	T
Unigene_FD_9157_len_4163	SPCC1235.05c	38.92	650	1570	query end	465	1068	8e-131	441	K
Unigene_FD_9175_len_2628	YJL056c	35.56	90	577	query end	759	847	7e-14	78.2	R
Unigene_FD_9182_len_1305	ECU11g1130	27.12	118	99	query end	14	127	4e-10	61.2	O
Unigene_FD_9183_len_1286	PAE3596	37.04	351	81	query end	3	345	1e-62	211	A
Unigene_FD_9184_len_792	PAE3596	40.45	89	373	query end	258	345	1e-10	63.2	A
Unigene_FD_9205_len_2420	SPBC543.09	53.94	647	2130	query end	140	763	0	629	O
Unigene_FD_9220_len_1157	SMa0279	31.58	171	923	query end	31	172	1e-11	65.9	Q
Unigene_FD_9226_len_786	YGL068w	56.76	37	221	query end	158	194	7e-12	45.8	J
Unigene_FD_9231_len_4093	SPBC3H7.09	26.36	258	104	query end	88	343	2e-22	103	R
Unigene_FD_9238_len_2553	YOR113w	36.36	77	1434	query end	595	671	9e-08	58.2	R
Unigene_FD_9241_len_1091	ECU09g0290	41.18	119	856	query end	123	241	2e-21	97.8	Z
Unigene_FD_9251_len_1434	ECU04g1440	72.73	187	1201	query end	13	197	7e-87	270	K
Unigene_FD_9255_len_6438	SPAC19D5.03	30.65	310	3051	query end	60	349	3e-26	116	L
Unigene_FD_9261_len_1502	YCL001w	42.78	187	1377	query end	1	187	1e-36	137	U
Unigene_FD_9265_len_2946	SPAC8C9.16c	31.78	129	1103	query end	40	168	4e-14	75.1	L
Unigene_FD_9280_len_1369	all2748	35.27	207	424	query end	61	263	7e-26	110	R
Unigene_FD_9283_len_2369	SPBC16A3.10	24.95	501	2273	query end	23	450	1e-27	119	S
Unigene_FD_9298_len_990	SPBC3H7.15	70.95	296	70	query end	3	298	2e-162	464	R
Unigene_FD_9299_len_3701	SPBC557.03c	26.83	559	3557	query end	45	479	1e-29	127	D
Unigene_FD_9311_len_1289	YIL023c	36.48	159	801	query end	185	343	2e-25	107	P
Unigene_FD_9341_len_2719	ECU10g0920	55.82	636	2237	query end	120	746	0	731	F
Unigene_FD_9346_len_1639	YMR043w	49.52	105	1287	query end	7	107	4e-21	96.3	K
Unigene_FD_9347_len_2144	YJR049c	39.19	273	458	query end	196	454	3e-43	166	G
Unigene_FD_9348_len_422	YCL001w	30.3	99	119	query end	1	87	4e-11	59.7	U
Unigene_FD_9352_len_1584	PA1293	30.24	334	1488	query end	6	318	4e-33	131	G
Unigene_FD_9357_len_2737	YBR170c	34.32	574	42	query end	1	560	1e-82	282	Y
Unigene_FD_9358_len_2129	SMc01821	29.4	398	364	query end	94	455	7e-46	135	F
Unigene_FD_9363_len_1243	BMEII0111	28.77	146	411	query end	63	197	1e-08	58.2	R
Unigene_FD_9367_len_2613	SPAC343.17c	29.09	416	208	query end	45	442	4e-36	147	R
Unigene_FD_9369_len_2422	YGL022w	49.78	689	161	query end	28	689	0	676	R
Unigene_FD_9381_len_1829	SPBC16G5.07c	56.65	173	168	query end	29	199	6e-82	196	O
Unigene_FD_9382_len_3463	SPBC609.02	32.6	181	3380	query end	4	183	4e-21	99	T
Unigene_FD_9391_len_2616	YPR141c	28.62	297	1732	query end	252	534	7e-16	84.3	Z
Unigene_FD_9396_len_1280	YOR007c	27.83	212	364	query end	97	287	9e-13	71.2	R
Unigene_FD_9400_len_2579	SPAPB2B4.01c	31.73	249	1100	query end	8	247	2e-25	109	S
Unigene_FD_9414_len_1842	YPO2746	40	400	1714	query end	12	410	7e-92	295	I
Unigene_FD_9417_len_1541	SPAC16E8.16	41.62	185	992	query end	136	320	8e-49	131	K
Unigene_FD_9419_len_1196	YOR262w	41.16	277	100	query end	3	267	4e-71	232	R
Unigene_FD_9430_len_1948	YOR064c	56.45	62	459	query end	157	218	1e-18	88.2	B
Unigene_FD_9446_len_2213	SPCC576.15c	37.94	340	1933	query end	95	385	6e-59	213	R
Unigene_FD_9457_len_1947	ECU08g1090	68.86	517	1713	query end	97	612	0	740	K
Unigene_FD_9461_len_2261	YMR190c	43.13	531	2261	query end	676	1195	7e-132	430	L
Unigene_FD_9476_len_1919	YLR172c	48.98	147	1331	query end	1	147	2e-57	157	J
Unigene_FD_9478_len_1885	MA2001	21.2	382	1480	query end	292	645	3e-09	62.4	O
Unigene_FD_9500_len_2060	YHR123w	26.55	388	1970	query end	8	387	4e-30	125	I
Unigene_FD_9501_len_1248	SPBP16F5.02	30.27	185	1246	query end	6	178	3e-18	87	D
Unigene_FD_9517_len_1047	SPCC1753.01c	27.47	233	863	query end	20	242	3e-17	82	L
Unigene_FD_9529_len_1638	SPAC1002.07c	32.86	70	400	query end	50	119	8e-06	45.8	K
Unigene_FD_9530_len_1101	AGc221	31.91	282	1014	query end	30	269	5e-32	125	S
Unigene_FD_9531_len_1054	AGc221	38.57	140	591	query end	142	269	3e-27	86.7	S
Unigene_FD_9533_len_2353	SPBC660.13c	34.08	622	2317	query end	4	605	8e-111	355	L
Unigene_FD_9544_len_1318	SPCC16A11.13	36.2	221	272	query end	26	242	2e-35	135	A
Unigene_FD_9553_len_363	SPCC16A11.13	38.46	78	287	query end	6	83	9e-13	64.7	A
Unigene_FD_9554_len_792	YNR036c	54.64	97	452	query end	39	135	2e-27	107	J
Unigene_FD_9555_len_1486	YER133w	39.1	289	1342	query end	8	284	2e-66	221	T
Unigene_FD_9573_len_1843	MJ0495	27.8	536	1807	query end	9	467	6e-43	163	J
Unigene_FD_9582_len_1536	SPAC1687.03c	61.04	308	115	query end	32	339	2e-124	373	L
Unigene_FD_9583_len_1631	YKR054c	24.84	157	177	query end	3868	4015	4e-06	52.4	Z
Unigene_FD_9597_len_1326	YPR180w	34.62	130	83	query end	8	137	7e-17	83.6	H
Unigene_FD_9598_len_3799	SPAC343.04c	30.16	305	184	query end	9	294	2e-30	129	R
Unigene_FD_9607_len_5611	SPBC713.02c	31.97	319	99	query end	194	462	3e-30	133	O
Unigene_FD_9612_len_3142	SPAC1834.07	44.2	362	3036	query end	3	353	6e-72	253	Z
Unigene_FD_9639_len_2422	YKR054c	24.22	516	1534	query end	2282	2783	2e-34	144	Z
Unigene_FD_9652_len_4000	SPBC2G2.02_2	32.35	374	1415	query end	18	343	4e-47	182	T
Unigene_FD_9666_len_657	SPAC19B12.11c	41.3	92	518	query end	26	113	7e-11	59.7	R
Unigene_FD_9671_len_3322	SPBC16G5.12c	41.04	463	3293	query end	170	614	3e-98	329	L
Unigene_FD_9678_len_1471	jhp0004	28.27	237	237	query end	6	216	3e-24	103	P
Unigene_FD_9686_len_1511	all2777	36.36	77	1452	query end	2	78	1e-09	58.9	R
Unigene_FD_9687_len_704	PAE2325	44.12	102	171	query end	1	101	6e-27	103	P
Unigene_FD_9692_len_1083	SPAC1002.04c	42.98	121	657	query end	60	180	1e-21	94	K
Unigene_FD_9693_len_4426	ECU11g0470	48.26	172	1816	query end	314	484	2e-57	150	Z
Unigene_FD_9712_len_1259	SPCC126.12	43.44	122	64	query end	2	120	3e-18	86.3	S
Unigene_FD_9718_len_1441	SPBC1718.07c	47.69	65	834	query end	325	389	3e-13	73.6	R
Unigene_FD_9723_len_1523	ECU07g1640	67.82	404	1369	query end	21	423	0	544	O
Unigene_FD_9729_len_1339	YAL030w	38.27	81	164	query end	19	99	2e-11	63.9	U
Unigene_FD_9737_len_1262	YAL030w	38.27	81	1099	query end	19	99	2e-11	63.9	U
Unigene_FD_9743_len_1157	SPAC18G6.06	34.78	92	1018	query end	30	118	9e-07	38.5	S
Unigene_FD_9748_len_1022	SPCC1682.14	62.07	116	802	query end	46	161	5e-35	98.2	J
Unigene_FD_9752_len_4805	SPCC5E4.04	30.16	252	1000	query end	1596	1823	6e-25	115	D
Unigene_FD_9758_len_2316	SPAC644.11c	32.52	329	418	query end	153	424	2e-40	156	T
Unigene_FD_9761_len_1469	YGL115w	25.41	303	1285	query end	21	318	4e-31	125	R
Unigene_FD_9766_len_530	YFL005w	26.06	142	423	query end	21	153	7e-07	49.3	R
Unigene_FD_9770_len_1992	SPAC17H9.09c	53.68	190	1871	query end	6	195	1e-51	182	R
Unigene_FD_9777_len_1380	SPBC3B8.05	55.28	398	75	query end	51	424	5e-146	430	J
Unigene_FD_9780_len_1282	SPBP8B7.03c	60.73	275	90	query end	1	275	8e-107	325	J
Unigene_FD_9786_len_2158	sll1087	31.2	407	1868	query end	30	427	3e-51	189	E
Unigene_FD_9790_len_1441	MA3652	25.07	359	204	query end	6	324	2e-16	82	E
Unigene_FD_9792_len_3778	BH3979	42.92	226	2238	query end	4	225	1e-46	172	V
Unigene_FD_9793_len_4312	YNL298w_2	41.18	85	872	query end	85	169	2e-14	77.4	R
Unigene_FD_9813_len_815	SPCC1840.06	31.35	185	98	query end	32	216	6e-26	105	C
Unigene_FD_9815_len_2614	SPCC550.07	26.8	444	2166	query end	71	474	2e-24	110	J
Unigene_FD_9821_len_857	SPBC83.06c	57.5	40	669	query end	19	58	9e-09	53.9	J
Unigene_FD_9825_len_5250	YKR054c	22.43	740	164	query end	2988	3702	3e-46	186	Z
Unigene_FD_9826_len_2762	BS_yxbC	25.45	275	653	query end	3	264	1e-09	62.8	S
Unigene_FD_9829_len_1245	SPBC4F6.18c	81.67	180	1140	query end	1	180	2e-101	304	R
Unigene_FD_9830_len_2537	SPBC725.05c	30.88	408	459	query end	76	466	7e-43	166	R
Unigene_FD_9831_len_2233	SPBC725.05c	30.88	408	459	query end	76	466	3e-43	166	R
Unigene_FD_9836_len_1684	SPAC19D5.01	35.83	254	542	query end	461	700	5e-32	133	T
Unigene_FD_9837_len_1495	SPAC19D5.01	49.38	81	542	query end	461	537	2e-11	68.9	T
Unigene_FD_9843_len_2669	YOR033c_1	41.3	247	2638	query end	1	246	2e-53	191	L
Unigene_FD_9845_len_3339	YLR450w	45.03	493	1401	query end	545	1025	2e-106	363	I
Unigene_FD_9859_len_1419	SPCC320.08	25.59	297	1069	query end	170	433	5e-23	103	G
Unigene_FD_9866_len_4332	YHR020w_2	53	517	1711	query end	7	510	0	567	J
Unigene_FD_9876_len_2241	YGL004c	34.48	116	1799	query end	113	209	5e-12	70.9	R
Unigene_FD_9892_len_1059	SPCC24B10.07	34.36	163	489	query end	203	360	2e-21	97.8	R
Unigene_FD_9897_len_722	SPBC4F6.04	48.92	139	261	query end	3	141	1e-36	130	J
Unigene_FD_9899_len_2405	YGL216w	34.53	333	245	query end	152	435	4e-43	170	Z
Unigene_FD_9905_len_1124	SPAC2C4.11c	44.39	196	166	query end	61	253	1e-48	169	R
Unigene_FD_9906_len_1454	MA2246	26.51	249	578	query end	181	421	7e-19	90.9	O
Unigene_FD_9914_len_660	PAB1946	35.9	78	365	query end	65	142	1e-09	42	S
Unigene_FD_9915_len_1473	SPBC660.15	44.62	195	841	query end	154	336	8e-45	167	R
Unigene_FD_9917_len_1599	SPAC1B3.01c	47.06	187	1260	query end	33	217	2e-44	160	F
Unigene_FD_9918_len_1166	SPAC9E9.07c	45.3	181	1036	query end	10	189	3e-43	154	R
Unigene_FD_9919_len_2026	ECU09g1840	72.02	386	1842	query end	68	453	0	537	O
Unigene_FD_9924_len_3171	SPCC1672.07	27.99	961	27	query end	15	855	5e-90	313	R
Unigene_FD_9927_len_1551	MA3388	26.91	379	108	query end	56	421	3e-34	136	O
Unigene_FD_9944_len_4016	SPCC4G3.08	41.98	343	3720	query end	82	418	4e-76	263	R
Unigene_FD_9947_len_2146	SPAP8A3.03	31.67	120	687	query end	306	421	2e-08	59.7	P
Unigene_FD_9948_len_6612	YGL173c	35.94	857	69	query end	1	822	1e-141	486	L
Unigene_FD_9949_len_2159	SPAC24H6.04	36.62	426	246	query end	15	431	2e-75	256	G
Unigene_FD_9956_len_2551	YDR129c	25.2	492	198	query end	123	584	6e-31	131	Z
Unigene_FD_9967_len_1897	MA3704	25	284	1658	query end	143	413	8e-10	64.3	R
Unigene_FD_9969_len_1866	mlr0385	38.21	335	1636	query end	25	356	5e-71	198	C
Unigene_FD_9973_len_1778	YDR212w	58.51	552	1729	query end	6	557	0	622	O
Unigene_FD_9975_len_1059	YHR062c	26.7	176	696	query end	80	242	2e-06	51.2	J
Unigene_FD_9976_len_1244	SPBC25D12.04	67.17	332	1061	query end	60	391	1e-158	458	F
Unigene_FD_9977_len_1870	DR2161	36.17	94	1226	query end	83	174	4e-08	55.8	T
Unigene_FD_9983_len_976	YJL079c	31.79	173	810	query end	131	295	2e-17	82.8	S
Unigene_FD_9985_len_1955	YBR274w	30.8	224	1467	query end	61	283	5e-26	114	R
Unigene_FD_9986_len_2248	lin0830	28.78	139	1992	query end	21	157	4e-06	52	G
Unigene_FD_9997_len_1070	ECU03g1150	36.55	145	234	query end	14	155	3e-22	95.1	Z
Unigene_FD_10003_len_2492	SPCC63.03	23.95	238	1440	query end	383	604	4e-11	68.9	O
Unigene_FD_10007_len_2127	SPAC144.09c	23.46	243	998	query end	7	226	1e-09	62.8	R
Unigene_FD_10009_len_2015	AGl2707	55.23	344	1604	query end	92	416	5e-122	375	I
Unigene_FD_10011_len_789	SPCC1450.04	46.02	226	742	query end	1	214	4e-48	163	J
Unigene_FD_10024_len_1567	SPAC24H6.12c	42.2	436	84	query end	21	441	9e-99	311	H
Unigene_FD_10032_len_1764	slr1887	46.36	302	57	query end	9	285	3e-80	260	H
Unigene_FD_10033_len_2687	SPBC26H8.07c	70.74	376	1025	query end	57	432	0	543	Z
Unigene_FD_10037_len_3626	SPCC962.03c	44.74	494	101	query end	12	502	2e-120	389	U
Unigene_FD_10046_len_2256	VC1188	39.86	552	2063	query end	40	570	1e-120	380	C
Unigene_FD_10061_len_1325	YPO1746	46.38	69	176	query end	3	67	3e-11	62.4	K
Unigene_FD_10064_len_4407	SPBC1346.01c	60.74	484	4322	query end	40	514	0	611	T
Unigene_FD_10068_len_3587	SPBC30B4.05	25.58	129	102	query end	20	142	3e-07	57.4	D
Unigene_FD_10082_len_1790	YLR405w	32.83	329	1354	query end	26	303	2e-50	182	J
Unigene_FD_10084_len_5438	MA4378	39.8	990	189	query end	18	925	0	603	P
Unigene_FD_10087_len_1721	SPCC1795.05c	46.89	177	616	query end	5	181	1e-46	166	F
Unigene_FD_10092_len_1644	SPAC2E1P5.05	24.32	514	1624	query end	13	502	4e-29	122	R
Unigene_FD_10101_len_1779	SPAC1F7.04	68.69	198	144	query end	5	202	3e-86	272	R
Unigene_FD_10102_len_1652	SPCC306.04c	32.33	133	758	query end	774	897	2e-11	68.9	R
Unigene_FD_10104_len_2167	SPCC553.09c	29.41	323	1088	query end	237	549	3e-30	128	L
Unigene_FD_10110_len_4532	SPAC25G10.07c	31.65	556	4416	query end	62	576	7e-59	224	Z
Unigene_FD_10112_len_1606	AF1946_2	27.59	232	460	query end	8	210	1e-14	76.3	O
Unigene_FD_10120_len_2839	ECU08g1660	43.3	97	117	query end	12	107	1e-18	87	K
Unigene_FD_10121_len_1244	ECU08g1660	43.3	97	117	query end	12	107	1e-19	87	K
Unigene_FD_10126_len_901	SA1709	41.03	78	263	query end	9	83	6e-10	55.5	P
Unigene_FD_10128_len_856	ECU10g0350	31.45	124	641	query end	62	185	2e-12	66.6	R
Unigene_FD_10132_len_834	PA1424	30.17	232	115	query end	3	184	4e-15	73.9	S
Unigene_FD_10133_len_777	PA1424	33.8	213	115	query end	3	184	5e-19	85.1	S
Unigene_FD_10135_len_2365	SPCC1322.04	43.48	506	88	query end	15	506	2e-139	427	G
Unigene_FD_10137_len_578	SMc01348	39.51	81	215	query end	26	102	2e-13	66.6	C
Unigene_FD_10143_len_4251	ECU07g1190	45.91	440	186	query end	2	431	2e-109	358	Z
Unigene_FD_10144_len_2192	ECU07g1190	67.19	442	293	query end	2	440	0	615	Z
Unigene_FD_10149_len_1895	SPCC970.03	34.47	264	1455	query end	55	289	2e-39	149	H
Unigene_FD_10163_len_707	SSO1865	30.41	148	583	query end	6	142	8e-15	71.6	T
Unigene_FD_10170_len_1498	SPCC757.08	28.33	293	35	query end	9	288	1e-25	108	J
Unigene_FD_10173_len_2816	AGc4757	71.62	303	1771	query end	206	508	0	426	C
Unigene_FD_10183_len_2210	STM1996	47.89	71	281	query end	1	67	2e-12	67	K
Unigene_FD_10186_len_628	SPCC320.11c	48.6	179	39	query end	1	179	8e-61	193	J
Unigene_FD_10196_len_3367	BS_glgP	43.52	802	129	query end	12	796	0	648	G
Unigene_FD_10209_len_2374	YDR129c	36.71	414	708	query end	243	641	9e-79	228	Z
Unigene_FD_10210_len_2382	DRA0257	30.3	132	1033	query end	28	159	2e-15	79	R
Unigene_FD_10224_len_4272	ECU07g0090	38.55	1393	75	query end	47	1346	0	830	K
Unigene_FD_10230_len_1774	SPBC16A3.15c	71.13	284	566	query end	167	450	0	440	Z
Unigene_FD_10235_len_482	SPBC106.16	61.11	72	386	query end	4	75	2e-22	93.2	O
Unigene_FD_10237_len_1708	SPBC3H7.15	34.14	331	124	query end	7	324	1e-48	176	R
Unigene_FD_10243_len_2481	YGL205w	27.11	568	685	query end	135	685	3e-39	158	I
Unigene_FD_10250_len_3405	SPBC12D12.04c_2	45.33	300	372	query end	34	330	2e-81	273	R
Unigene_FD_10253_len_2564	YNL313c_2	24.95	457	796	query end	45	482	6e-36	146	R
Unigene_FD_10256_len_1066	AF2335	34.12	170	889	query end	2	168	5e-24	99.8	Q
Unigene_FD_10257_len_3164	SPBP19A11.03c	40.82	610	3076	query end	26	617	1e-134	434	O
Unigene_FD_10258_len_3454	SPBC947.11c	35.16	91	1225	query end	395	485	8e-08	58.9	L
Unigene_FD_10282_len_1972	SPAC6G10.03c	25.88	340	335	query end	94	409	7e-20	94.7	R
Unigene_FD_10295_len_1535	NMB0059	50	54	1258	query end	28	81	3e-09	60.8	O
Unigene_FD_10297_len_1480	ECU09g0710	35.37	82	735	query end	123	204	4e-10	61.6	R
Unigene_FD_10298_len_2027	YMR022w	50.59	170	1807	query end	1	162	1e-44	160	O
Unigene_FD_10303_len_2523	SPAC57A10.05c	27.92	505	2117	query end	71	537	4e-49	186	R
Unigene_FD_10309_len_1524	mlr3754	50.81	307	234	query end	37	342	2e-85	272	G
Unigene_FD_10317_len_7296	SPAC20G8.06	28.67	457	3862	query end	665	1087	5e-34	146	D
Unigene_FD_10321_len_406	YPR186c	32.43	148	15	query end	54	200	7e-17	78.6	R
Unigene_FD_10338_len_884	YPR165w	82.05	117	790	query end	5	121	4e-69	208	R
Unigene_FD_10340_len_1742	YOL003c	42.65	68	868	query end	80	147	8e-12	69.3	R
Unigene_FD_10342_len_1668	lin0661	28.31	219	637	query end	149	334	5e-15	80.1	S
Unigene_FD_10347_len_1840	YDR282c	32.68	153	929	query end	243	395	6e-18	88.6	S
Unigene_FD_10349_len_1911	SPBC13E7.10c	42.03	69	5	query end	235	303	4e-08	58.2	K
Unigene_FD_10363_len_2023	YPL069c	37.12	299	1949	query end	16	308	2e-57	202	H
Unigene_FD_10364_len_2370	SPAC9E9.07c	52.38	105	2208	query end	34	138	6e-37	120	R
Unigene_FD_10371_len_984	SPAC323.05c	34	100	413	query end	124	220	4e-10	61.2	J
Unigene_FD_10372_len_944	SPAC323.05c	29.33	225	19	query end	1	220	2e-19	87.4	J
Unigene_FD_10384_len_1790	SPBC9B6.04c	68.75	128	581	query end	100	227	2e-111	196	J
Unigene_FD_10385_len_931	SMc04241	27.91	129	194	query end	10	137	3e-06	48.9	R
Unigene_FD_10386_len_2379	all2124_3	22.32	327	1151	query end	121	444	1e-25	114	R
Unigene_FD_10388_len_3162	SPACUNK12.02c	30.94	307	3160	query end	52	328	4e-31	129	R
Unigene_FD_10389_len_844	SPAC1F7.04	66.67	186	758	query end	1	186	2e-85	259	R
Unigene_FD_10394_len_2185	ECU01g1115	40.58	69	255	query end	14	78	2e-12	67.8	C
Unigene_FD_10403_len_3376	YLR258w	53.96	619	3144	query end	10	622	0	660	M
Unigene_FD_10408_len_1125	MJ1265	37.12	132	609	query end	5	132	2e-21	91.7	F
Unigene_FD_10415_len_1619	SPAC19G12.07c	32.69	416	375	query end	212	604	5e-48	179	R
Unigene_FD_10416_len_1970	SPAC1F5.10	49.68	314	126	query end	10	309	6e-97	308	L
Unigene_FD_10417_len_1679	SPAC1F5.10	49.75	400	126	query end	10	394	6e-123	373	L
Unigene_FD_10418_len_1057	YDR021w	54.88	82	440	query end	313	393	5e-13	71.6	L
Unigene_FD_10419_len_2063	YDR111c	41.31	489	152	query end	25	505	7e-118	368	E
Unigene_FD_10422_len_1983	SPAC15E1.05c	49.3	142	101	query end	2	143	4e-40	153	M
Unigene_FD_10424_len_1695	PA2951	84.85	99	615	query end	211	309	2e-45	166	C
Unigene_FD_10425_len_1563	PA2951	84.85	99	615	query end	211	309	1e-45	166	C
Unigene_FD_10430_len_457	YLR406c	75.61	41	366	query end	5	45	1e-25	68.6	J
Unigene_FD_10439_len_1521	YBR160w	53.69	298	1389	query end	5	297	2e-104	320	R
Unigene_FD_10440_len_1514	YOR065w	51.99	277	1323	query end	33	308	7e-77	249	C
Unigene_FD_10444_len_1245	ECU09g1750	38.55	262	45	query end	311	533	5e-41	155	R
Unigene_FD_10470_len_1920	RP843	36.27	295	1305	query end	3	245	8e-28	117	R
Unigene_FD_10478_len_1452	alr0124_1	31.4	172	1066	query end	209	376	1e-12	72	S
Unigene_FD_10481_len_2597	SPAC1F5.02	24.73	275	2460	query end	40	302	7e-15	80.5	O
Unigene_FD_10484_len_1258	STM1435	37.14	140	1113	query end	2	130	5e-15	74.7	E
Unigene_FD_10487_len_2193	YLR180w	65.53	380	2090	query end	2	381	7e-169	496	H
Unigene_FD_10493_len_1366	ECU01g0460	76.28	371	161	query end	37	407	0	598	Z
Unigene_FD_10494_len_3670	SPBC947.02	53.26	261	148	query end	11	268	4e-146	272	U
Unigene_FD_10502_len_870	SPAC4A8.12c	29.49	156	664	query end	165	320	2e-08	56.6	S
Unigene_FD_10508_len_2015	SPCC285.03	34.49	519	217	query end	100	574	8e-79	267	L
Unigene_FD_10521_len_980	MJ1265	41.75	103	430	query end	33	132	1e-19	86.3	F
Unigene_FD_10527_len_1151	PAB0279	26	150	1026	query end	4	149	1e-08	55.8	T
Unigene_FD_10532_len_3315	SPAC57A7.04c	28.74	167	563	query end	67	232	2e-14	80.1	R
Unigene_FD_10533_len_2333	lin0529	31.25	144	1859	query end	321	463	1e-15	83.2	P
Unigene_FD_10534_len_1511	aq_1268	31.96	194	1263	query end	27	201	2e-25	112	P
Unigene_FD_10536_len_874	YMR292w	35.29	85	208	query end	48	132	7e-10	58.5	U
Unigene_FD_10543_len_1777	SPBP8B7.07c	27.59	232	1597	query end	49	254	1e-13	75.5	R
Unigene_FD_10544_len_1720	SPBP8B7.07c	27.36	212	1540	query end	49	254	4e-16	83.2	R
Unigene_FD_10547_len_1366	SPCC1795.03	35.69	311	60	query end	20	329	2e-46	168	G
Unigene_FD_10548_len_961	PA1575	34.01	197	252	query end	1	179	3e-18	83.2	R
Unigene_FD_10549_len_919	PA1575	34.03	191	228	query end	7	179	6e-17	79.3	R
Unigene_FD_10558_len_859	YMR128w	35.94	281	844	query end	578	806	2e-38	148	L
Unigene_FD_10559_len_1901	SPAC27E2.05	30.9	424	433	query end	82	449	1e-34	139	L
Unigene_FD_10562_len_990	YPL131w	53.85	286	53	query end	1	286	4e-100	302	J
Unigene_FD_10569_len_2093	YJL056c	35.44	79	1274	query end	766	844	5e-08	58.5	R
Unigene_FD_10571_len_745	SPAC3A12.14	28.91	128	147	query end	16	143	5e-12	63.9	T
Unigene_FD_10573_len_899	YJR006w	29.82	275	868	query end	24	268	3e-19	89.7	L
Unigene_FD_10576_len_900	SPAC12G12.14c	41.52	171	220	query end	6	173	7e-36	137	R
Unigene_FD_10582_len_2428	SPBC660.15	34.55	246	2349	query end	112	355	3e-34	139	R
Unigene_FD_10585_len_1368	SPBC25H2.06c	36.46	288	175	query end	6	293	1e-43	159	S
Unigene_FD_10586_len_1826	BS_ykbA	25	304	107	query end	132	430	1e-24	108	E
Unigene_FD_10587_len_975	SPBP16F5.04	66.92	133	677	query end	34	166	5e-60	194	O
Unigene_FD_10591_len_1320	SPAC27E2.02	43.61	133	699	query end	155	280	6e-26	108	S
Unigene_FD_10593_len_1157	YCR059c	54.29	70	567	query end	187	256	2e-18	86.3	S
Unigene_FD_10595_len_2108	SPBC6B1.10	42.53	435	495	query end	128	558	6e-118	370	R
Unigene_FD_10602_len_1603	SPAC6F12.13c	39.46	299	1197	query end	44	325	1e-61	211	H
Unigene_FD_10607_len_2937	SPBC28F2.09	46.51	43	1836	query end	326	368	8e-08	57.8	K
Unigene_FD_10619_len_1752	ECU02g1400	41.64	377	1493	query end	24	394	2e-100	316	R
Unigene_FD_10620_len_771	SPAC12G12.14c	42.37	118	512	query end	6	120	5e-18	85.5	R
Unigene_FD_10627_len_1900	SPAC18B11.02c	33.98	412	530	query end	16	381	3e-66	227	J
Unigene_FD_10634_len_1087	YLR323c	45.27	148	581	query end	115	250	2e-39	145	R
Unigene_FD_10637_len_1572	ECU03g1150	34.75	118	1162	query end	66	182	5e-10	61.2	Z
Unigene_FD_10638_len_1567	MJ1591m	34.07	364	1413	query end	5	349	8e-53	187	E
Unigene_FD_10641_len_1210	SPACUNK4.06c	45.35	172	1115	query end	3	170	1e-47	165	K
Unigene_FD_10642_len_1440	YPR186c	32.71	107	294	query end	5	109	3e-06	51.6	R
Unigene_FD_10645_len_2137	SPAC637.09	30.75	426	2063	query end	48	429	1e-43	168	L
Unigene_FD_10648_len_1715	SPBC1711.17	62.12	66	198	query end	483	548	3e-19	94	L
Unigene_FD_10649_len_1780	YLL018c	61.61	211	1028	query end	347	557	2e-128	266	J
Unigene_FD_10653_len_1377	SPAC17A2.09c	43.41	182	111	query end	84	262	2e-30	126	R
Unigene_FD_10672_len_3430	SPBC713.02c	37.21	129	692	query end	361	487	2e-28	78.2	O
Unigene_FD_10681_len_1432	YDL147w	36.96	257	603	query end	190	442	5e-90	195	O
Unigene_FD_10691_len_2532	SPBC19F5.03	35.56	540	89	query end	20	492	1e-83	284	T
Unigene_FD_10694_len_2115	SPCC1739.13	59.44	323	86	query end	4	326	8e-165	392	O
Unigene_FD_10704_len_1213	SPAC26A3.11	45.88	279	51	query end	45	312	9e-77	246	R
Unigene_FD_10706_len_3951	ECU04g0260	29.2	250	175	query end	27	273	4e-22	102	R
Unigene_FD_10715_len_1270	SPBC839.04	68.78	237	212	query end	1	236	9e-121	357	J
Unigene_FD_10720_len_584	SPCC16C4.03	47.65	170	35	query end	6	175	3e-46	155	O
Unigene_FD_10722_len_1711	SPAC8F11.02c	51.35	37	1211	query end	41	77	2e-06	41.6	S
Unigene_FD_10727_len_2535	YOR113w	32.24	152	2228	query end	570	713	2e-16	86.7	R
Unigene_FD_10728_len_1505	YOL123w	35.97	253	1477	query end	103	336	3e-39	152	R
Unigene_FD_10741_len_1013	SPAC22H12.04c	49.38	162	683	query end	75	236	3e-50	172	J
Unigene_FD_10771_len_1872	YGL237c	67.69	65	1169	query end	153	217	1e-19	92	K
Unigene_FD_10774_len_2563	AF1420	51.85	243	2053	query end	9	246	6e-62	213	O
Unigene_FD_10779_len_1098	SPAC22E12.05c	44.75	181	1011	query end	2	180	5e-47	162	U
Unigene_FD_10790_len_1426	SPBC56F2.10c	43.99	291	1205	query end	30	314	9e-67	222	M
Unigene_FD_10792_len_2042	SPBC713.04c	38.45	684	15	query end	1	661	4e-145	449	R
Unigene_FD_10800_len_2526	lin0648	29.65	226	1762	query end	176	398	1e-30	128	E
Unigene_FD_10802_len_1226	DR0325	52.24	335	1121	query end	3	320	5e-112	337	C
Unigene_FD_10803_len_658	DR0325	58.33	168	553	query end	3	170	1e-58	192	C
Unigene_FD_10806_len_4047	SPAC20H4.10	32.17	575	2199	query end	449	1010	1e-88	280	O
Unigene_FD_10809_len_1177	YGL106w	33.79	145	1066	query end	8	147	1e-16	79	T
Unigene_FD_10828_len_2994	SPAC1B3.10c	25.95	343	1729	query end	356	651	1e-21	103	R
Unigene_FD_10831_len_899	mll4752	28.68	129	83	query end	6	131	2e-07	52.8	R
Unigene_FD_10833_len_2249	alr3119_2	33.08	263	1529	query end	94	324	3e-32	131	R
Unigene_FD_10835_len_2710	BMEI1492	46.1	616	2248	query end	24	606	8e-156	477	O
Unigene_FD_10838_len_3518	alr3466	35.54	242	222	query end	1131	1370	6e-42	170	T
Unigene_FD_10839_len_1660	YPO1494	28.39	236	1347	query end	48	255	3e-14	75.1	H
Unigene_FD_10844_len_2337	CT710	49.08	599	2128	query end	15	595	0	583	C
Unigene_FD_10845_len_2709	YNL238w_1	36.54	364	2232	query end	113	460	9e-49	182	O
Unigene_FD_10846_len_1146	FN0047	52.17	253	291	query end	2	250	6e-91	279	L
Unigene_FD_10848_len_628	FN0047	54.05	37	421	query end	214	250	6e-06	47.8	L
Unigene_FD_10851_len_2389	SPBC1815.01	62.94	429	974	query end	1	429	0	541	G
Unigene_FD_10860_len_984	YDR477w_1	43.65	126	892	query end	55	179	6e-23	99.8	R
Unigene_FD_10870_len_1590	SPCC1795.03	26.1	249	481	query end	100	322	1e-18	89.7	G
Unigene_FD_10871_len_1515	SPCC1795.03	25.55	227	481	query end	100	322	1e-16	83.2	G
Unigene_FD_10874_len_3499	SPAC1687.11	42.52	428	83	query end	1	424	2e-88	307	J
Unigene_FD_10890_len_2098	ECU07g1190	70.14	432	294	query end	1	428	0	618	Z
Unigene_FD_10897_len_1681	MA2246	27.98	193	860	query end	239	421	1e-17	57.4	O
Unigene_FD_10906_len_3906	SPAC11G7.02	46.97	545	2267	query end	236	764	3e-153	486	O
Unigene_FD_10907_len_2139	SPBC16E9.11c	26.51	381	1994	query end	8	353	9e-22	102	O
Unigene_FD_10911_len_3102	YJL128c	39.7	267	2876	query end	359	623	4e-50	191	R
Unigene_FD_10917_len_1250	SPBC354.06	36.25	80	371	query end	4	83	6e-09	56.2	J
Unigene_FD_10920_len_1360	STM0772	62.5	248	1121	query end	1	248	7e-107	322	G
Unigene_FD_10931_len_456	YGR027c	45.45	77	179	query end	32	108	5e-17	75.5	J
Unigene_FD_10932_len_2088	RP486	62.31	390	1792	query end	21	410	0	519	E
Unigene_FD_10938_len_3854	YIL033c	32.71	107	2921	query end	297	401	2e-07	57	T
Unigene_FD_10939_len_1022	alr0671	36.55	238	289	query end	3	238	3e-43	154	R
Unigene_FD_10941_len_799	alr0671	41.33	150	330	query end	90	238	7e-26	105	R
Unigene_FD_10944_len_2325	SPAC926.04c	60.81	421	1348	query end	287	704	6e-160	486	O
Unigene_FD_10953_len_1659	SPAC8E11.02c	64.94	231	1550	query end	6	236	1e-95	297	T
Unigene_FD_10955_len_1265	SPAC12G12.06c	34.71	340	43	query end	10	338	7e-52	182	A
Unigene_FD_10958_len_1299	BH1532	42.58	256	907	query end	22	270	4e-65	215	F
Unigene_FD_10964_len_1692	SPAC2F7.05c	58.24	91	1388	query end	57	147	9e-46	112	J
Unigene_FD_10970_len_1346	SPAC13D6.03c	30.69	202	449	query end	64	227	4e-30	83.6	Q
Unigene_FD_10973_len_1629	YFL038c	48.47	163	1445	query end	9	169	1e-41	152	R
Unigene_FD_10974_len_841	SPAC15E1.06	50.54	186	754	query end	1	186	9e-58	188	R
Unigene_FD_10975_len_540	SPAC15E1.06	61.9	42	453	query end	1	42	8e-10	57	R
Unigene_FD_10985_len_1939	YGL115w	31.99	297	1715	query end	25	318	9e-45	165	R
Unigene_FD_10986_len_882	SPAC1F12.01c	38.2	89	673	query end	13	101	7e-14	72	R
Unigene_FD_10997_len_2040	all3717	42.78	561	1670	query end	41	588	1e-140	429	J
Unigene_FD_11011_len_3276	SPBC660.15	40.57	175	3211	query end	161	332	3e-33	137	R
Unigene_FD_11012_len_1630	SPAC20H4.11c	58.59	198	108	query end	1	198	1e-76	245	R
Unigene_FD_11015_len_2122	SPBC4B4.07c	24.75	202	1334	query end	49	246	4e-06	50.8	R
Unigene_FD_11040_len_896	SPAC1782.09c	37.97	79	612	query end	238	313	2e-07	53.9	T
Unigene_FD_11047_len_1253	SPCC191.07	61.7	47	530	query end	62	108	5e-12	65.5	C
Unigene_FD_11049_len_765	SPCC191.07	56.48	108	713	query end	1	108	4e-41	141	C
Unigene_FD_11055_len_2446	SPAC17G6.16c_1	49.35	537	2361	query end	35	552	0	545	J
Unigene_FD_11070_len_1153	AF1946_2	25.81	217	410	query end	5	207	1e-08	57.8	O
Unigene_FD_11080_len_1745	PH1625	30.73	371	1397	query end	8	314	5e-33	131	I
Unigene_FD_11123_len_2543	SPCC74.03c	65.47	223	18	query end	24	245	3e-97	303	R
Unigene_FD_11127_len_1189	SPCP31B10.03c	52.69	93	191	query end	12	104	3e-29	114	R
Unigene_FD_11128_len_1442	SPCC970.06	34.27	248	162	query end	53	300	9e-30	120	S
Unigene_FD_11137_len_1076	BMEII0233	53.88	258	111	query end	24	268	4e-83	259	H
Unigene_FD_11143_len_847	YHL004w_2	39.44	71	480	query end	138	204	1e-18	58.5	J
Unigene_FD_11147_len_1723	SPAC23G3.11	52.4	208	1200	query end	156	362	8e-87	202	O
Unigene_FD_11149_len_1191	SPBC16E9.12c	60.44	91	288	query end	48	138	5e-31	119	R
Unigene_FD_11151_len_880	SPBC16E9.12c	60.44	91	288	query end	48	138	1e-31	119	R
Unigene_FD_11157_len_1038	RC0746	61.94	134	320	query end	72	205	3e-50	144	O
Unigene_FD_11162_len_1601	BMEI0126	41.18	68	1165	query end	7	71	5e-07	51.6	L
Unigene_FD_11165_len_1040	RP086	45.07	71	368	query end	162	228	1e-13	72.4	J
Unigene_FD_11185_len_4067	YHL007c	60.07	303	2004	query end	587	889	3e-108	369	R
Unigene_FD_11186_len_1253	Cgl0406	37.73	273	943	query end	10	272	1e-53	184	E
Unigene_FD_11190_len_3003	YCL057w	32.32	724	168	query end	4	711	5e-109	359	E
Unigene_FD_11204_len_1734	SPAC6B12.15	26.79	168	654	query end	76	223	1e-06	52.8	R
Unigene_FD_11211_len_5740	SPAPB2B4.04c	33.42	1143	143	query end	117	1150	3e-138	469	P
Unigene_FD_11212_len_1537	PAB1791	39.55	354	1379	query end	14	362	2e-69	231	C
Unigene_FD_11218_len_2219	SPBC609.05	34.83	267	2184	query end	6	270	2e-69	154	K
Unigene_FD_11232_len_2512	YOR101w	65.82	79	2397	query end	11	89	3e-34	91.7	R
Unigene_FD_11238_len_1868	SPBC17A3.05c	28.2	383	20	query end	1	380	3e-34	137	O
Unigene_FD_11239_len_1638	AF0367	23.94	426	85	query end	6	387	9e-24	105	G
Unigene_FD_11245_len_1316	SPACUNK12.02c	42.38	151	1303	query end	190	332	2e-31	125	R
Unigene_FD_11253_len_1777	SPAC17G6.19c	38.67	181	1460	query end	80	260	4e-27	113	R
Unigene_FD_11255_len_2794	STM3071	38.05	113	1047	query end	14	125	8e-16	79.3	R
Unigene_FD_11257_len_2409	SPAC1F5.03c	26.35	315	2182	query end	68	362	1e-22	103	E
Unigene_FD_11258_len_2751	Cgl0566	33.33	120	2004	query end	48	164	1e-08	57.8	J
Unigene_FD_11260_len_1294	SPBC17A3.08	49.49	198	905	query end	114	306	8e-66	193	L
Unigene_FD_11264_len_959	SPCC825.04c	32.7	159	203	query end	43	196	3e-15	75.1	K
Unigene_FD_11266_len_2697	SPAC10F6.17c	28.62	311	848	query end	101	343	3e-12	71.2	T
Unigene_FD_11267_len_1382	SPCC18.16c	50	68	1271	query end	28	94	3e-22	76.6	H
Unigene_FD_11268_len_1820	AF1032	21.78	427	113	query end	291	702	1e-06	53.9	L
Unigene_FD_11272_len_2495	SPBC30B4.08	29.29	198	1817	query end	44	241	6e-20	94	R
Unigene_FD_11279_len_1977	SPBC651.03c	32.07	184	1054	query end	97	280	2e-19	92.8	R
Unigene_FD_11280_len_1619	SPBC651.03c	28.17	284	1348	query end	1	280	3e-20	94.7	R
Unigene_FD_11281_len_1344	SPBC651.03c	33.08	130	892	query end	151	280	2e-13	73.6	R
Unigene_FD_11294_len_2948	YBR220c	39.69	257	399	query end	1	250	3e-46	178	G
Unigene_FD_11298_len_1976	BS_dnaJ	34.2	348	234	query end	20	348	1e-60	211	O
Unigene_FD_11299_len_1770	BS_dnaJ	34.2	348	234	query end	20	348	4e-61	211	O
Unigene_FD_11301_len_1159	SPAC15A10.05c	47.01	234	236	query end	11	236	3e-65	213	S
Unigene_FD_11304_len_1343	Rv0068	36.54	312	1193	query end	14	298	6e-38	143	I
Unigene_FD_11306_len_905	SPBC25H2.04c	35.71	112	479	query end	59	170	3e-16	77	O
Unigene_FD_11330_len_720	SPAC19A8.14	60	60	526	query end	89	148	2e-26	77	S
Unigene_FD_11338_len_785	MJ0051	58.33	48	499	query end	68	115	2e-15	52.8	S
Unigene_FD_11355_len_1513	SPBC32F12.06	34.85	198	273	query end	18	211	2e-31	126	D
Unigene_FD_11365_len_845	ECU06g1380	33.33	162	675	query end	13	173	4e-21	90.9	P
Unigene_FD_11372_len_2062	SPBC776.02c	55.52	299	712	query end	1	281	2e-112	347	T
Unigene_FD_11374_len_1603	CC1352	37.02	389	103	query end	1	348	1e-69	232	I
Unigene_FD_11375_len_518	AGl2647	48.33	120	112	query end	29	148	6e-31	118	I
Unigene_FD_11376_len_1130	YBL026w	62.92	89	460	query end	1	89	2e-27	107	K
Unigene_FD_11386_len_2349	SPBC2D10.12	35.73	361	2189	query end	24	365	8e-46	171	O
Unigene_FD_11394_len_1310	RSc2534	50.64	235	1189	query end	23	249	4e-60	201	I
Unigene_FD_11395_len_997	RSc2534	52.26	243	876	query end	23	251	3e-66	214	I
Unigene_FD_11396_len_970	RSc2534	54.27	234	849	query end	23	251	2e-69	221	I
Unigene_FD_11397_len_2838	YEL011w	64.68	385	798	query end	253	637	0	508	G
Unigene_FD_11399_len_1049	SPAC30C2.04	43.57	140	559	query end	282	420	4e-28	115	R
Unigene_FD_11407_len_1025	SPBC18H10.03	31.7	224	806	query end	69	280	2e-24	103	R
Unigene_FD_11409_len_2579	YPO2747_2	39.58	427	1424	query end	3	424	2e-73	251	I
Unigene_FD_11410_len_1581	VC1047_2	40.69	145	647	query end	246	381	2e-12	70.9	I
Unigene_FD_11414_len_1465	SMc04042	29.85	134	92	query end	14	119	1e-09	48.9	G
Unigene_FD_11447_len_2738	CC0336	22.46	414	2389	query end	37	429	1e-17	88.6	G
Unigene_FD_11448_len_2244	CC0336	22.46	414	1895	query end	37	429	1e-17	88.6	G
Unigene_FD_11449_len_2431	BS_yuaG	34.7	268	26	query end	16	283	1e-55	168	S
Unigene_FD_11451_len_941	SPBC106.16	53.75	240	97	query end	4	232	6e-79	246	O
Unigene_FD_11462_len_907	SPBC19C2.15c	39.88	168	343	query end	48	199	3e-32	122	R
Unigene_FD_11463_len_847	SPBC337.14	33.97	156	616	query end	7	134	7e-17	77.8	K
Unigene_FD_11464_len_769	SPBC337.14	39.23	130	538	query end	7	134	6e-20	86.3	K
Unigene_FD_11465_len_764	SPBC337.14	39.39	66	533	query end	7	72	3e-06	47.8	K
Unigene_FD_11488_len_1796	Rv2577	23	426	1457	query end	126	529	1e-09	63.2	R
Unigene_FD_11495_len_1673	SPBC3F6.01c_1	40.37	109	1255	query end	1	109	5e-14	73.2	R
Unigene_FD_11496_len_1720	SPCC1494.07	23.3	279	883	query end	679	898	1e-08	60.1	S
Unigene_FD_11513_len_1114	aq_1292	32.99	197	202	query end	10	173	1e-15	76.6	F
Unigene_FD_11520_len_2309	SPAC6F6.15	61.58	177	2143	query end	13	188	9e-60	205	R
Unigene_FD_11521_len_2229	SPAC17H9.14c	30.92	262	88	query end	5	255	4e-33	134	O
Unigene_FD_11528_len_774	BMEII0816	53.85	156	162	query end	45	198	1e-46	160	I
Unigene_FD_11537_len_1853	SPAC2G11.06	43.64	330	700	query end	109	430	8e-78	258	O
Unigene_FD_11540_len_3742	all0661	27.17	184	942	query end	262	442	7e-23	105	T
Unigene_FD_11541_len_3372	SPAC644.12	73.1	171	3306	query end	4	174	5e-60	223	K
Unigene_FD_11545_len_843	RC0484	71.33	150	570	query end	21	168	1e-77	238	C
Unigene_FD_11554_len_1177	YFL016c	40.45	89	353	query end	40	124	9e-10	62.4	O
Unigene_FD_11560_len_4858	BMEI0346	44.59	74	842	query end	64	137	5e-11	68.2	R
Unigene_FD_11562_len_3103	alr5254	29.74	232	806	query end	23	249	4e-18	89	R
Unigene_FD_11565_len_2706	SPBC21.06c	27.13	247	1262	query end	6	226	1e-09	64.3	R
Unigene_FD_11568_len_2786	SPAC1952.13	39.34	333	1395	query end	289	611	3e-57	211	R
Unigene_FD_11571_len_482	YHR128w	54.24	59	233	query end	42	100	6e-14	68.9	F
Unigene_FD_11572_len_447	YHR128w	55.26	38	261	query end	63	100	8e-08	47.4	F
Unigene_FD_11577_len_2150	SPAC25B8.19c	45.45	66	988	query end	141	205	1e-09	60.8	R
Unigene_FD_11581_len_1627	YOR117w	65.71	420	1522	query end	15	434	0	559	O
Unigene_FD_11590_len_1305	SPAC23H4.09	42.98	114	478	query end	139	252	6e-41	99.8	J
Unigene_FD_11599_len_1171	SPAC19G12.06c	51.28	117	1046	query end	9	125	4e-33	124	B
Unigene_FD_11610_len_2277	ECU01g0460	56.23	265	1878	query end	141	405	2e-91	297	Z
Unigene_FD_11641_len_1617	YOR259c	67.19	381	174	query end	55	435	0	531	O
Unigene_FD_11659_len_2284	SPBC3H7.15	64.65	297	109	query end	3	296	1e-132	403	R
Unigene_FD_11664_len_2525	all0664	26.04	338	556	query end	494	810	7e-10	65.1	R
Unigene_FD_11682_len_1517	all0889	28.85	104	886	query end	187	282	2e-08	58.9	R
Unigene_FD_11694_len_2482	SPBP4H10.20	31.02	245	1203	query end	64	297	1e-35	140	S
Unigene_FD_11695_len_1977	PA0872	36.17	141	682	query end	17	153	1e-27	93.6	E
Unigene_FD_11704_len_2270	YGR020c	54.17	72	203	query end	45	116	5e-19	77	C
Unigene_FD_11726_len_1336	SPAC27E2.03c	58.29	175	81	query end	4	175	7e-105	198	J
Unigene_FD_11730_len_2355	YMR001c	47.89	213	293	query end	129	341	1e-64	216	R
Unigene_FD_11733_len_1761	SPAC3H1.05	34.98	446	279	query end	60	472	9e-75	251	O
Unigene_FD_11740_len_1098	YGR135w	50.63	237	173	query end	3	239	9e-77	242	O
Unigene_FD_11741_len_2640	BH1501	26.04	169	1288	query end	17	169	2e-07	55.8	P
Unigene_FD_11742_len_2128	all4052	44.38	320	1941	query end	32	335	4e-139	264	G
Unigene_FD_11746_len_1874	SPBC1604.08c	40.6	500	1747	query end	38	534	1e-103	330	U
Unigene_FD_11747_len_1544	SPBC26H8.07c	31.44	458	1435	query end	16	434	9e-53	189	Z
Unigene_FD_11756_len_1529	SA2044	28.36	201	322	query end	52	217	2e-10	63.9	J
Unigene_FD_11761_len_3922	MTH760	30.41	148	2766	query end	256	393	4e-07	56.2	P
Unigene_FD_11762_len_2296	SPAC4F10.11	42.14	401	2088	query end	45	433	4e-82	275	D
Unigene_FD_11764_len_1536	SPAC15E1.04_2	58.25	297	1076	query end	4	300	1e-119	359	F
Unigene_FD_11773_len_4000	SPBC36.05c	55.47	384	3899	query end	6	384	5e-140	438	B
Unigene_FD_11774_len_1150	CC0831	36.24	298	1041	query end	7	289	2e-45	162	Q
Unigene_FD_11775_len_2403	PM0249	38.6	228	92	query end	11	234	2e-44	168	P
Unigene_FD_11778_len_2342	XF0840	32.07	474	1604	query end	148	593	5e-81	191	G
Unigene_FD_11795_len_1768	YPR186c	28.72	188	1187	query end	56	226	1e-09	62.8	R
Unigene_FD_11805_len_4073	all4633	24.56	171	4037	query end	56	220	8e-12	69.3	P
Unigene_FD_11808_len_4088	SPBC14F5.07	42.62	122	16	query end	1	118	4e-27	122	A
Unigene_FD_11814_len_1757	YML028w	31.54	149	1101	query end	9	156	2e-17	84	O
Unigene_FD_11815_len_766	lin1645	27.72	101	263	query end	64	163	2e-11	63.2	O
Unigene_FD_11816_len_2648	SPBC2F12.13	24.71	437	234	query end	110	527	2e-12	73.6	Z
Unigene_FD_11817_len_5056	SPBC21D10.05c	28.65	171	82	query end	18	184	3e-14	80.1	U
Unigene_FD_11821_len_2115	YAR019c	26.94	245	1321	query end	31	262	7e-18	90.5	R
Unigene_FD_11829_len_2199	YER119c	27.06	303	199	query end	9	304	1e-17	88.6	E
Unigene_FD_11848_len_1173	SPAC3A12.14	29.61	152	1073	query end	13	149	1e-14	73.6	T
Unigene_FD_11851_len_468	YBR109c	32.91	79	410	query end	70	147	4e-07	48.5	T
Unigene_FD_11855_len_4938	MTH83	28.89	135	1817	query end	19	149	1e-07	58.2	R
Unigene_FD_11858_len_2719	YDR507c	30.54	334	71	query end	6	324	6e-35	146	R
Unigene_FD_11861_len_2742	YMR167w	29.39	871	2613	query end	5	769	1e-90	309	L
Unigene_FD_11865_len_2184	SPBC887.09c	27.63	257	2127	query end	10	263	3e-06	53.1	S
Unigene_FD_11866_len_5323	SPBC216.05	32.78	781	2925	query end	1662	2385	7e-104	373	T
Unigene_FD_11877_len_2955	NMB1428	34.49	690	458	query end	3	596	3e-108	353	E
Unigene_FD_11878_len_2322	YJL091c	26.42	477	416	query end	13	473	3e-18	90.9	S
Unigene_FD_11879_len_1953	SPAC22G7.01c	37.32	276	467	query end	7	253	1e-46	172	E
Unigene_FD_11897_len_3109	YIL112w	38.6	114	1869	query end	327	440	6e-12	72.4	R
Unigene_FD_11902_len_2926	SPAC10F6.02c_2	55.01	629	2071	query end	61	688	0	612	L
Unigene_FD_11907_len_2501	SPAC15A10.03c	52.88	607	2118	query end	232	820	0	594	K
Unigene_FD_11912_len_4044	SPAC2C4.07c	32.74	565	1487	query end	372	829	7e-66	244	K
Unigene_FD_11926_len_2308	PA3579	39.33	534	2060	query end	5	489	8e-102	328	C
Unigene_FD_11940_len_5848	SPBC211.03c	29.2	661	5819	query end	280	913	2e-70	264	R
Unigene_FD_11955_len_1594	SPAC24C9.12c	51.36	331	1085	query end	145	463	2e-100	316	E
Unigene_FD_11956_len_1586	SPAC24C9.12c	51.79	475	1517	query end	2	463	3e-160	470	E
Unigene_FD_11957_len_499	SPAC24C9.12c	41.67	84	344	query end	381	463	1e-11	64.3	E
Unigene_FD_11963_len_3075	YKR079c	22.67	816	223	query end	26	781	6e-37	152	R
Unigene_FD_11966_len_2165	RSp1614	27.01	411	79	query end	8	410	3e-32	132	G
Unigene_FD_11968_len_1404	SPAC4G9.02	41.15	260	200	query end	47	300	2e-44	162	L
Unigene_FD_11974_len_3912	SPAC631.02	33.33	90	1105	query end	254	340	3e-07	57.4	B
Unigene_FD_11976_len_1402	MK0341	33.66	101	1027	query end	90	176	6e-08	54.7	J
Unigene_FD_11977_len_2361	YER015w	30.89	395	958	query end	360	743	5e-44	172	I
Unigene_FD_11980_len_1795	SA1729	37.95	166	1085	query end	300	464	6e-29	91.3	H
Unigene_FD_11986_len_2334	SMc02644	52.76	127	1	query end	441	565	1e-31	134	K
Unigene_FD_11996_len_5671	SPAC19D5.04	28.2	305	4593	query end	2959	3224	2e-22	108	O
Unigene_FD_11997_len_1541	ECU10g1380	31.68	161	889	query end	2262	2407	4e-12	71.2	O
Unigene_FD_12003_len_2110	SPBC30D10.07c_2	28.45	341	1157	query end	3	292	2e-20	95.1	H
Unigene_FD_12011_len_3670	SPCC4B3.12	31.09	238	3407	query end	33	263	4e-20	97.1	R
Unigene_FD_12012_len_2884	YGL150c	49.8	253	1945	query end	1206	1458	1e-51	200	K
Unigene_FD_12015_len_999	YJL121c	45.53	235	929	query end	3	236	1e-66	214	G
Unigene_FD_12016_len_921	YJL121c	40.43	235	851	query end	3	236	4e-53	178	G
Unigene_FD_12019_len_3354	BH2504_1	31.51	238	1622	query end	12	245	5e-23	104	R
Unigene_FD_12033_len_1513	YPR186c	33.12	157	1096	query end	56	202	2e-15	80.9	R
Unigene_FD_12044_len_1909	slr0809	61.51	304	550	query end	21	324	2e-133	400	M
Unigene_FD_12048_len_2299	SPBC3B8.02	53.91	115	45	query end	81	189	4e-19	92.8	K
Unigene_FD_12051_len_1174	YNL025c	30.89	246	861	query end	81	305	1e-24	104	D
Unigene_FD_12073_len_3457	SPBC15C4.05	34.43	607	3054	query end	539	1118	3e-76	278	L
Unigene_FD_12078_len_1628	APE0119	28.95	373	1585	query end	9	317	3e-31	125	L
Unigene_FD_12083_len_1359	SPBC26H8.08c	37.17	191	592	query end	270	460	4e-51	119	R
Unigene_FD_12084_len_4332	SPAC26H5.12	30.56	998	1170	query end	196	1120	2e-115	395	K
Unigene_FD_12087_len_2863	SPAC29B12.02c	37.14	245	1064	query end	124	366	3e-37	153	R
Unigene_FD_12098_len_2071	SPAC664.02c	22.87	656	51	query end	55	612	2e-19	95.1	Z
Unigene_FD_12100_len_1636	YOR351c	27.05	207	1237	query end	198	399	6e-13	73.2	R
Unigene_FD_12102_len_1468	SPBC19C2.15c	30.43	138	662	query end	76	199	8e-08	54.7	R
Unigene_FD_12105_len_2012	mlr8370	52.78	72	878	query end	257	328	5e-12	69.7	P
Unigene_FD_12110_len_1168	SPBC4F6.15c	53.03	66	704	query end	41	106	2e-31	81.3	L
Unigene_FD_12111_len_1110	SPBC4F6.15c	47.03	185	646	query end	41	223	8e-40	145	L
Unigene_FD_12118_len_2800	DR0472	30.29	340	2483	query end	51	365	2e-34	140	G
Unigene_FD_12119_len_2390	DRA0147	47.4	481	491	query end	7	481	2e-132	409	E
Unigene_FD_12123_len_1472	YER163c	51.72	58	1285	query end	4	61	1e-09	60.5	P
Unigene_FD_12125_len_1096	SPBC13G1.07	28.86	149	299	query end	71	217	2e-18	87	R
Unigene_FD_12136_len_1536	SPAC890.04c	24.7	421	131	query end	23	413	3e-27	115	R
Unigene_FD_12138_len_2714	YDR477w_1	47.85	209	83	query end	46	253	8e-51	185	R
Unigene_FD_12149_len_2043	SPAC30D11.03	48.45	258	1599	query end	260	514	2e-87	234	L
Unigene_FD_12174_len_2711	YPR112c	32.94	337	675	query end	321	612	3e-40	162	R
Unigene_FD_12186_len_4607	YNL088w_1	52.19	663	272	query end	2	657	0	657	L
Unigene_FD_12190_len_1602	ECU07g0890	34.07	91	207	query end	60	149	6e-06	50.8	K
Unigene_FD_12191_len_1410	ECU07g0890	34.07	91	207	query end	60	149	5e-06	50.8	K
Unigene_FD_12198_len_1346	BMEI0546	35.14	222	991	query end	47	238	1e-26	110	Q
Unigene_FD_12200_len_4446	SPAC3F10.11c	39.17	434	2077	query end	1036	1467	1e-88	291	V
Unigene_FD_12201_len_2468	all2748	30.8	289	162	query end	75	351	7e-24	107	R
Unigene_FD_12203_len_691	YGR232w	32.14	112	111	query end	100	205	9e-06	47.4	R
Unigene_FD_12213_len_2244	SPCC1235.04c	28.47	281	1215	query end	5	242	3e-34	135	E
Unigene_FD_12216_len_3392	SPAC6F12.16c	42.49	466	2235	query end	437	899	0	371	L
Unigene_FD_12233_len_1493	CPn0438	31.08	399	1336	query end	35	352	7e-54	189	J
Unigene_FD_12236_len_985	sll0844	27.66	188	709	query end	209	349	6e-08	55.8	J
Unigene_FD_12247_len_1933	SPAC144.09c	30.38	293	226	query end	30	287	2e-27	116	R
Unigene_FD_12248_len_2067	SPBC32H8.11	35.37	147	1753	query end	81	225	3e-16	84.3	K
Unigene_FD_12250_len_2891	YDL175c	28.92	166	844	query end	24	180	3e-11	68.2	O
Unigene_FD_12258_len_1652	ECU04g1500	26	250	618	query end	84	302	6e-10	63.5	D
Unigene_FD_12259_len_1447	MA1173	63.82	340	1361	query end	6	344	6e-156	452	M
Unigene_FD_12270_len_2184	YGR109w-b_2	36.36	77	631	query end	205	281	8e-06	44.3	L
Unigene_FD_12279_len_343	jhp0038	66.18	68	63	query end	29	96	6e-24	96.7	M
Unigene_FD_12295_len_1905	SPBC3B8.10c	41.99	181	1674	query end	301	474	8e-36	142	K
Unigene_FD_12301_len_1388	RSc2594	29.59	169	144	query end	4	171	7e-13	70.1	O
Unigene_FD_12319_len_1927	BB0625_1	41.94	62	1512	query end	44	105	2e-06	52.4	M
Unigene_FD_12327_len_2576	YOR370c	27.53	287	741	query end	131	348	6e-13	74.7	O
Unigene_FD_12348_len_1721	SPCC1795.03	39.93	298	140	query end	18	305	1e-63	217	G
Unigene_FD_12356_len_3547	SPBC4C3.05c	37.19	648	3486	query end	729	1342	1e-104	366	K
Unigene_FD_12358_len_1885	SPBC4C3.05c	38.57	210	829	query end	1479	1683	5e-29	125	K
Unigene_FD_12365_len_1317	YIL003w	49.58	119	774	query end	114	224	2e-40	119	D
Unigene_FD_12380_len_953	YJL078c_1	33.57	140	658	query end	30	146	4e-11	62.8	S
Unigene_FD_12388_len_2483	YBL039c	49.11	615	2322	query end	1	549	1e-168	506	F
Unigene_FD_12393_len_982	SPBC21C3.05	56.94	209	927	query end	1	201	7e-73	229	A
Unigene_FD_12395_len_3490	YJL095w	31.67	180	2356	query end	1256	1429	5e-13	76.3	R
Unigene_FD_12407_len_4654	SPCC16C4.11	52.25	289	1771	query end	2	286	8e-91	300	R
Unigene_FD_12408_len_1425	YLR377c	49.07	324	137	query end	26	346	2e-98	305	G
Unigene_FD_12416_len_1742	SPAC20H4.03c	31.25	304	1613	query end	23	292	3e-33	131	K
Unigene_FD_12421_len_1581	SPBC13G1.07	28.86	149	1283	query end	71	217	8e-18	87	R
Unigene_FD_12425_len_1379	SPBC1198.13c	29.45	146	706	query end	111	253	1e-09	61.2	K
Unigene_FD_12426_len_2565	mll4860	31.64	256	661	query end	5	257	8e-23	103	P
Unigene_FD_12428_len_2185	MJ1538	24.42	258	32	query end	1	209	3e-11	66.6	F
Unigene_FD_12435_len_943	YJL056c	31.82	132	27	query end	745	870	3e-17	84.7	R
Unigene_FD_12436_len_522	SPAC144.09c	31.84	179	9	query end	112	285	1e-19	87	R
Unigene_FD_12437_len_2132	PA1631	32.99	385	367	query end	3	380	2e-56	201	I
Unigene_FD_12438_len_1177	RSp0687	35.44	206	75	query end	179	384	5e-31	124	I
Unigene_FD_12440_len_1401	MA3842_1	31.58	133	974	query end	145	262	5e-07	53.5	S
Unigene_FD_12441_len_1302	sll1463	41.54	337	1248	query end	293	616	8e-61	213	O
Unigene_FD_12451_len_3822	ECU04g0710	53.66	82	1827	query end	178	254	3e-17	86.3	D
Unigene_FD_12455_len_2174	YDR111c	40.74	486	2089	query end	31	505	5e-109	346	E
Unigene_FD_12461_len_1437	SPBP22H7.07	54.07	455	104	query end	13	466	2e-169	491	R
Unigene_FD_12463_len_2169	RSc2227	26.06	142	1368	query end	122	258	9e-14	74.3	P
Unigene_FD_12469_len_1084	SPBC1539.08	53.54	99	851	query end	21	117	6e-27	108	R
Unigene_FD_12470_len_1162	BS_pnp	48.44	256	140	query end	3	249	4e-79	249	F
Unigene_FD_12471_len_864	YLR209c	36.59	82	445	query end	227	308	2e-08	56.6	F
Unigene_FD_12489_len_4568	sll1681	24.42	389	910	query end	87	438	5e-18	91.7	D
Unigene_FD_12502_len_1545	Rv2088	25.84	267	1125	query end	91	315	7e-13	62.8	R
Unigene_FD_12503_len_1430	Rv2088	25.84	267	1082	query end	91	315	7e-13	62.8	R
Unigene_FD_12513_len_1570	YOR261c	28.06	253	1174	query end	8	249	3e-14	76.3	R
Unigene_FD_12514_len_2443	BH3820	34.17	436	1917	query end	7	395	1e-63	223	C
Unigene_FD_12521_len_400	SPCC1840.10	45.65	92	343	query end	3	94	5e-25	95.5	K
Unigene_FD_12522_len_386	SPCC1840.10	47.3	74	289	query end	21	94	4e-19	80.1	K
Unigene_FD_12533_len_5293	AF1032	23.88	201	4132	query end	162	354	7e-09	63.2	L
Unigene_FD_12569_len_1690	TM0356	41.73	369	310	query end	27	393	3e-68	231	E
Unigene_FD_12570_len_2865	SPAC15A10.06	38.78	361	2352	query end	89	411	2e-64	231	P
Unigene_FD_12584_len_1681	alr0096	37.18	347	168	query end	2	321	2e-68	228	H
Unigene_FD_12586_len_954	alr0096	38.57	70	272	query end	252	321	3e-06	50.1	H
Unigene_FD_12589_len_1237	ECU06g1290	29.25	106	994	query end	194	297	7e-07	52.8	G
Unigene_FD_12591_len_1413	SPAC4F8.03	36.36	253	28	query end	1	239	6e-46	164	J
Unigene_FD_12592_len_2529	all0284_3	24.21	252	2477	query end	167	404	3e-15	82	R
Unigene_FD_12600_len_1801	ECU06g1290	26.76	299	209	query end	4	297	1e-30	124	G
Unigene_FD_12616_len_1429	MA2686	24.72	178	1064	query end	73	215	2e-11	48.1	I
Unigene_FD_12618_len_2067	ECU08g1350	31.08	222	1465	query end	71	273	1e-11	68.2	U
Unigene_FD_12628_len_1883	ECU11g1500	29.65	172	1510	query end	69	237	8e-13	71.6	R
Unigene_FD_12634_len_1249	SPBC1A4.01	32.39	71	355	query end	93	163	1e-06	50.4	D
Unigene_FD_12635_len_645	SPBC1A4.01	37.58	149	589	query end	16	163	2e-29	112	D
Unigene_FD_12638_len_2787	SPBC1D7.05c	24.01	304	1654	query end	93	356	8e-15	79.3	R
Unigene_FD_12641_len_1486	SPAC22F3.05c	35.83	120	130	query end	7	126	2e-20	91.7	R
Unigene_FD_12642_len_1289	SPAC22F3.05c	35.83	120	130	query end	7	126	1e-20	91.7	R
Unigene_FD_12643_len_2471	MK0690	21.77	542	289	query end	212	696	2e-08	60.1	L
Unigene_FD_12645_len_3924	SPCC737.08	25.08	921	1150	query end	3920	4717	7e-62	236	R
Unigene_FD_12650_len_2191	BMEI1286	33.57	140	431	query end	22	151	5e-12	69.7	R
Unigene_FD_12652_len_348	SPCC737.08	41.56	77	267	query end	4641	4717	3e-08	53.9	R
Unigene_FD_12653_len_2506	YHR123w	25.5	353	2243	query end	42	380	3e-21	94	I
Unigene_FD_12654_len_1859	SPAC27D7.08c	29.81	369	1728	query end	7	340	5e-33	133	R
Unigene_FD_12662_len_2361	SSO0087	31.54	149	1906	query end	121	265	9e-17	85.1	M
Unigene_FD_12663_len_3447	SPAC25G10.07c	28.97	1063	3258	query end	69	1064	1e-100	348	Z
Unigene_FD_12664_len_4490	RSc2014	27.92	154	2993	query end	98	251	4e-15	79.7	I
Unigene_FD_12666_len_1716	SPBC119.13c	42.77	311	1503	query end	73	377	1e-75	237	J
Unigene_FD_12667_len_858	SPBC2G5.03	56.95	223	791	query end	18	221	3e-79	248	D
Unigene_FD_12668_len_801	SPBC2G5.03	62.25	204	734	query end	18	221	5e-84	260	D
Unigene_FD_12669_len_596	SPAC27D7.08c	32.77	119	166	query end	145	254	6e-10	59.7	R
Unigene_FD_12688_len_1527	YHR065c	45.41	381	1394	query end	124	488	1e-80	266	L
Unigene_FD_12690_len_973	all1488	54.69	64	694	query end	9	72	1e-14	75.1	O
Unigene_FD_12693_len_2334	SPCC1223.11	38.31	308	2240	query end	1	291	1e-55	199	T
Unigene_FD_12696_len_1251	SPAC22A12.12c	32.18	174	698	query end	78	237	7e-21	93.2	J
Unigene_FD_12700_len_4287	SPBC31F10.18c	25.57	352	1279	query end	85	428	1e-14	80.9	U
Unigene_FD_12725_len_791	SPAC4F8.03	29.5	200	697	query end	7	206	1e-22	96.3	J
Unigene_FD_12726_len_2280	SPCC4G3.08	36.16	177	1212	query end	172	335	7e-20	95.1	R
Unigene_FD_12728_len_4852	SPAC1F7.01c	25.34	1310	322	query end	151	1258	8e-89	320	K
Unigene_FD_12740_len_4357	SPBC3F6.01c_1	32.14	112	386	query end	7	99	2e-08	57.8	R
Unigene_FD_12748_len_1530	NMB0419	33.09	136	946	query end	43	174	7e-12	67	R
Unigene_FD_12753_len_1598	YOL123w	25.95	262	282	query end	127	363	5e-20	95.5	R
Unigene_FD_12760_len_1192	YKL002w	23.98	171	1139	query end	17	183	1e-12	68.9	N
Unigene_FD_12761_len_2925	all8511	37.71	175	2428	query end	48	219	3e-35	138	R
Unigene_FD_12770_len_1720	ECU07g0340	26.23	183	347	query end	56	223	1e-13	74.3	R
Unigene_FD_12773_len_2508	SPAC31G5.09c	50.71	351	99	query end	24	370	3e-113	355	R
Unigene_FD_12779_len_1182	SPAC2F7.10_1	38	100	541	query end	4	103	7e-11	65.1	R
Unigene_FD_12780_len_1061	SPBC1539.06	40.32	62	717	query end	19	80	2e-07	51.6	I
Unigene_FD_12790_len_1882	PAE3500	42.91	268	171	query end	5	238	2e-60	206	K
Unigene_FD_12793_len_2233	galT	45.68	370	1515	query end	11	343	3e-93	300	C
Unigene_FD_12794_len_1227	galT	41.07	112	509	query end	11	109	2e-13	73.2	C
Unigene_FD_12802_len_1543	SPAC694.04c	56.86	51	1264	query end	269	319	9e-15	77.4	S
Unigene_FD_12811_len_1467	SPBC32H8.10	44	325	241	query end	36	357	3e-76	255	R
Unigene_FD_12816_len_874	YBR109c	32.06	131	731	query end	4	131	2e-12	65.9	T
Unigene_FD_12833_len_1190	SPBC2D10.07c	39.47	114	948	query end	33	142	5e-19	85.9	U
Unigene_FD_12837_len_5511	SPAC31G5.19	55.7	307	1279	query end	244	538	3e-95	340	O
Unigene_FD_12844_len_601	BMEI1091	41.67	108	482	query end	2	108	3e-22	90.5	S
Unigene_FD_12868_len_1491	NMB1222	65.31	49	312	query end	154	202	3e-17	69.7	L
Unigene_FD_12869_len_1437	ECs3446	53.23	201	774	query end	7	203	3e-63	209	L
Unigene_FD_12870_len_1109	STM2647	50	160	730	query end	7	162	6e-43	153	L
Unigene_FD_12894_len_1869	YKR035w-a	38.25	217	109	query end	1	203	4e-38	142	N
Unigene_FD_12895_len_1944	ECU09g1770	31.48	162	1178	query end	74	213	1e-09	62.4	R
Unigene_FD_12897_len_2076	SPAC22A12.15c	39.67	542	2034	query end	38	562	2e-114	364	O
Unigene_FD_12900_len_1398	CAC3005	27.22	349	44	query end	3	334	7e-24	103	F
Unigene_FD_12902_len_2038	SPAC8E11.04c	38.36	219	1618	query end	5	221	1e-37	142	R
Unigene_FD_12903_len_2759	all2748	27.43	226	297	query end	75	296	3e-16	84.3	R
Unigene_FD_12905_len_1687	YIL112w	36.96	92	1128	query end	341	432	1e-07	57	R
Unigene_FD_12907_len_2777	SPBC609.03	44.44	45	2589	query end	31	75	6e-09	45.1	R
Unigene_FD_12915_len_2988	ECU01g1230	67.47	498	959	query end	269	761	0	654	O
Unigene_FD_12919_len_2018	all2748	28.39	155	789	query end	144	288	6e-10	63.9	R
Unigene_FD_12923_len_2703	VNG1464G_1	22.02	109	197	query end	162	268	1e-05	50.4	T
Unigene_FD_12926_len_2143	YOR113w	24.83	145	1058	query end	586	729	2e-07	56.6	R
Unigene_FD_12931_len_1175	YJR104c	55.92	152	706	query end	2	153	5e-49	167	P
Unigene_FD_12938_len_1595	SPBC26H8.07c	61.74	447	51	query end	1	427	0	533	Z
Unigene_FD_12939_len_1239	ECU03g0820i	70.36	253	277	query end	175	427	2e-131	391	Z
Unigene_FD_12957_len_5282	alr0247	27.11	166	4877	query end	104	255	3e-09	62.4	R
Unigene_FD_12962_len_1278	SPAP27G11.06c	56.55	145	83	query end	5	149	1e-52	178	U
Unigene_FD_12963_len_1061	SPAP27G11.06c	56.55	145	83	query end	5	149	2e-53	178	U
Unigene_FD_12964_len_1027	SPAP27G11.06c	56.25	144	83	query end	5	148	5e-53	177	U
Unigene_FD_12970_len_1584	SPBC119.15	50.9	279	1422	query end	8	275	2e-90	286	R
Unigene_FD_12975_len_2320	CC0465	27.95	229	569	query end	47	265	2e-08	58.9	R
Unigene_FD_12991_len_2803	SPBC800.05c	43.53	232	1037	query end	76	307	5e-54	197	Z
Unigene_FD_12993_len_1360	aq_1916	33.04	115	378	query end	4	106	5e-09	57.4	O
Unigene_FD_13001_len_2493	SPAC10F6.02c_2	52.5	640	276	query end	65	691	0	635	L
Unigene_FD_13006_len_1338	SPBC18H10.15	44.61	334	1172	query end	68	395	2e-87	277	R
Unigene_FD_13008_len_1556	SPBC32H8.14	39.34	394	1444	query end	18	383	2e-69	236	M
Unigene_FD_13013_len_971	SPAC1250.01_1	43.23	192	962	query end	727	912	1e-32	132	K
Unigene_FD_13025_len_394	SPAC23H4.09	42.16	102	360	query end	165	266	7e-22	91.7	J
Unigene_FD_13028_len_1583	SPAC4A8.12c	29.23	195	62	query end	28	213	5e-11	66.2	S
Unigene_FD_13031_len_3926	PA1997	41.95	646	1763	query end	70	648	1e-142	454	I
Unigene_FD_13032_len_3402	FN0178	29.67	273	2466	query end	18	245	2e-19	93.2	R
Unigene_FD_13040_len_4562	SPBC1289.02c	27.63	333	700	query end	56	363	2e-23	107	R
Unigene_FD_13041_len_601	SPAC694.04c	46.43	140	553	query end	1	134	1e-31	120	S
Unigene_FD_13045_len_1103	YOL077c	44.33	203	490	query end	88	286	5e-59	173	J
Unigene_FD_13080_len_1970	BS_yxcC	31.79	346	1671	query end	77	410	5e-46	168	G
Unigene_FD_13082_len_2333	CAC3280_2	35.65	115	191	query end	86	200	2e-11	68.9	S
Unigene_FD_13087_len_1469	RC0816	29.27	246	1454	query end	563	767	2e-22	103	J
Unigene_FD_13106_len_2297	SPAC9E9.09c	52.76	434	2006	query end	70	502	2e-155	468	C
Unigene_FD_13108_len_2050	FN1246	24.03	233	710	query end	4	234	6e-07	53.5	M
Unigene_FD_13111_len_1433	SPAC23D3.09	32.22	270	379	query end	117	385	2e-46	154	Z
Unigene_FD_13114_len_4180	SPAC2G11.09	20.26	765	382	query end	71	748	1e-08	62	S
Unigene_FD_13117_len_1756	SPAC1952.17c	31.39	360	1396	query end	14	365	4e-40	155	R
Unigene_FD_13120_len_6222	MA1342	34.22	678	1611	query end	158	715	4e-93	330	P
Unigene_FD_13124_len_1094	PAB0421	30.61	196	145	query end	18	199	2e-19	88.6	J
Unigene_FD_13128_len_2007	aq_911	49.8	247	1425	query end	9	253	2e-61	210	O
Unigene_FD_13132_len_632	SPAC144.09c	29.57	115	452	query end	163	273	1e-11	65.1	R
Unigene_FD_13138_len_1241	YPR052c	42.67	75	486	query end	16	90	3e-12	65.9	B
Unigene_FD_13143_len_1368	YDR331w	52.76	290	1226	query end	33	322	7e-102	315	O
Unigene_FD_13144_len_1367	YDR331w	39.26	135	761	query end	188	322	3e-23	103	O
Unigene_FD_13154_len_1581	YNL326c	32.06	131	265	query end	97	222	2e-06	52	R
Unigene_FD_13156_len_2777	STM1566	42.94	489	2400	query end	75	557	2e-116	373	C
Unigene_FD_13166_len_1582	SPAC23G3.10c	33.16	386	1250	query end	39	421	3e-60	209	B
Unigene_FD_13177_len_1850	SPBC1A4.08c	62.31	451	1712	query end	3	451	0	554	O
Unigene_FD_13182_len_1572	SPAC21E11.07	32.09	296	123	query end	6	261	1e-29	121	R
Unigene_FD_13183_len_3384	SPBC12D12.04c_2	46.83	331	2187	query end	3	330	3e-90	298	R
Unigene_FD_13186_len_3759	SPCP31B10.06	26.55	113	2817	query end	447	559	8e-07	55.8	R
Unigene_FD_13193_len_3028	YBR221c	65.75	327	2873	query end	41	366	4e-142	435	C
Unigene_FD_13200_len_2759	YLR113w	53.89	193	594	query end	52	239	4e-79	220	R
Unigene_FD_13217_len_2729	SPCC74.01	28.63	688	2429	query end	108	638	1e-64	186	U
Unigene_FD_13226_len_3083	YNL247w	43.36	535	2767	query end	49	577	2e-129	416	J
Unigene_FD_13231_len_1638	YJL052w	27.53	287	1429	query end	2	270	7e-34	133	G
Unigene_FD_13234_len_1923	SPAC644.14c	75.97	129	546	query end	233	360	5e-49	179	L
Unigene_FD_13254_len_805	SPAC222.11	47.17	212	171	query end	13	187	2e-58	193	H
Unigene_FD_13260_len_1396	SPAC3A12.14	24.12	170	161	query end	13	150	5e-06	48.5	T
Unigene_FD_13261_len_3085	YJR104c	53.24	139	2419	query end	15	153	1e-43	160	P
Unigene_FD_13268_len_1218	SPAC644.14c	75.76	330	70	query end	32	360	1e-168	482	L
Unigene_FD_13269_len_1082	SPAC644.14c	60.38	106	70	query end	32	137	6e-33	129	L
Unigene_FD_13271_len_3678	YOR175c	29.67	337	2797	query end	143	478	2e-32	137	S
Unigene_FD_13275_len_2238	SPAC6F6.03c	44.93	503	172	query end	6	463	2e-125	390	R
Unigene_FD_13279_len_1943	RSp0487	25.59	422	588	query end	111	510	8e-15	79.7	E
Unigene_FD_13283_len_1549	YDL155w	37.45	259	427	query end	152	400	2e-40	154	D
Unigene_FD_13284_len_1138	YKL190w	38.96	77	431	query end	97	173	2e-21	70.1	T
Unigene_FD_13285_len_2361	YDR390c	29.46	387	552	query end	159	479	2e-48	114	H
Unigene_FD_13287_len_2205	SPCPJ732.01	24.57	346	1764	query end	248	574	2e-24	110	U
Unigene_FD_13288_len_3521	Rv2483c_2	24.03	154	3151	query end	40	189	3e-06	52.8	I
Unigene_FD_13289_len_1410	Rv2483c_2	24.03	154	1069	query end	40	189	1e-06	52.8	I
Unigene_FD_13301_len_3744	SPBC31E1.06	30.83	931	3667	query end	1	832	2e-120	399	J
Unigene_FD_13303_len_971	YPL217c	34.78	92	608	query end	974	1054	5e-06	50.4	J
Unigene_FD_13307_len_1433	SPAC4H3.09	50	70	1235	query end	36	105	3e-14	72.4	I
Unigene_FD_13312_len_4226	SPBC21D10.05c	41.22	131	1948	query end	2	122	4e-20	98.6	U
Unigene_FD_13318_len_5083	SPAC9.03c	48.27	1500	5036	query end	685	2126	0	1366	R
Unigene_FD_13322_len_3071	SPCC1223.11	38.72	235	1881	query end	107	297	2e-35	142	T
Unigene_FD_13326_len_5594	SPBC609.03	29.25	294	109	query end	28	296	1e-26	120	R
Unigene_FD_13328_len_2082	alr0153	30.48	187	1945	query end	4	179	3e-20	97.1	V
Unigene_FD_13342_len_2947	SPAC24H6.03	30.1	764	2740	query end	29	785	2e-86	299	O
Unigene_FD_13349_len_3714	SPAC144.09c	25	248	3550	query end	7	239	9e-16	82.8	R
Unigene_FD_13356_len_1528	YPR186c	30.67	150	1387	query end	82	229	4e-09	60.8	R
Unigene_FD_13358_len_2346	PA2001	49.18	425	2268	query end	3	390	8e-106	335	I
Unigene_FD_13372_len_985	SPCC1795.04c	44.44	207	774	query end	34	240	2e-59	196	O
Unigene_FD_13383_len_1309	SPBC839.11c	30.94	307	1190	query end	14	305	2e-35	137	G
Unigene_FD_13384_len_4244	ECU10g0250	62.9	717	2796	query end	430	1137	0	882	K
Unigene_FD_13385_len_4069	YJL141c	43.53	363	3425	query end	348	705	1e-77	277	R
Unigene_FD_13419_len_1336	YGR036c	31.1	164	1257	query end	21	182	2e-13	71.6	I
Unigene_FD_13421_len_990	YGR036c	31.1	164	911	query end	21	182	1e-13	71.6	I
Unigene_FD_13422_len_2788	alr0124_1	30.8	461	2176	query end	21	443	2e-46	176	S
Unigene_FD_13425_len_2709	SPAC18G6.03	39.77	171	1466	query end	10	171	1e-33	132	R
Unigene_FD_13429_len_2249	htpG	38.35	412	246	query end	7	409	4e-92	279	O
Unigene_FD_13434_len_2469	SPAC9E9.07c	50.8	187	147	query end	5	191	8e-57	196	R
Unigene_FD_13436_len_2329	all2533	45.87	678	80	query end	19	671	0	607	E
Unigene_FD_13453_len_7556	SPBC800.03	33.71	439	1005	query end	59	419	6e-58	219	B
Unigene_FD_13461_len_2149	SA0084	45.81	155	1223	query end	246	396	4e-76	141	R
Unigene_FD_13483_len_781	PAE1232	37.23	94	272	query end	1	91	1e-10	59.3	C
Unigene_FD_13487_len_849	YOR113w	30.16	126	3	query end	590	712	2e-13	72.4	R
Unigene_FD_13492_len_931	YJL079c	33.06	124	635	query end	181	298	1e-10	63.5	S
Unigene_FD_13497_len_3588	all2124_3	21.47	624	749	query end	22	570	8e-19	94.4	R
Unigene_FD_13500_len_833	SPy1980	45.13	113	165	query end	40	147	2e-26	92.4	J
Unigene_FD_13514_len_2254	SPBC3F6.01c_2	52.85	316	1652	query end	3	313	5e-113	350	T
Unigene_FD_13538_len_5027	SPAC56E4.04c_3	46.04	682	4775	query end	1	580	8e-171	538	I
Unigene_FD_13539_len_4799	MA1944	22.73	264	262	query end	14	257	1e-10	68.2	S
Unigene_FD_13545_len_1270	CAC1266	26.53	245	218	query end	80	268	2e-12	69.7	J
Unigene_FD_13570_len_2398	YER103w	39.12	363	1849	query end	156	515	2e-98	258	O
Unigene_FD_13572_len_3019	SPBC12C2.11	50.14	718	2980	query end	1	696	0	664	M
Unigene_FD_13582_len_1009	YIL007c	29.81	161	931	query end	30	178	7e-15	74.7	O
Unigene_FD_13588_len_3789	MA3842_1	25.87	286	1780	query end	35	308	1e-10	66.6	S
Unigene_FD_13594_len_2659	BB0372	50	212	186	query end	2	213	8e-62	221	J
Unigene_FD_13595_len_2308	BB0372	36.09	507	186	query end	2	459	2e-80	271	J
Unigene_FD_13601_len_370	SPAC10F6.02c_2	65.04	123	369	query end	380	502	1e-47	165	L
Unigene_FD_13607_len_4283	YLR086w	29.06	1249	4024	query end	145	1337	1e-164	538	D
Unigene_FD_13608_len_3065	aq_629	24.07	324	1202	query end	158	459	4e-11	69.7	D
Unigene_FD_13609_len_6660	SPAC1805.05	29.37	269	5683	query end	41	298	9e-26	115	R
Unigene_FD_13610_len_1165	YKL210w	31.8	217	196	query end	819	1013	2e-13	74.3	H
Unigene_FD_13616_len_907	RSc3356	45.83	72	787	query end	2	67	1e-12	65.9	H
Unigene_FD_13620_len_640	RSc3356	51.89	106	483	query end	2	101	4e-28	106	H
Unigene_FD_13621_len_1610	SPCC320.09	44.59	379	1494	query end	24	383	4e-96	302	H
Unigene_FD_13629_len_1022	YOR113w	37.29	118	544	query end	617	728	2e-15	79.3	R
Unigene_FD_13632_len_2283	XF0840	33.81	488	2066	query end	37	502	9e-74	256	G
Unigene_FD_13647_len_1973	YKR070w	28.85	305	331	query end	18	310	2e-23	104	G
Unigene_FD_13649_len_1397	CC0923	30.05	203	102	query end	18	197	4e-14	74.7	R
Unigene_FD_13650_len_2172	SPCC576.04	35.32	218	1581	query end	52	258	1e-23	104	R
Unigene_FD_13660_len_2559	SPCC1223.11	39.27	303	2492	query end	1	290	2e-47	176	T
Unigene_FD_13663_len_1528	SPCC1223.11	39.27	303	1461	query end	1	290	1e-48	176	T
Unigene_FD_13670_len_988	lin0251_2	26.36	220	171	query end	5	169	7e-17	79.3	F
Unigene_FD_13671_len_809	VC0585	28.46	123	275	query end	17	127	5e-08	53.5	F
Unigene_FD_13674_len_2066	AGl76	54.84	155	1430	query end	183	335	4e-44	164	F
Unigene_FD_13676_len_1241	AGl76	52.36	275	245	query end	69	335	1e-85	270	F
Unigene_FD_13679_len_1633	PA0872	35.85	212	634	query end	17	224	1e-35	137	E
Unigene_FD_13680_len_884	MK0079	34.21	76	112	query end	159	234	2e-06	50.4	E
Unigene_FD_13681_len_2618	all2748	25.92	382	461	query end	100	387	2e-11	68.9	R
Unigene_FD_13683_len_1855	SPCC830.08c	43.55	62	1551	query end	45	106	2e-15	60.5	U
Unigene_FD_13684_len_2132	SPAC644.11c	26.49	336	528	query end	157	422	9e-27	115	T
Unigene_FD_13691_len_3882	SPAC23D3.04c	31.36	236	1190	query end	162	373	1e-20	97.8	C
Unigene_FD_13692_len_1684	SPAC23D3.04c	33.15	368	1559	query end	27	373	6e-45	166	C
Unigene_FD_13699_len_1950	PA5224	29.48	458	384	query end	2	436	4e-41	157	E
Unigene_FD_13705_len_2496	YJL095w	38.08	239	965	query end	1216	1444	8e-35	145	R
Unigene_FD_13707_len_2281	mlr5845	34.35	262	2040	query end	40	267	1e-54	134	E
Unigene_FD_13708_len_1949	mlr5915	44.83	87	974	query end	165	251	7e-18	86.7	E
Unigene_FD_13720_len_867	SPBP8B7.25	59.09	198	705	query end	6	199	7e-60	194	O
Unigene_FD_13735_len_4293	YCL064c	33.21	277	1638	query end	21	293	2e-24	109	E
Unigene_FD_13737_len_2836	YLR272c	25.78	702	37	query end	513	1130	2e-53	204	B
Unigene_FD_13743_len_819	YOR113w	33.11	148	186	query end	588	728	3e-18	87	R
Unigene_FD_13749_len_526	YPL212c	40.79	76	180	query end	94	169	7e-11	62.4	J
Unigene_FD_13750_len_1620	SPCC1259.15c	57.78	135	1546	query end	29	163	8e-46	162	O
Unigene_FD_13769_len_1960	YNL169c	31.64	256	1343	query end	186	399	9e-34	112	I
Unigene_FD_13771_len_1411	mll1724_2	29.01	293	1176	query end	52	330	3e-21	96.7	G
Unigene_FD_13783_len_2641	AF0367	28.53	340	2246	query end	99	397	5e-22	101	G
Unigene_FD_13805_len_1891	SPCC1620.06c	49.29	140	1730	query end	1	140	4e-58	139	F
Unigene_FD_13814_len_3739	all1418	34.71	170	2902	query end	2	163	3e-21	98.6	I
Unigene_FD_13815_len_1911	TM1724	37.84	259	1047	query end	3	246	4e-33	130	I
Unigene_FD_13816_len_1650	AF0865	25.45	279	1218	query end	36	256	1e-10	64.3	R
Unigene_FD_13829_len_1195	SPCC320.12c	53.43	277	149	query end	107	383	4e-99	305	R
Unigene_FD_13830_len_1936	SPAC11G7.03	49.55	337	1720	query end	20	356	7e-97	306	C
Unigene_FD_13831_len_666	SPAC11G7.03	42.11	95	450	query end	20	114	3e-12	66.6	C
Unigene_FD_13834_len_1954	SPAC144.09c	23.94	330	1830	query end	23	288	4e-13	73.6	R
Unigene_FD_13839_len_2910	SPCC63.11	46.94	671	640	query end	9	653	5e-176	533	L
Unigene_FD_13848_len_1403	sll1479	37.56	221	384	query end	36	252	3e-42	154	G
Unigene_FD_13856_len_1656	SPAC29A4.02c	29.93	421	1602	query end	4	396	1e-47	174	O
Unigene_FD_13858_len_1209	YJL208c	41.06	263	170	query end	33	288	3e-49	174	F
Unigene_FD_13859_len_3161	SPBC2D10.18	43.89	499	392	query end	127	608	4e-115	374	R
Unigene_FD_13860_len_2060	SPCC132.02	48.5	266	219	query end	15	277	4e-78	258	K
Unigene_FD_13862_len_834	SPCC132.02	51.47	136	219	query end	15	146	6e-38	140	K
Unigene_FD_13863_len_791	SPCC132.02	55.75	113	219	query end	15	126	1e-36	136	K
Unigene_FD_13867_len_4016	SPAC29E6.01	40.98	266	1497	query end	257	504	4e-53	199	R
Unigene_FD_13868_len_1610	SPAPB8E5.09	70.57	350	1258	query end	99	448	2e-171	498	K
Unigene_FD_13881_len_1496	YNL326c	36.11	144	906	query end	104	234	2e-15	79.3	R
Unigene_FD_13885_len_1138	SPBC428.08c	28.85	253	145	query end	259	488	1e-12	71.2	R
Unigene_FD_13894_len_2910	YGR200c	30.66	623	2020	query end	196	761	2e-67	244	R
Unigene_FD_13896_len_1692	SPBC582.07c	36.5	389	59	query end	15	402	3e-70	236	O
Unigene_FD_13905_len_1867	SPBC14C8.07c	42.31	78	20	query end	396	470	3e-08	58.9	L
Unigene_FD_13906_len_3465	alr0106	32.08	159	1208	query end	40	194	3e-14	76.3	F
Unigene_FD_13912_len_1089	SPAC21E11.05c	47.1	155	1056	query end	237	390	2e-40	152	O
Unigene_FD_13915_len_3672	YLR362w	25.16	310	2180	query end	412	701	5e-19	95.1	R
Unigene_FD_13917_len_4279	SPBC17D11.07c	34.98	609	35	query end	9	526	4e-162	311	O
Unigene_FD_13918_len_4250	SPBC4C3.05	34.23	149	3797	query end	72	220	1e-18	94	K
Unigene_FD_13921_len_3090	SPAC15A10.03c	33.85	650	747	query end	250	791	9e-79	279	K
Unigene_FD_13931_len_4520	YNR031c_2	27.17	276	685	query end	320	569	3e-10	67	R
Unigene_FD_13932_len_2196	SPBC25H2.02	24.62	260	1070	query end	23	256	2e-11	69.7	J
Unigene_FD_13933_len_2285	SPAC1834.07	45.61	342	81	query end	3	334	3e-79	269	Z
Unigene_FD_13949_len_2227	jhp0200	30.5	541	362	query end	64	534	1e-57	209	P
Unigene_FD_13962_len_1198	BS_yabD	34.85	264	1092	query end	4	252	8e-34	130	L
Unigene_FD_13988_len_1218	YLR116w_1	45.45	77	994	query end	144	216	7e-09	58.5	A
Unigene_FD_13989_len_1185	YLR116w_1	45.45	77	961	query end	144	216	7e-09	58.5	A
Unigene_FD_14012_len_3220	YFR031c	22.54	346	44	query end	657	983	2e-07	57.4	D
Unigene_FD_14020_len_1162	all2748	33.75	160	234	query end	232	391	2e-14	76.6	R
Unigene_FD_14027_len_1813	SPAC18G6.03	32.77	235	139	query end	7	214	2e-29	119	R
Unigene_FD_14034_len_2866	SPAC13G7.05	34.75	141	1047	query end	396	534	4e-13	75.1	I
Unigene_FD_14040_len_1615	YOL080c	38.35	266	435	query end	23	281	1e-49	177	L
Unigene_FD_14043_len_1307	SPAC19G12.11	30.1	206	393	query end	51	246	3e-23	100	S
Unigene_FD_14058_len_1412	AF1995	28.92	249	5	query end	237	482	1e-28	119	R
Unigene_FD_14062_len_3994	SPBC409.07c	31.93	379	33	query end	240	592	3e-41	164	R
Unigene_FD_14071_len_845	SPAC144.16	50.79	126	689	query end	51	176	5e-30	115	S
Unigene_FD_14072_len_845	YHR122w	53.66	41	446	query end	187	227	8e-06	48.1	S
Unigene_FD_14075_len_5803	YPR184w_2	33.18	844	4358	query end	54	797	6e-180	371	G
Unigene_FD_14088_len_1395	SPBC30B4.07c	30.86	256	798	query end	89	291	7e-28	114	K
Unigene_FD_14103_len_3364	SPAC4A8.12c	32.69	156	2827	query end	76	225	2e-13	75.1	S
Unigene_FD_14108_len_1818	YJL056c	44.63	121	992	query end	763	878	1e-24	111	R
Unigene_FD_14113_len_2513	YMR276w	28.37	215	66	query end	4	218	1e-18	90.9	O
Unigene_FD_14114_len_2553	SPCC162.11c_1	43.46	237	170	query end	1	227	2e-53	189	F
Unigene_FD_14115_len_2019	SPAC1B3.01c	43.4	159	704	query end	61	217	1e-36	140	F
Unigene_FD_14120_len_1553	YFR047c	27.8	277	92	query end	15	291	1e-25	108	H
Unigene_FD_14122_len_2818	SPAC10F6.04	24.64	211	596	query end	164	331	9e-21	62.8	D
Unigene_FD_14123_len_2950	SPBC1604.14c	35.85	516	51	query end	138	650	4e-88	300	R
Unigene_FD_14143_len_1188	YBR243c	35.44	158	244	query end	50	202	1e-24	106	M
Unigene_FD_14147_len_2149	YPL203w	54.35	230	182	query end	69	298	6e-85	268	R
Unigene_FD_14148_len_1217	AGl78	33.04	339	71	query end	5	299	7e-43	156	G
Unigene_FD_14149_len_1831	AF0862	55.44	294	667	query end	190	482	4e-97	310	S
Unigene_FD_14153_len_2135	YNL326c	29.3	273	170	query end	20	276	1e-26	114	R
Unigene_FD_14155_len_1591	SPAC3A12.14	25.18	139	1128	query end	12	150	3e-09	58.5	T
Unigene_FD_14156_len_988	AF0493	35.71	182	955	query end	3	181	1e-27	112	J
Unigene_FD_14173_len_2365	SPCC1739.13	61.78	607	199	query end	5	609	0	699	O
Unigene_FD_14182_len_1281	SPCC132.02	46.08	293	1125	query end	15	297	2e-77	249	K
Unigene_FD_14194_len_1059	SPAC4G8.04	24.23	194	379	query end	475	655	5e-12	69.3	R
Unigene_FD_14201_len_903	mlr0306	37.86	103	326	query end	2	102	7e-10	58.2	J
Unigene_FD_14202_len_3520	YLR305c	52.01	273	2229	query end	1631	1900	9e-74	272	T
Unigene_FD_14204_len_1688	SPBC577.06c	33.9	295	1459	query end	1321	1613	2e-42	167	T
Unigene_FD_14206_len_1419	AGc894	25.6	207	542	query end	34	203	1e-07	53.9	L
Unigene_FD_14230_len_1224	STM1435	37.14	140	146	query end	2	130	4e-15	74.7	E
Unigene_FD_14231_len_3175	SPAC23C11.09	45.35	990	62	query end	8	958	0	788	J
Unigene_FD_14239_len_1830	SPCC962.06c_1	42.11	171	1609	query end	103	269	2e-36	140	A
Unigene_FD_14255_len_511	SPAC222.04c	36.25	80	193	query end	32	110	3e-09	54.3	S
Unigene_FD_14256_len_467	SPAC222.04c	36.25	80	149	query end	32	110	2e-09	54.3	S
Unigene_FD_14257_len_2659	SMc04362	28.18	362	1176	query end	89	420	1e-19	95.5	G
Unigene_FD_14258_len_1322	BS_galE	56.92	318	111	query end	3	319	3e-120	360	M
Unigene_FD_14260_len_1289	AF1946_2	27.27	253	283	query end	7	207	4e-15	77	O
Unigene_FD_14274_len_2468	SPBC800.05c	38.64	308	600	query end	128	434	4e-86	212	Z
Unigene_FD_14289_len_3657	YOR113w	41.25	80	67	query end	595	674	3e-14	80.1	R
Unigene_FD_14293_len_1797	SPBC31E1.04	25.77	163	194	query end	94	241	4e-06	51.2	U
Unigene_FD_14296_len_2857	YML056c_3	63.69	179	1012	query end	2	180	4e-93	234	F
Unigene_FD_14310_len_3344	jhp0400	60.32	63	207	query end	6	68	2e-17	87	O
Unigene_FD_14340_len_2684	SPAC227.07c	27.44	481	2455	query end	32	463	1e-55	202	T
Unigene_FD_14343_len_1938	BH2653	38.67	406	1695	query end	5	404	4e-73	246	C
Unigene_FD_14344_len_3112	SPBC3B9.03	36.1	446	757	query end	158	547	2e-71	251	U
Unigene_FD_14345_len_1151	SPCC1840.11	31.78	129	836	query end	3	125	6e-07	51.2	J
Unigene_FD_14355_len_469	SPCP1E11.09c	50	62	378	query end	1	61	2e-12	63.2	J
Unigene_FD_14360_len_1319	RSc2533	28.24	85	1047	query end	4	87	1e-06	51.2	F
Unigene_FD_14361_len_1465	SPAC644.16	29.68	283	1357	query end	7	286	5e-28	117	R
Unigene_FD_14367_len_3079	SPAC630.05	27.34	556	2951	query end	195	695	2e-51	196	R
Unigene_FD_14388_len_3267	SPBC11B10.09	41.81	232	64	query end	1	232	5e-56	200	R
Unigene_FD_14409_len_2207	SPAC22F8.10c	46.5	400	1670	query end	188	536	4e-100	326	A
Unigene_FD_14422_len_984	SPCC24B10.21	52.17	184	778	query end	42	222	7e-54	181	G
Unigene_FD_14439_len_3900	YLR229c	45.76	177	1173	query end	2	178	6e-44	162	R
Unigene_FD_14447_len_2972	SPAC10F6.05c	36.32	201	60	query end	6	201	5e-34	134	O
Unigene_FD_14453_len_3711	YKL006w	48.33	120	3497	query end	13	132	8e-29	117	J
Unigene_FD_14457_len_5870	YDL230w	28.57	371	2590	query end	26	324	1e-23	107	T
Unigene_FD_14466_len_863	aq_1718	38.38	198	226	query end	2	182	2e-36	132	D
Unigene_FD_14468_len_2308	YDL029w	61.92	386	2142	query end	7	391	5e-153	457	Z
Unigene_FD_14476_len_6209	SPAC12B10.01c	39.88	173	1460	query end	221	392	1e-25	114	O
Unigene_FD_14478_len_3730	SPAC1687.15	44.14	324	445	query end	18	321	2e-75	258	R
Unigene_FD_14481_len_3469	SPBC16D10.04c	31.23	522	1539	query end	877	1320	2e-45	181	L
Unigene_FD_14486_len_2834	SPAC23C4.17	37.29	641	56	query end	18	590	5e-104	343	J
Unigene_FD_14496_len_822	SPCC16A11.10c	53.33	75	216	query end	4	78	7e-22	91.7	C
Unigene_FD_14499_len_1872	YLR259c	56.74	534	57	query end	2	534	0	538	O
Unigene_FD_14509_len_3141	SPy1798	27.78	198	610	query end	593	780	3e-10	66.6	S
Unigene_FD_14513_len_3773	SPAC15A10.08	41.51	371	162	query end	6	376	6e-85	293	Z
Unigene_FD_14516_len_2750	SPBC17G9.02c	33.1	145	2018	query end	215	358	3e-15	80.9	K
Unigene_FD_14518_len_3068	SPAC24B11.06c	40.39	359	210	query end	9	345	1e-72	248	R
Unigene_FD_14528_len_1760	SPAC2F7.05c	68.22	107	145	query end	4	110	8e-44	155	J
Unigene_FD_14529_len_1759	SPAC2F7.05c	68.22	107	145	query end	4	110	1e-50	155	J
Unigene_FD_14530_len_338	SPAC2F7.05c	75.76	33	240	query end	24	56	1e-13	55.1	J
Unigene_FD_14531_len_1961	SPCC1450.14c	39.87	316	637	query end	170	461	1e-54	199	O
Unigene_FD_14538_len_1337	SPCC576.04	29.11	79	550	query end	184	258	4e-12	46.2	R
Unigene_FD_14544_len_2206	YBR127c	81.93	321	1649	query end	168	487	0	522	C
Unigene_FD_14552_len_4179	SPBC17A3.06	30.77	156	1083	query end	33	183	3e-12	71.6	T
Unigene_FD_14553_len_3336	YJL062w	37.13	342	3257	query end	18	347	3e-52	200	R
Unigene_FD_14556_len_2001	ECU10g1590	54.17	216	733	query end	41	255	2e-60	208	M
Unigene_FD_14574_len_3864	SPAC12B10.03	45.56	90	2882	query end	330	419	9e-20	97.1	R
Unigene_FD_14579_len_3741	SPAC17G6.10	54.35	138	2204	query end	52	174	7e-41	162	B
Unigene_FD_14590_len_1306	RSc0898	36.68	259	373	query end	31	258	3e-48	170	H
Unigene_FD_14592_len_1897	SPBC14C8.06	38.5	374	1734	query end	17	377	1e-72	243	R
Unigene_FD_14605_len_2151	BMEI0138	45.57	327	489	query end	84	396	8e-82	270	C
Unigene_FD_14606_len_2102	mlr2429	25.52	239	282	query end	65	280	1e-07	56.6	G
Unigene_FD_14615_len_2824	SPCC31H12.07	46.87	702	2771	query end	4	674	0	646	U
Unigene_FD_14616_len_3236	SPCC330.10	33.6	253	1689	query end	109	329	4e-32	133	Q
Unigene_FD_14617_len_925	lin0039	42.25	71	453	query end	9	78	6e-09	55.1	J
Unigene_FD_14619_len_2481	MA2301_1	35.04	137	106	query end	36	165	1e-17	58.5	S
Unigene_FD_14633_len_1690	SPAC17A5.13	59.02	183	971	query end	52	234	2e-72	236	H
Unigene_FD_14641_len_2781	SPBP8B7.20c	53.23	434	264	query end	110	543	6e-134	420	J
Unigene_FD_14653_len_2733	SPBC2G2.08_1	40.46	304	673	query end	30	316	2e-59	209	H
Unigene_FD_14686_len_1903	SPAC922.05c	29.41	102	207	query end	101	202	2e-06	53.1	G
Unigene_FD_14695_len_2444	SPCC553.04_1	30.42	332	2165	query end	18	344	1e-42	162	R
Unigene_FD_14696_len_3935	SPBC1685.06	32.68	257	1499	query end	52	294	1e-27	120	L
Unigene_FD_14700_len_2999	SPBC902.02c	28.88	509	386	query end	297	732	6e-44	175	L
Unigene_FD_14701_len_1330	SPBC902.02c	31.96	97	353	query end	638	732	6e-06	50.8	L
Unigene_FD_14714_len_4881	MK0690	23.54	429	2427	query end	206	619	1e-13	78.6	L
Unigene_FD_14716_len_1076	PA0747	36.19	315	2	query end	196	499	6e-47	170	C
Unigene_FD_14717_len_1055	PA0747	37.97	316	2	query end	196	499	7e-47	170	C
Unigene_FD_14719_len_618	PA3570	64.08	142	3	query end	349	490	2e-56	190	C
Unigene_FD_14725_len_2295	YOR171c	21.47	517	430	query end	179	604	1e-14	79.7	I
Unigene_FD_14728_len_4049	YPL249c	31.98	369	1585	query end	442	801	5e-42	169	R
Unigene_FD_14735_len_951	SPAC56F8.09	42.75	131	461	query end	192	318	8e-38	96.3	Q
Unigene_FD_14737_len_1967	ML0625	65.62	32	1248	query end	3	34	3e-10	47	O
Unigene_FD_14742_len_3806	all2748	28.11	249	3570	query end	97	344	2e-18	91.7	R
Unigene_FD_14761_len_2062	SPBC24C6.04	47.31	520	1915	query end	14	533	7e-167	496	C
Unigene_FD_14767_len_7376	YMR247c	42.66	143	751	query end	1417	1558	2e-30	134	R
[truncated: 1,571 more rows]
