# Supplementary material for: De novo genome and transcriptome analyses provide insights into the biology of the trematode human parasite Fasciolopsis buski
Source: PLoS One. 2018 Oct 16;13(10):e0205570. doi: 10.1371/journal.pone.0205570 (PMC6191129; doi:10.1371/journal.pone.0205570)
Supplement: S6 Table — (XLS) [file pone.0205570.s008.xls]

## Sheet: Sheet1
Supplementary table S6: RPKM values of each of the unigenes
Unigene_id	No_of_reads_aligned	RPKM_value
Unigene_FD_1_len_315	22	1.73241
Unigene_FD_2_len_497	26	1.29764
Unigene_FD_3_len_505	24	1.17885
Unigene_FD_4_len_333	10	0.744894
Unigene_FD_5_len_438	16	0.906118
Unigene_FD_6_len_455	28	1.52646
Unigene_FD_7_len_368	18	1.21329
Unigene_FD_8_len_306	20	1.62124
Unigene_FD_9_len_416	20	1.19255
Unigene_FD_11_len_379	20	1.30897
Unigene_FD_12_len_443	20	1.11986
Unigene_FD_13_len_488	16	0.813278
Unigene_FD_15_len_585	44	1.86567
Unigene_FD_16_len_562	32	1.41238
Unigene_FD_17_len_599	46	1.90489
Unigene_FD_18_len_579	36	1.54228
Unigene_FD_19_len_579	30	1.28523
Unigene_FD_20_len_566	26	1.13945
Unigene_FD_21_len_372	16	1.06688
Unigene_FD_22_len_789	46	1.44617
Unigene_FD_23_len_632	34	1.33444
Unigene_FD_24_len_593	40	1.67319
Unigene_FD_25_len_554	30	1.34323
Unigene_FD_27_len_304	14	1.14233
Unigene_FD_28_len_860	30	0.86529
Unigene_FD_29_len_1056	62	1.45635
Unigene_FD_30_len_391	20	1.2688
Unigene_FD_31_len_944	52	1.36638
Unigene_FD_33_len_778	44	1.40285
Unigene_FD_34_len_509	20	0.974655
Unigene_FD_35_len_375	18	1.19064
Unigene_FD_36_len_341	24	1.7458
Unigene_FD_38_len_452	26	1.42683
Unigene_FD_40_len_311	12	0.957105
Unigene_FD_41_len_431	26	1.49636
Unigene_FD_42_len_315	10	0.787459
Unigene_FD_43_len_788	38	1.19618
Unigene_FD_44_len_579	20	0.856821
Unigene_FD_45_len_532	28	1.30552
Unigene_FD_46_len_628	32	1.26395
Unigene_FD_47_len_393	20	1.26234
Unigene_FD_48_len_376	26	1.71524
Unigene_FD_49_len_659	30	1.12921
Unigene_FD_50_len_888	34	0.94974
Unigene_FD_51_len_516	24	1.15372
Unigene_FD_53_len_439	24	1.35608
Unigene_FD_55_len_617	40	1.6081
Unigene_FD_56_len_410	24	1.452
Unigene_FD_59_len_768	54	1.7441
Unigene_FD_60_len_365	22	1.49509
Unigene_FD_61_len_672	40	1.47649
Unigene_FD_62_len_629	44	1.73516
Unigene_FD_63_len_376	12	0.791648
Unigene_FD_64_len_1110	68	1.51958
Unigene_FD_65_len_495	48	2.40533
Unigene_FD_66_len_1535	134	2.16539
Unigene_FD_67_len_1476	130	2.18472
Unigene_FD_68_len_842	60	1.76758
Unigene_FD_69_len_684	34	1.233
Unigene_FD_70_len_1014	46	1.12527
Unigene_FD_71_len_942	36	0.947961
Unigene_FD_72_len_754	52	1.71069
Unigene_FD_74_len_658	32	1.20632
Unigene_FD_75_len_990	72	1.804
Unigene_FD_76_len_444	36	2.01121
Unigene_FD_77_len_805	44	1.3558
Unigene_FD_79_len_873	42	1.19337
Unigene_FD_80_len_710	30	1.0481
Unigene_FD_81_len_424	38	2.22309
Unigene_FD_82_len_376	22	1.45135
Unigene_FD_83_len_1255	110	2.17414
Unigene_FD_84_len_611	44	1.78628
Unigene_FD_85_len_394	26	1.63688
Unigene_FD_86_len_499	34	1.69012
Unigene_FD_87_len_686	60	2.16953
Unigene_FD_88_len_368	24	1.61772
Unigene_FD_89_len_336	16	1.18119
Unigene_FD_91_len_602	44	1.81299
Unigene_FD_93_len_446	20	1.11233
Unigene_FD_94_len_759	50	1.63406
Unigene_FD_95_len_599	32	1.32514
Unigene_FD_96_len_452	18	0.987809
Unigene_FD_97_len_413	16	0.960967
Unigene_FD_99_len_365	24	1.63101
Unigene_FD_101_len_391	22	1.39568
Unigene_FD_102_len_625	22	0.873135
Unigene_FD_103_len_376	16	1.05553
Unigene_FD_104_len_722	58	1.99264
Unigene_FD_105_len_445	16	0.891864
Unigene_FD_106_len_329	12	0.904741
Unigene_FD_107_len_338	14	1.02742
Unigene_FD_108_len_484	16	0.819999
Unigene_FD_109_len_611	28	1.13673
Unigene_FD_110_len_478	16	0.830292
Unigene_FD_111_len_1150	82	1.7687
Unigene_FD_112_len_749	70	2.31822
Unigene_FD_113_len_719	72	2.48395
Unigene_FD_114_len_435	24	1.36855
Unigene_FD_116_len_635	38	1.48439
Unigene_FD_117_len_1003	98	2.42362
Unigene_FD_118_len_540	50	2.29676
Unigene_FD_120_len_592	26	1.08941
Unigene_FD_122_len_832	56	1.66957
Unigene_FD_124_len_689	36	1.29605
Unigene_FD_125_len_1008	78	1.91943
Unigene_FD_126_len_341	14	1.01839
Unigene_FD_127_len_904	118	3.23782
Unigene_FD_128_len_1708	148	2.14938
Unigene_FD_129_len_721	48	1.65137
Unigene_FD_130_len_360	32	2.20489
Unigene_FD_132_len_704	34	1.19797
Unigene_FD_134_len_666	52	1.93672
Unigene_FD_135_len_608	34	1.38712
Unigene_FD_137_len_684	28	1.01541
Unigene_FD_138_len_427	36	2.09129
Unigene_FD_139_len_1148	98	2.1175
Unigene_FD_140_len_725	34	1.16327
Unigene_FD_142_len_1193	122	2.53664
Unigene_FD_143_len_430	18	1.03835
Unigene_FD_144_len_720	60	2.06708
Unigene_FD_145_len_1263	154	3.02452
Unigene_FD_146_len_687	54	1.94974
Unigene_FD_147_len_334	14	1.03973
Unigene_FD_148_len_1711	116	1.68169
Unigene_FD_149_len_514	26	1.25473
Unigene_FD_150_len_534	26	1.20773
Unigene_FD_151_len_1841	96	1.29347
Unigene_FD_152_len_1235	68	1.36578
Unigene_FD_153_len_576	34	1.46418
Unigene_FD_154_len_2433	192	1.95748
Unigene_FD_155_len_545	34	1.54747
Unigene_FD_156_len_1054	50	1.17671
Unigene_FD_157_len_587	70	2.958
Unigene_FD_158_len_1058	138	3.23543
Unigene_FD_159_len_400	26	1.61232
Unigene_FD_160_len_524	24	1.13611
Unigene_FD_161_len_835	74	2.19828
Unigene_FD_162_len_542	38	1.73909
Unigene_FD_163_len_2096	184	2.17754
Unigene_FD_165_len_327	22	1.66884
Unigene_FD_166_len_427	52	3.02075
Unigene_FD_167_len_599	30	1.24232
Unigene_FD_168_len_563	28	1.23364
Unigene_FD_169_len_717	30	1.03786
Unigene_FD_170_len_435	24	1.36855
Unigene_FD_171_len_1028	106	2.55771
Unigene_FD_172_len_486	22	1.12286
Unigene_FD_173_len_488	52	2.64315
Unigene_FD_174_len_534	22	1.02193
Unigene_FD_175_len_619	20	0.801453
Unigene_FD_176_len_912	60	1.63191
Unigene_FD_177_len_472	24	1.26127
Unigene_FD_178_len_659	72	2.7101
Unigene_FD_179_len_650	32	1.22117
Unigene_FD_180_len_1159	106	2.26862
Unigene_FD_181_len_686	42	1.51867
Unigene_FD_182_len_461	26	1.39898
Unigene_FD_183_len_488	26	1.32158
Unigene_FD_185_len_331	20	1.49879
Unigene_FD_186_len_544	60	2.73584
Unigene_FD_187_len_469	36	1.90401
Unigene_FD_188_len_661	26	0.975687
Unigene_FD_189_len_476	28	1.45912
Unigene_FD_190_len_1523	84	1.3681
Unigene_FD_191_len_358	26	1.80148
Unigene_FD_193_len_320	10	0.775155
Unigene_FD_194_len_752	68	2.243
Unigene_FD_195_len_506	26	1.27456
Unigene_FD_196_len_398	22	1.37113
Unigene_FD_197_len_452	30	1.64635
Unigene_FD_198_len_301	14	1.15372
Unigene_FD_199_len_331	20	1.49879
Unigene_FD_200_len_328	14	1.05875
Unigene_FD_201_len_728	56	1.90807
Unigene_FD_203_len_401	14	0.866009
Unigene_FD_205_len_1203	40	0.82477
Unigene_FD_206_len_489	32	1.62323
Unigene_FD_207_len_1176	98	2.06708
Unigene_FD_208_len_432	14	0.803865
Unigene_FD_209_len_924	56	1.50333
Unigene_FD_210_len_565	22	0.965857
Unigene_FD_211_len_459	18	0.972744
Unigene_FD_214_len_978	84	2.13049
Unigene_FD_215_len_483	26	1.33526
Unigene_FD_216_len_445	22	1.22631
Unigene_FD_217_len_346	20	1.43381
Unigene_FD_218_len_475	28	1.46219
Unigene_FD_219_len_549	28	1.2651
Unigene_FD_220_len_324	26	1.99052
Unigene_FD_221_len_852	36	1.0481
Unigene_FD_222_len_982	64	1.61662
Unigene_FD_223_len_321	20	1.54548
Unigene_FD_224_len_509	40	1.94931
Unigene_FD_225_len_530	48	2.24649
Unigene_FD_226_len_562	18	0.794465
Unigene_FD_227_len_587	34	1.43674
Unigene_FD_229_len_610	40	1.62656
Unigene_FD_230_len_321	18	1.39093
Unigene_FD_232_len_369	14	0.94111
Unigene_FD_233_len_320	14	1.08522
Unigene_FD_234_len_1136	80	1.74683
Unigene_FD_236_len_357	16	1.11171
Unigene_FD_237_len_719	38	1.31097
Unigene_FD_238_len_631	50	1.96553
Unigene_FD_239_len_381	32	2.08336
Unigene_FD_240_len_784	52	1.64523
Unigene_FD_241_len_688	52	1.87479
Unigene_FD_243_len_957	66	1.71069
Unigene_FD_244_len_669	28	1.03818
Unigene_FD_245_len_345	22	1.58177
Unigene_FD_246_len_475	16	0.835536
Unigene_FD_247_len_512	20	0.968944
Unigene_FD_248_len_345	28	2.01316
Unigene_FD_249_len_349	14	0.995042
Unigene_FD_250_len_497	38	1.89656
Unigene_FD_251_len_448	18	0.996628
Unigene_FD_252_len_642	52	2.00913
Unigene_FD_253_len_744	56	1.86704
Unigene_FD_254_len_668	54	2.00519
Unigene_FD_255_len_702	46	1.6254
Unigene_FD_256_len_390	38	2.41689
Unigene_FD_258_len_780	36	1.14484
Unigene_FD_260_len_477	26	1.35205
Unigene_FD_261_len_1542	132	2.12338
Unigene_FD_262_len_906	64	1.75223
Unigene_FD_263_len_1060	108	2.5273
Unigene_FD_264_len_392	32	2.0249
Unigene_FD_265_len_1154	98	2.10649
Unigene_FD_266_len_634	60	2.34747
Unigene_FD_267_len_444	30	1.67601
Unigene_FD_270_len_776	54	1.72612
Unigene_FD_272_len_369	30	2.01666
Unigene_FD_273_len_1550	118	1.88838
Unigene_FD_274_len_342	30	2.17587
Unigene_FD_275_len_388	26	1.66219
Unigene_FD_276_len_500	30	1.4883
Unigene_FD_277_len_617	68	2.73377
Unigene_FD_278_len_501	28	1.38631
Unigene_FD_279_len_553	22	0.986816
Unigene_FD_280_len_375	48	3.17504
Unigene_FD_281_len_675	46	1.69041
Unigene_FD_282_len_664	32	1.19542
Unigene_FD_283_len_618	42	1.68577
Unigene_FD_285_len_524	36	1.70416
Unigene_FD_286_len_902	42	1.155
Unigene_FD_287_len_884	42	1.17852
Unigene_FD_288_len_732	50	1.69433
Unigene_FD_289_len_440	16	0.901999
Unigene_FD_291_len_723	60	2.0585
Unigene_FD_293_len_1094	80	1.81389
Unigene_FD_295_len_490	28	1.41743
Unigene_FD_296_len_466	30	1.59689
Unigene_FD_297_len_365	16	1.08734
Unigene_FD_298_len_578	48	2.05993
Unigene_FD_299_len_671	70	2.5877
Unigene_FD_300_len_600	32	1.32293
Unigene_FD_302_len_316	14	1.09895
Unigene_FD_303_len_1725	128	1.8406
Unigene_FD_304_len_485	38	1.94348
Unigene_FD_305_len_533	40	1.86154
Unigene_FD_306_len_664	30	1.12071
Unigene_FD_307_len_686	30	1.08477
Unigene_FD_308_len_441	30	1.68741
Unigene_FD_309_len_973	70	1.78453
Unigene_FD_310_len_450	28	1.54342
Unigene_FD_311_len_419	22	1.30241
Unigene_FD_312_len_685	42	1.52089
Unigene_FD_313_len_903	64	1.75805
Unigene_FD_314_len_692	46	1.64889
Unigene_FD_316_len_575	38	1.63929
Unigene_FD_317_len_768	50	1.61491
Unigene_FD_318_len_717	42	1.45301
Unigene_FD_321_len_325	12	0.915876
Unigene_FD_323_len_370	20	1.34081
Unigene_FD_324_len_1325	102	1.90951
Unigene_FD_325_len_531	40	1.86855
Unigene_FD_326_len_436	16	0.910274
Unigene_FD_328_len_416	32	1.90807
Unigene_FD_329_len_604	22	0.903492
Unigene_FD_330_len_908	70	1.91228
Unigene_FD_331_len_741	52	1.7407
Unigene_FD_332_len_369	24	1.61333
Unigene_FD_333_len_850	84	2.45131
Unigene_FD_334_len_351	14	0.989372
Unigene_FD_335_len_441	32	1.79991
Unigene_FD_336_len_521	40	1.90441
Unigene_FD_338_len_989	84	2.10679
Unigene_FD_339_len_307	12	0.969575
Unigene_FD_340_len_750	40	1.32293
Unigene_FD_341_len_366	16	1.08437
Unigene_FD_342_len_1065	66	1.53721
Unigene_FD_344_len_553	34	1.52508
Unigene_FD_345_len_1339	86	1.59315
Unigene_FD_346_len_830	54	1.61382
Unigene_FD_347_len_652	34	1.29351
Unigene_FD_348_len_1372	92	1.66331
Unigene_FD_349_len_350	26	1.84265
Unigene_FD_350_len_417	20	1.18969
Unigene_FD_351_len_741	34	1.13815
Unigene_FD_352_len_717	32	1.10706
Unigene_FD_353_len_316	24	1.88392
Unigene_FD_354_len_311	16	1.27614
Unigene_FD_355_len_326	12	0.913066
Unigene_FD_356_len_728	24	0.817746
Unigene_FD_357_len_1496	118	1.95654
Unigene_FD_358_len_803	60	1.85342
Unigene_FD_359_len_416	20	1.19255
Unigene_FD_360_len_394	22	1.38505
Unigene_FD_362_len_741	56	1.8746
Unigene_FD_363_len_471	28	1.47461
Unigene_FD_364_len_1001	48	1.18945
Unigene_FD_365_len_981	40	1.01142
Unigene_FD_366_len_345	20	1.43797
Unigene_FD_367_len_341	18	1.30935
Unigene_FD_369_len_536	34	1.57345
Unigene_FD_371_len_463	28	1.50008
Unigene_FD_372_len_366	22	1.49101
Unigene_FD_373_len_573	30	1.29869
Unigene_FD_374_len_512	44	2.13168
Unigene_FD_375_len_614	38	1.53516
Unigene_FD_376_len_574	52	2.24714
Unigene_FD_377_len_301	10	0.824085
Unigene_FD_379_len_387	36	2.30744
Unigene_FD_380_len_1254	102	2.01763
Unigene_FD_381_len_1155	78	1.67514
Unigene_FD_382_len_615	58	2.33933
Unigene_FD_383_len_767	38	1.22893
Unigene_FD_384_len_473	32	1.67814
Unigene_FD_386_len_308	28	2.255
Unigene_FD_387_len_331	12	0.899274
Unigene_FD_388_len_1106	66	1.48022
Unigene_FD_389_len_615	54	2.178
Unigene_FD_390_len_781	48	1.52451
Unigene_FD_392_len_721	90	3.09632
Unigene_FD_393_len_503	18	0.887653
Unigene_FD_394_len_337	30	2.20816
Unigene_FD_395_len_358	22	1.52433
Unigene_FD_396_len_756	58	1.90303
Unigene_FD_397_len_855	74	2.14686
Unigene_FD_398_len_540	24	1.10244
Unigene_FD_399_len_449	26	1.43637
Unigene_FD_400_len_572	38	1.64788
Unigene_FD_401_len_683	56	2.03379
Unigene_FD_403_len_463	40	2.14298
Unigene_FD_404_len_664	42	1.56899
Unigene_FD_406_len_1162	86	1.83582
Unigene_FD_407_len_668	32	1.18826
Unigene_FD_409_len_545	26	1.18336
Unigene_FD_411_len_1120	84	1.86037
Unigene_FD_412_len_777	72	2.29853
Unigene_FD_413_len_922	52	1.39898
Unigene_FD_414_len_662	22	0.824334
Unigene_FD_415_len_1276	104	2.02172
Unigene_FD_416_len_570	42	1.82773
Unigene_FD_417_len_312	22	1.74907
Unigene_FD_418_len_1010	98	2.40682
Unigene_FD_419_len_1199	106	2.19293
Unigene_FD_420_len_400	28	1.73635
Unigene_FD_422_len_1020	104	2.52913
Unigene_FD_423_len_679	50	1.82658
Unigene_FD_424_len_672	30	1.10736
Unigene_FD_427_len_340	16	1.16729
Unigene_FD_428_len_700	56	1.9844
Unigene_FD_429_len_1089	108	2.46
Unigene_FD_430_len_762	48	1.56252
Unigene_FD_431_len_675	32	1.17594
Unigene_FD_432_len_329	24	1.80948
Unigene_FD_433_len_2167	248	2.83878
Unigene_FD_435_len_674	28	1.03047
Unigene_FD_436_len_491	24	1.21246
Unigene_FD_437_len_1195	64	1.32847
Unigene_FD_439_len_304	14	1.14233
Unigene_FD_440_len_917	52	1.40661
Unigene_FD_442_len_375	22	1.45522
Unigene_FD_443_len_462	28	1.50333
Unigene_FD_444_len_549	32	1.44583
Unigene_FD_445_len_645	24	0.922976
Unigene_FD_446_len_424	20	1.17005
Unigene_FD_447_len_1738	118	1.68411
Unigene_FD_448_len_904	72	1.97562
Unigene_FD_450_len_550	26	1.1726
Unigene_FD_452_len_720	46	1.58476
Unigene_FD_453_len_343	18	1.30172
Unigene_FD_456_len_366	20	1.35546
Unigene_FD_457_len_511	50	2.4271
Unigene_FD_458_len_410	14	0.846999
Unigene_FD_459_len_373	26	1.72903
Unigene_FD_460_len_313	12	0.950989
Unigene_FD_462_len_723	36	1.2351
Unigene_FD_463_len_562	48	2.11857
Unigene_FD_464_len_571	24	1.04259
Unigene_FD_467_len_644	56	2.15695
Unigene_FD_468_len_1535	116	1.87451
Unigene_FD_470_len_591	34	1.42702
Unigene_FD_471_len_342	12	0.87035
Unigene_FD_472_len_644	32	1.23255
Unigene_FD_473_len_667	52	1.93382
Unigene_FD_474_len_417	14	0.832781
Unigene_FD_479_len_789	40	1.25754
Unigene_FD_480_len_504	42	2.06708
Unigene_FD_481_len_301	10	0.824085
Unigene_FD_482_len_512	24	1.16273
Unigene_FD_483_len_712	72	2.50837
Unigene_FD_484_len_489	20	1.01452
Unigene_FD_486_len_326	12	0.913066
Unigene_FD_487_len_866	48	1.37487
Unigene_FD_489_len_303	16	1.30983
Unigene_FD_490_len_324	10	0.765586
Unigene_FD_491_len_311	22	1.75469
Unigene_FD_492_len_697	42	1.4947
Unigene_FD_493_len_335	20	1.48089
Unigene_FD_494_len_799	62	1.92479
Unigene_FD_496_len_314	16	1.26395
Unigene_FD_497_len_979	94	2.38168
Unigene_FD_498_len_487	24	1.22242
Unigene_FD_499_len_1103	72	1.61918
Unigene_FD_500_len_458	48	2.59965
Unigene_FD_502_len_334	28	2.07946
Unigene_FD_503_len_465	24	1.28026
Unigene_FD_505_len_456	30	1.63191
Unigene_FD_506_len_966	42	1.07848
Unigene_FD_507_len_915	56	1.51812
Unigene_FD_508_len_605	38	1.558
Unigene_FD_510_len_317	32	2.50397
Unigene_FD_511_len_783	52	1.64733
Unigene_FD_512_len_420	42	2.4805
Unigene_FD_515_len_580	26	1.11195
Unigene_FD_517_len_455	40	2.18066
Unigene_FD_519_len_320	12	0.930186
Unigene_FD_520_len_681	46	1.67552
Unigene_FD_521_len_539	34	1.56469
Unigene_FD_522_len_352	12	0.845624
Unigene_FD_524_len_324	20	1.53117
Unigene_FD_525_len_589	42	1.76878
Unigene_FD_526_len_1248	96	1.90807
Unigene_FD_527_len_557	62	2.76106
Unigene_FD_528_len_368	22	1.48291
Unigene_FD_530_len_434	30	1.71463
Unigene_FD_531_len_521	26	1.23787
Unigene_FD_533_len_700	68	2.40963
Unigene_FD_534_len_766	50	1.61912
Unigene_FD_535_len_611	42	1.70509
Unigene_FD_536_len_752	48	1.5833
Unigene_FD_537_len_964	42	1.08071
Unigene_FD_538_len_560	30	1.32884
Unigene_FD_540_len_330	20	1.50333
Unigene_FD_541_len_745	40	1.33181
Unigene_FD_542_len_322	16	1.23255
Unigene_FD_543_len_408	18	1.09434
Unigene_FD_544_len_338	20	1.46775
Unigene_FD_545_len_471	36	1.89592
Unigene_FD_546_len_1371	120	2.17111
Unigene_FD_547_len_749	50	1.65587
Unigene_FD_549_len_805	36	1.10929
Unigene_FD_550_len_523	38	1.80227
Unigene_FD_551_len_2508	198	1.95829
Unigene_FD_552_len_724	40	1.37044
Unigene_FD_554_len_468	42	2.22609
Unigene_FD_555_len_695	56	1.99867
Unigene_FD_556_len_834	34	1.01123
Unigene_FD_557_len_672	64	2.36238
Unigene_FD_558_len_372	22	1.46696
Unigene_FD_559_len_645	28	1.0768
Unigene_FD_561_len_709	34	1.18952
Unigene_FD_562_len_529	30	1.40671
Unigene_FD_563_len_466	42	2.23564
Unigene_FD_564_len_1732	134	1.91909
Unigene_FD_566_len_421	34	2.00325
Unigene_FD_567_len_607	28	1.14422
Unigene_FD_568_len_428	24	1.39093
Unigene_FD_570_len_470	18	0.949978
Unigene_FD_572_len_373	32	2.12804
Unigene_FD_573_len_573	40	1.73159
Unigene_FD_576_len_339	12	0.878052
Unigene_FD_577_len_511	24	1.16501
Unigene_FD_578_len_436	32	1.82055
Unigene_FD_579_len_447	14	0.776889
Unigene_FD_581_len_312	18	1.43106
Unigene_FD_582_len_484	24	1.23
Unigene_FD_583_len_907	28	0.765754
Unigene_FD_584_len_867	36	1.02996
Unigene_FD_585_len_560	22	0.974481
Unigene_FD_586_len_490	20	1.01245
Unigene_FD_587_len_330	18	1.353
Unigene_FD_588_len_545	22	1.0013
Unigene_FD_590_len_459	24	1.29699
Unigene_FD_593_len_597	26	1.08028
Unigene_FD_595_len_992	84	2.10042
Unigene_FD_596_len_502	18	0.889421
Unigene_FD_598_len_567	34	1.48742
Unigene_FD_599_len_538	34	1.5676
Unigene_FD_602_len_734	82	2.77113
Unigene_FD_603_len_506	30	1.47065
Unigene_FD_604_len_593	36	1.50587
Unigene_FD_605_len_541	26	1.19211
Unigene_FD_606_len_571	40	1.73765
Unigene_FD_607_len_599	40	1.65643
Unigene_FD_608_len_482	28	1.44095
Unigene_FD_609_len_429	32	1.85025
Unigene_FD_610_len_519	32	1.5294
Unigene_FD_611_len_388	22	1.40647
Unigene_FD_612_len_543	30	1.37044
Unigene_FD_613_len_459	44	2.37782
Unigene_FD_614_len_402	22	1.35749
Unigene_FD_615_len_499	32	1.5907
Unigene_FD_616_len_588	36	1.51867
Unigene_FD_617_len_409	34	2.06203
Unigene_FD_618_len_857	46	1.33142
Unigene_FD_619_len_514	24	1.15821
Unigene_FD_620_len_1513	118	1.93456
Unigene_FD_622_len_1230	96	1.936
Unigene_FD_623_len_337	16	1.17768
Unigene_FD_624_len_1201	82	1.6936
Unigene_FD_625_len_487	30	1.52803
Unigene_FD_626_len_382	14	0.909083
Unigene_FD_630_len_418	20	1.18684
Unigene_FD_632_len_477	28	1.45606
Unigene_FD_634_len_354	14	0.980988
Unigene_FD_635_len_559	24	1.06497
Unigene_FD_637_len_811	58	1.77397
Unigene_FD_640_len_481	18	0.928253
Unigene_FD_641_len_520	26	1.24025
Unigene_FD_642_len_693	54	1.93285
Unigene_FD_644_len_405	16	0.979949
Unigene_FD_645_len_622	38	1.51542
Unigene_FD_646_len_555	28	1.25142
Unigene_FD_647_len_449	38	2.09931
Unigene_FD_648_len_322	18	1.38661
Unigene_FD_649_len_1065	84	1.95645
Unigene_FD_652_len_709	32	1.11955
Unigene_FD_653_len_932	68	1.8098
Unigene_FD_654_len_331	18	1.34891
Unigene_FD_655_len_867	42	1.20162
Unigene_FD_656_len_740	46	1.54193
Unigene_FD_657_len_555	28	1.25142
Unigene_FD_658_len_1236	108	2.16742
Unigene_FD_659_len_908	52	1.42055
Unigene_FD_660_len_314	12	0.947961
Unigene_FD_662_len_684	48	1.7407
Unigene_FD_664_len_538	28	1.29097
Unigene_FD_665_len_656	50	1.89062
Unigene_FD_666_len_501	22	1.08924
Unigene_FD_667_len_461	36	1.93705
Unigene_FD_668_len_2385	182	1.89287
Unigene_FD_669_len_358	32	2.2172
Unigene_FD_670_len_420	16	0.944951
Unigene_FD_671_len_326	12	0.913066
Unigene_FD_672_len_512	36	1.7441
Unigene_FD_673_len_459	44	2.37782
Unigene_FD_675_len_583	48	2.04226
Unigene_FD_676_len_744	44	1.46696
Unigene_FD_679_len_478	20	1.03786
Unigene_FD_680_len_365	38	2.58244
Unigene_FD_681_len_308	10	0.805356
Unigene_FD_682_len_856	90	2.608
Unigene_FD_685_len_640	22	0.852671
Unigene_FD_686_len_324	16	1.22494
Unigene_FD_687_len_800	38	1.17824
Unigene_FD_688_len_898	70	1.93357
Unigene_FD_689_len_786	28	0.883638
Unigene_FD_690_len_801	54	1.67225
Unigene_FD_691_len_671	46	1.70049
Unigene_FD_692_len_318	10	0.780031
Unigene_FD_695_len_485	38	1.94348
Unigene_FD_696_len_322	18	1.38661
Unigene_FD_697_len_1621	88	1.3466
Unigene_FD_698_len_885	46	1.2893
Unigene_FD_700_len_836	68	2.01763
Unigene_FD_702_len_463	28	1.50008
Unigene_FD_703_len_336	22	1.62414
Unigene_FD_704_len_444	14	0.782139
Unigene_FD_705_len_459	22	1.18891
Unigene_FD_706_len_413	14	0.840846
Unigene_FD_709_len_649	60	2.29322
Unigene_FD_710_len_350	18	1.27568
Unigene_FD_711_len_1036	66	1.58024
Unigene_FD_713_len_493	16	0.805029
Unigene_FD_714_len_514	22	1.06169
Unigene_FD_717_len_494	28	1.40595
Unigene_FD_718_len_770	36	1.15971
Unigene_FD_719_len_311	18	1.43566
Unigene_FD_720_len_362	30	2.05566
Unigene_FD_724_len_342	16	1.16047
Unigene_FD_726_len_853	62	1.80294
Unigene_FD_727_len_862	54	1.55391
Unigene_FD_728_len_365	14	0.951424
Unigene_FD_729_len_328	14	1.05875
Unigene_FD_730_len_340	20	1.45912
Unigene_FD_731_len_778	52	1.65792
Unigene_FD_732_len_762	32	1.04168
Unigene_FD_733_len_601	50	2.06364
Unigene_FD_734_len_489	58	2.9421
Unigene_FD_736_len_314	12	0.947961
Unigene_FD_738_len_571	36	1.56389
Unigene_FD_740_len_460	24	1.29417
Unigene_FD_742_len_793	36	1.12608
Unigene_FD_743_len_583	42	1.78698
Unigene_FD_744_len_1262	56	1.1007
Unigene_FD_745_len_392	22	1.39212
Unigene_FD_746_len_389	20	1.27532
Unigene_FD_748_len_751	34	1.12299
Unigene_FD_753_len_475	22	1.14886
Unigene_FD_754_len_1123	50	1.10441
Unigene_FD_757_len_502	34	1.68002
Unigene_FD_758_len_330	10	0.751666
Unigene_FD_759_len_379	24	1.57076
Unigene_FD_762_len_469	32	1.69245
Unigene_FD_764_len_971	66	1.68602
Unigene_FD_766_len_849	48	1.4024
Unigene_FD_767_len_746	38	1.26352
Unigene_FD_768_len_496	22	1.10022
Unigene_FD_769_len_553	30	1.34566
Unigene_FD_770_len_647	32	1.22683
Unigene_FD_773_len_745	64	2.1309
Unigene_FD_774_len_368	20	1.3481
Unigene_FD_775_len_316	16	1.25595
Unigene_FD_776_len_505	24	1.17885
Unigene_FD_779_len_1211	108	2.21217
Unigene_FD_780_len_449	24	1.32588
Unigene_FD_781_len_432	18	1.03354
Unigene_FD_782_len_746	26	0.864516
Unigene_FD_785_len_379	20	1.30897
Unigene_FD_786_len_633	32	1.25396
Unigene_FD_787_len_632	26	1.02046
Unigene_FD_788_len_529	42	1.96939
Unigene_FD_789_len_421	18	1.06055
Unigene_FD_793_len_453	24	1.31417
Unigene_FD_794_len_463	20	1.07149
Unigene_FD_795_len_697	18	0.640587
Unigene_FD_796_len_577	28	1.20371
Unigene_FD_798_len_602	44	1.81299
Unigene_FD_801_len_445	18	1.00335
Unigene_FD_802_len_368	16	1.07848
Unigene_FD_803_len_592	40	1.67601
Unigene_FD_804_len_528	24	1.1275
Unigene_FD_807_len_927	62	1.65902
Unigene_FD_809_len_723	32	1.09787
Unigene_FD_810_len_569	24	1.04626
Unigene_FD_812_len_464	30	1.60377
Unigene_FD_813_len_872	28	0.79649
Unigene_FD_814_len_348	16	1.14046
Unigene_FD_817_len_669	46	1.70557
Unigene_FD_819_len_328	20	1.5125
Unigene_FD_820_len_403	18	1.10791
Unigene_FD_824_len_313	10	0.792491
Unigene_FD_825_len_425	34	1.9844
Unigene_FD_829_len_373	28	1.86204
Unigene_FD_830_len_543	26	1.18771
Unigene_FD_832_len_374	16	1.06118
Unigene_FD_833_len_1378	96	1.72807
Unigene_FD_836_len_353	12	0.843228
Unigene_FD_837_len_316	10	0.784967
Unigene_FD_840_len_378	18	1.18119
Unigene_FD_841_len_419	24	1.42081
Unigene_FD_843_len_360	14	0.964638
Unigene_FD_844_len_389	12	0.765192
Unigene_FD_845_len_449	28	1.54686
Unigene_FD_846_len_676	44	1.61452
Unigene_FD_847_len_662	24	0.899274
Unigene_FD_848_len_667	44	1.63631
Unigene_FD_849_len_727	44	1.50126
Unigene_FD_850_len_394	24	1.51096
Unigene_FD_851_len_340	24	1.75094
Unigene_FD_853_len_983	64	1.61497
Unigene_FD_854_len_430	18	1.03835
Unigene_FD_855_len_1117	68	1.51006
Unigene_FD_856_len_302	10	0.821357
Unigene_FD_857_len_963	72	1.85458
Unigene_FD_858_len_302	16	1.31417
Unigene_FD_859_len_866	68	1.94773
Unigene_FD_860_len_732	30	1.0166
Unigene_FD_861_len_351	34	2.40276
Unigene_FD_862_len_326	10	0.760889
Unigene_FD_863_len_1873	172	2.27787
Unigene_FD_864_len_379	14	0.916279
Unigene_FD_865_len_461	34	1.82943
Unigene_FD_870_len_590	26	1.0931
Unigene_FD_872_len_831	48	1.43278
Unigene_FD_874_len_442	14	0.785678
Unigene_FD_877_len_580	22	0.940878
Unigene_FD_878_len_309	12	0.9633
Unigene_FD_880_len_366	12	0.813278
Unigene_FD_881_len_450	16	0.881955
Unigene_FD_882_len_319	14	1.08862
Unigene_FD_883_len_391	20	1.2688
Unigene_FD_884_len_369	22	1.47889
Unigene_FD_885_len_854	56	1.62656
Unigene_FD_886_len_833	46	1.36978
Unigene_FD_887_len_382	16	1.03895
Unigene_FD_890_len_333	18	1.34081
Unigene_FD_891_len_520	34	1.62186
Unigene_FD_893_len_599	32	1.32514
Unigene_FD_894_len_1009	68	1.67169
Unigene_FD_895_len_608	22	0.897548
Unigene_FD_896_len_310	10	0.80016
Unigene_FD_898_len_314	10	0.789967
Unigene_FD_900_len_314	20	1.57993
Unigene_FD_901_len_637	36	1.40185
Unigene_FD_902_len_809	38	1.16513
Unigene_FD_903_len_668	52	1.93093
Unigene_FD_905_len_335	18	1.3328
Unigene_FD_906_len_1021	56	1.36051
Unigene_FD_909_len_577	24	1.03175
Unigene_FD_910_len_450	30	1.65366
Unigene_FD_911_len_447	20	1.10984
Unigene_FD_913_len_894	68	1.88673
Unigene_FD_915_len_304	20	1.63191
Unigene_FD_916_len_301	10	0.824085
Unigene_FD_918_len_430	14	0.807604
Unigene_FD_919_len_575	40	1.72556
Unigene_FD_921_len_678	42	1.53659
Unigene_FD_923_len_1319	136	2.5576
Unigene_FD_925_len_441	26	1.46242
Unigene_FD_928_len_678	38	1.39025
Unigene_FD_929_len_457	16	0.868445
Unigene_FD_930_len_412	18	1.08371
Unigene_FD_935_len_743	30	1.00155
Unigene_FD_936_len_675	48	1.76391
Unigene_FD_937_len_427	240	13.9419
Unigene_FD_938_len_381	18	1.17189
Unigene_FD_939_len_327	170	12.8956
Unigene_FD_940_len_423	18	1.05553
Unigene_FD_942_len_1544	840	13.4949
Unigene_FD_943_len_770	296	9.53542
Unigene_FD_944_len_649	32	1.22305
Unigene_FD_946_len_1589	894	13.9557
Unigene_FD_947_len_308	18	1.44964
Unigene_FD_949_len_1316	100	1.88488
Unigene_FD_950_len_1505	126	2.0767
Unigene_FD_951_len_2666	854	7.94578
Unigene_FD_952_len_441	24	1.34993
Unigene_FD_953_len_363	12	0.819999
Unigene_FD_955_len_1742	936	13.328
Unigene_FD_957_len_1126	92	2.02669
Unigene_FD_958_len_796	40	1.24648
Unigene_FD_959_len_715	362	12.5586
Unigene_FD_960_len_364	22	1.4992
Unigene_FD_961_len_372	18	1.20024
Unigene_FD_962_len_313	18	1.42648
Unigene_FD_963_len_405	36	2.20489
Unigene_FD_964_len_466	20	1.06459
Unigene_FD_965_len_590	54	2.27029
Unigene_FD_966_len_326	12	0.913066
Unigene_FD_967_len_364	20	1.36291
Unigene_FD_968_len_993	52	1.29895
Unigene_FD_969_len_675	44	1.61692
Unigene_FD_970_len_374	14	0.928528
Unigene_FD_971_len_1548	744	11.9218
Unigene_FD_972_len_532	312	14.5473
Unigene_FD_973_len_302	12	0.985628
Unigene_FD_974_len_1143	640	13.889
Unigene_FD_975_len_458	30	1.62478
Unigene_FD_976_len_776	62	1.98184
Unigene_FD_977_len_483	28	1.43797
Unigene_FD_978_len_1753	502	7.10331
Unigene_FD_979_len_1078	144	3.31347
Unigene_FD_980_len_415	16	0.956336
Unigene_FD_981_len_603	26	1.06953
Unigene_FD_982_len_644	64	2.46509
Unigene_FD_983_len_545	18	0.819247
Unigene_FD_984_len_881	308	8.67189
Unigene_FD_985_len_838	222	6.57125
Unigene_FD_987_len_704	34	1.19797
Unigene_FD_988_len_1244	112	2.23324
Unigene_FD_989_len_1503	592	9.77015
Unigene_FD_991_len_734	28	0.946239
Unigene_FD_992_len_569	26	1.13344
Unigene_FD_993_len_702	56	1.97874
Unigene_FD_995_len_730	36	1.22326
Unigene_FD_997_len_414	28	1.67763
Unigene_FD_998_len_640	44	1.70534
Unigene_FD_999_len_474	24	1.25595
Unigene_FD_1001_len_419	16	0.947207
Unigene_FD_1002_len_1398	682	12.1009
Unigene_FD_1003_len_522	62	2.94618
Unigene_FD_1004_len_899	40	1.10367
Unigene_FD_1005_len_732	54	1.82987
Unigene_FD_1006_len_449	18	0.994409
Unigene_FD_1007_len_770	34	1.09528
Unigene_FD_1008_len_807	228	7.0081
Unigene_FD_1009_len_527	16	0.753092
Unigene_FD_1010_len_745	36	1.19863
Unigene_FD_1011_len_601	36	1.48582
Unigene_FD_1012_len_319	20	1.55517
Unigene_FD_1014_len_374	22	1.45912
Unigene_FD_1016_len_409	16	0.970366
Unigene_FD_1017_len_514	28	1.35124
Unigene_FD_1018_len_519	36	1.72058
Unigene_FD_1019_len_447	326	18.0904
Unigene_FD_1020_len_663	34	1.27205
Unigene_FD_1021_len_2303	1052	11.3308
Unigene_FD_1022_len_422	14	0.822914
Unigene_FD_1023_len_1065	68	1.58379
Unigene_FD_1024_len_399	24	1.49203
Unigene_FD_1025_len_319	16	1.24414
Unigene_FD_1026_len_1233	90	1.81058
Unigene_FD_1028_len_367	16	1.08142
Unigene_FD_1029_len_826	44	1.32133
Unigene_FD_1030_len_471	158	8.32099
Unigene_FD_1031_len_379	28	1.83256
Unigene_FD_1032_len_441	26	1.46242
Unigene_FD_1033_len_457	22	1.19411
Unigene_FD_1034_len_380	12	0.783315
Unigene_FD_1035_len_329	14	1.05553
Unigene_FD_1036_len_454	28	1.52982
Unigene_FD_1038_len_418	18	1.06816
Unigene_FD_1039_len_510	26	1.26457
Unigene_FD_1040_len_410	30	1.815
Unigene_FD_1041_len_562	46	2.0303
Unigene_FD_1042_len_577	28	1.20371
Unigene_FD_1043_len_365	14	0.951424
Unigene_FD_1044_len_916	54	1.4623
Unigene_FD_1046_len_477	24	1.24805
Unigene_FD_1047_len_895	36	0.997742
Unigene_FD_1048_len_640	38	1.4728
Unigene_FD_1049_len_659	32	1.20449
Unigene_FD_1050_len_553	34	1.52508
Unigene_FD_1051_len_602	36	1.48335
Unigene_FD_1052_len_403	14	0.861711
Unigene_FD_1053_len_392	14	0.885892
Unigene_FD_1054_len_426	18	1.0481
Unigene_FD_1056_len_384	16	1.03354
Unigene_FD_1058_len_1013	38	0.930492
Unigene_FD_1059_len_729	156	5.30806
Unigene_FD_1060_len_682	58	2.10951
Unigene_FD_1061_len_380	14	0.913867
Unigene_FD_1062_len_472	24	1.26127
Unigene_FD_1065_len_652	38	1.44569
Unigene_FD_1066_len_999	54	1.34081
Unigene_FD_1067_len_893	64	1.77774
Unigene_FD_1068_len_1992	938	11.6803
Unigene_FD_1069_len_348	12	0.855344
Unigene_FD_1070_len_381	14	0.911469
Unigene_FD_1072_len_481	30	1.54709
Unigene_FD_1073_len_345	14	1.00658
Unigene_FD_1074_len_3399	846	6.17388
Unigene_FD_1075_len_1981	692	8.66484
Unigene_FD_1076_len_3551	1152	8.04712
Unigene_FD_1077_len_1281	90	1.74274
Unigene_FD_1078_len_355	102	7.12706
Unigene_FD_1079_len_412	16	0.9633
Unigene_FD_1080_len_1024	298	7.21863
Unigene_FD_1082_len_541	36	1.65061
Unigene_FD_1083_len_1759	156	2.19987
Unigene_FD_1084_len_487	172	8.76069
Unigene_FD_1085_len_477	20	1.04004
Unigene_FD_1086_len_560	32	1.41743
Unigene_FD_1087_len_963	96	2.47277
Unigene_FD_1088_len_3375	788	5.7915
Unigene_FD_1089_len_1220	154	3.13112
Unigene_FD_1090_len_1011	182	4.46539
Unigene_FD_1091_len_469	30	1.58667
Unigene_FD_1093_len_1216	584	11.9129
Unigene_FD_1094_len_2864	1184	10.2546
Unigene_FD_1095_len_1030	78	1.87843
Unigene_FD_1097_len_542	24	1.09838
Unigene_FD_1099_len_611	222	9.01261
Unigene_FD_1100_len_551	70	3.15127
Unigene_FD_1101_len_1304	452	8.59804
Unigene_FD_1102_len_584	18	0.764537
Unigene_FD_1103_len_363	32	2.18666
Unigene_FD_1106_len_1007	416	10.2471
Unigene_FD_1107_len_324	16	1.22494
Unigene_FD_1110_len_327	10	0.758562
Unigene_FD_1111_len_347	16	1.14375
Unigene_FD_1113_len_345	90	6.47086
Unigene_FD_1114_len_324	58	4.4404
Unigene_FD_1115_len_806	280	8.61711
Unigene_FD_1116_len_436	196	11.1509
Unigene_FD_1117_len_3636	1112	7.58612
Unigene_FD_1118_len_2135	642	7.45892
Unigene_FD_1119_len_387	16	1.02553
Unigene_FD_1120_len_520	26	1.24025
Unigene_FD_1123_len_663	44	1.64618
Unigene_FD_1124_len_350	16	1.13394
Unigene_FD_1125_len_816	72	2.18867
Unigene_FD_1126_len_800	434	13.4567
Unigene_FD_1127_len_495	22	1.10244
Unigene_FD_1128_len_483	32	1.64339
Unigene_FD_1129_len_752	250	8.24633
Unigene_FD_1130_len_302	12	0.985628
Unigene_FD_1131_len_962	56	1.44395
Unigene_FD_1132_len_777	288	9.19412
Unigene_FD_1134_len_414	224	13.421
Unigene_FD_1137_len_2170	812	9.28186
Unigene_FD_1139_len_2930	1212	10.2606
Unigene_FD_1141_len_376	12	0.791648
Unigene_FD_1142_len_533	28	1.30308
Unigene_FD_1143_len_352	12	0.845624
Unigene_FD_1144_len_628	48	1.89592
Unigene_FD_1145_len_755	318	10.4477
Unigene_FD_1146_len_3733	1378	9.15651
Unigene_FD_1148_len_1342	76	1.40475
Unigene_FD_1149_len_631	20	0.786211
Unigene_FD_1150_len_894	306	8.49029
Unigene_FD_1151_len_650	22	0.839553
Unigene_FD_1153_len_535	168	7.78922
Unigene_FD_1154_len_637	240	9.34567
Unigene_FD_1155_len_597	108	4.48733
Unigene_FD_1156_len_606	52	2.12848
Unigene_FD_1157_len_345	254	18.2622
Unigene_FD_1159_len_607	32	1.30768
Unigene_FD_1160_len_358	128	8.86882
Unigene_FD_1162_len_397	16	0.999697
Unigene_FD_1163_len_787	30	0.945552
Unigene_FD_1164_len_405	14	0.857456
Unigene_FD_1165_len_425	20	1.16729
Unigene_FD_1166_len_357	12	0.833781
Unigene_FD_1167_len_1295	516	9.88368
Unigene_FD_1168_len_454	16	0.874184
Unigene_FD_1169_len_1217	286	5.82927
Unigene_FD_1170_len_628	28	1.10595
Unigene_FD_1171_len_1307	98	1.8599
Unigene_FD_1172_len_1609	114	1.75747
Unigene_FD_1173_len_2171	1388	15.8587
Unigene_FD_1176_len_480	30	1.55031
Unigene_FD_1177_len_404	344	21.1211
Unigene_FD_1178_len_486	16	0.816625
Unigene_FD_1179_len_3149	1626	12.8082
Unigene_FD_1180_len_639	48	1.86328
Unigene_FD_1181_len_643	436	16.8195
Unigene_FD_1182_len_622	20	0.797587
Unigene_FD_1183_len_1392	972	17.3207
Unigene_FD_1184_len_311	10	0.797587
Unigene_FD_1185_len_961	886	22.8691
Unigene_FD_1186_len_409	20	1.21296
Unigene_FD_1187_len_360	12	0.826832
Unigene_FD_1189_len_909	498	13.5895
Unigene_FD_1190_len_777	46	1.46851
Unigene_FD_1191_len_400	20	1.24025
Unigene_FD_1192_len_754	46	1.5133
Unigene_FD_1193_len_359	22	1.52008
Unigene_FD_1195_len_2086	786	9.34646
Unigene_FD_1196_len_811	74	2.26334
Unigene_FD_1197_len_506	24	1.17652
Unigene_FD_1198_len_420	14	0.826832
Unigene_FD_1199_len_790	394	12.3711
Unigene_FD_1200_len_483	232	11.9146
Unigene_FD_1201_len_459	40	2.16165
Unigene_FD_1204_len_579	40	1.71364
Unigene_FD_1205_len_529	18	0.844025
Unigene_FD_1206_len_384	18	1.16273
Unigene_FD_1208_len_629	22	0.867582
Unigene_FD_1209_len_558	28	1.24469
Unigene_FD_1210_len_2322	1240	13.2464
Unigene_FD_1211_len_428	14	0.811378
Unigene_FD_1213_len_460	270	14.5594
Unigene_FD_1214_len_492	22	1.10917
Unigene_FD_1215_len_966	86	2.20831
Unigene_FD_1216_len_308	22	1.77178
Unigene_FD_1217_len_690	38	1.36607
Unigene_FD_1218_len_382	14	0.909083
Unigene_FD_1219_len_397	22	1.37458
Unigene_FD_1220_len_573	34	1.47185
Unigene_FD_1223_len_740	656	21.9893
Unigene_FD_1225_len_749	56	1.85458
Unigene_FD_1227_len_813	34	1.03735
Unigene_FD_1228_len_572	22	0.954037
Unigene_FD_1229_len_381	12	0.781259
Unigene_FD_1231_len_346	26	1.86396
Unigene_FD_1232_len_506	22	1.07848
Unigene_FD_1233_len_343	146	10.5584
Unigene_FD_1236_len_1527	628	10.2014
Unigene_FD_1237_len_616	26	1.04696
Unigene_FD_1238_len_418	16	0.949473
Unigene_FD_1239_len_511	34	1.65043
Unigene_FD_1240_len_309	12	0.9633
Unigene_FD_1241_len_333	12	0.893873
Unigene_FD_1242_len_589	40	1.68455
Unigene_FD_1243_len_303	18	1.47356
Unigene_FD_1244_len_486	18	0.918703
Unigene_FD_1247_len_431	34	1.95677
Unigene_FD_1248_len_377	24	1.5791
Unigene_FD_1249_len_1151	66	1.42235
Unigene_FD_1250_len_1690	114	1.67323
Unigene_FD_1251_len_752	510	16.8225
Unigene_FD_1253_len_445	28	1.56076
Unigene_FD_1254_len_702	52	1.83741
Unigene_FD_1257_len_665	28	1.04442
Unigene_FD_1258_len_522	28	1.33053
Unigene_FD_1259_len_333	10	0.744894
Unigene_FD_1260_len_463	24	1.28579
Unigene_FD_1261_len_388	12	0.767164
Unigene_FD_1262_len_418	20	1.18684
Unigene_FD_1263_len_405	18	1.10244
Unigene_FD_1264_len_983	52	1.31217
Unigene_FD_1266_len_847	36	1.05428
Unigene_FD_1267_len_481	24	1.23767
Unigene_FD_1268_len_321	10	0.772741
Unigene_FD_1269_len_306	10	0.81062
Unigene_FD_1270_len_1305	846	16.0805
Unigene_FD_1271_len_334	16	1.18826
Unigene_FD_1272_len_519	22	1.05146
Unigene_FD_1273_len_693	50	1.78968
Unigene_FD_1274_len_353	30	2.10807
Unigene_FD_1275_len_373	14	0.931018
Unigene_FD_1276_len_560	54	2.39191
Unigene_FD_1277_len_482	16	0.823402
Unigene_FD_1278_len_987	60	1.5079
Unigene_FD_1279_len_668	38	1.41106
Unigene_FD_1280_len_3877	1694	10.8382
Unigene_FD_1282_len_397	26	1.62451
Unigene_FD_1283_len_311	10	0.797587
Unigene_FD_1284_len_486	18	0.918703
Unigene_FD_1285_len_694	44	1.57265
Unigene_FD_1286_len_518	16	0.766177
Unigene_FD_1287_len_1593	200	3.11425
Unigene_FD_1288_len_5461	1970	8.94814
Unigene_FD_1289_len_466	30	1.59689
Unigene_FD_1290_len_327	16	1.2137
Unigene_FD_1291_len_540	28	1.28618
Unigene_FD_1292_len_919	538	14.5213
Unigene_FD_1294_len_655	484	18.3292
Unigene_FD_1295_len_698	454	16.1339
Unigene_FD_1296_len_1091	680	15.4605
Unigene_FD_1297_len_1037	278	6.64974
Unigene_FD_1298_len_1457	628	10.6915
Unigene_FD_1299_len_657	48	1.81224
Unigene_FD_1300_len_1084	604	13.8212
Unigene_FD_1301_len_583	22	0.936037
Unigene_FD_1302_len_4343	1526	8.71572
Unigene_FD_1303_len_1212	756	15.4724
Unigene_FD_1304_len_903	658	18.0749
Unigene_FD_1305_len_399	18	1.11902
Unigene_FD_1306_len_395	12	0.753569
Unigene_FD_1307_len_474	16	0.837299
Unigene_FD_1308_len_719	440	15.1797
Unigene_FD_1309_len_4732	1460	7.65327
Unigene_FD_1310_len_357	16	1.11171
Unigene_FD_1311_len_392	20	1.26556
Unigene_FD_1313_len_557	28	1.24693
Unigene_FD_1314_len_474	34	1.77926
Unigene_FD_1315_len_895	46	1.27489
Unigene_FD_1318_len_1336	674	12.5139
Unigene_FD_1319_len_366	20	1.35546
Unigene_FD_1320_len_3367	1006	7.41129
Unigene_FD_1321_len_726	48	1.64
Unigene_FD_1322_len_518	36	1.7239
Unigene_FD_1323_len_488	16	0.813278
Unigene_FD_1324_len_576	26	1.11967
Unigene_FD_1325_len_924	68	1.82547
Unigene_FD_1326_len_547	18	0.816251
Unigene_FD_1327_len_309	12	0.9633
Unigene_FD_1328_len_789	58	1.82343
Unigene_FD_1329_len_322	10	0.770341
Unigene_FD_1330_len_540	38	1.74553
Unigene_FD_1331_len_2919	1068	9.07561
Unigene_FD_1332_len_525	22	1.03945
Unigene_FD_1333_len_659	54	2.03258
Unigene_FD_1334_len_401	24	1.48459
Unigene_FD_1335_len_2045	816	9.89773
Unigene_FD_1336_len_530	32	1.49766
Unigene_FD_1338_len_445	22	1.22631
Unigene_FD_1339_len_326	12	0.913066
Unigene_FD_1340_len_1423	118	2.05691
Unigene_FD_1341_len_336	16	1.18119
Unigene_FD_1342_len_765	54	1.75094
Unigene_FD_1343_len_670	32	1.18472
Unigene_FD_1344_len_413	26	1.56157
Unigene_FD_1345_len_407	90	5.48513
Unigene_FD_1346_len_1146	818	17.7055
Unigene_FD_1347_len_737	32	1.07701
Unigene_FD_1349_len_1083	68	1.55747
Unigene_FD_1351_len_495	18	0.901999
Unigene_FD_1352_len_1022	532	12.9122
Unigene_FD_1353_len_602	38	1.56576
Unigene_FD_1354_len_335	14	1.03663
Unigene_FD_1356_len_929	58	1.54864
Unigene_FD_1358_len_488	76	3.86307
Unigene_FD_1360_len_316	26	2.04092
Unigene_FD_1361_len_571	48	2.08518
Unigene_FD_1362_len_1123	858	18.9516
Unigene_FD_1364_len_869	52	1.4843
Unigene_FD_1365_len_565	34	1.49269
Unigene_FD_1366_len_510	20	0.972744
Unigene_FD_1367_len_477	24	1.24805
Unigene_FD_1369_len_375	22	1.45522
Unigene_FD_1370_len_525	34	1.60642
Unigene_FD_1371_len_338	16	1.1742
Unigene_FD_1372_len_682	34	1.23661
Unigene_FD_1373_len_541	24	1.10041
Unigene_FD_1374_len_369	12	0.806666
Unigene_FD_1375_len_639	42	1.63037
Unigene_FD_1376_len_353	24	1.68646
Unigene_FD_1377_len_676	494	18.1267
Unigene_FD_1378_len_767	66	2.13446
Unigene_FD_1379_len_591	380	15.9491
Unigene_FD_1380_len_636	52	2.02808
Unigene_FD_1382_len_315	10	0.787459
Unigene_FD_1383_len_902	42	1.155
Unigene_FD_1384_len_392	20	1.26556
Unigene_FD_1385_len_902	44	1.21
Unigene_FD_1386_len_1211	138	2.82666
Unigene_FD_1387_len_645	54	2.0767
Unigene_FD_1388_len_815	80	2.43484
Unigene_FD_1389_len_472	42	2.20722
Unigene_FD_1390_len_483	22	1.12983
Unigene_FD_1391_len_974	72	1.83363
Unigene_FD_1392_len_311	16	1.27614
Unigene_FD_1393_len_537	32	1.47814
Unigene_FD_1395_len_399	20	1.24336
Unigene_FD_1396_len_310	14	1.12022
Unigene_FD_1398_len_905	526	14.417
Unigene_FD_1401_len_861	152	4.37904
Unigene_FD_1402_len_833	158	4.7049
Unigene_FD_1403_len_528	122	5.73145
Unigene_FD_1404_len_2060	554	6.67085
Unigene_FD_1405_len_1886	480	6.31304
Unigene_FD_1408_len_603	256	10.5308
Unigene_FD_1409_len_455	142	7.74133
Unigene_FD_1410_len_423	148	8.67881
Unigene_FD_1411_len_475	22	1.14886
Unigene_FD_1412_len_641	212	8.20383
Unigene_FD_1413_len_580	44	1.88176
Unigene_FD_1414_len_525	106	5.00824
Unigene_FD_1415_len_1012	264	6.47086
Unigene_FD_1416_len_1234	466	9.36719
Unigene_FD_1417_len_600	30	1.24025
Unigene_FD_1418_len_1586	512	8.00766
Unigene_FD_1419_len_428	38	2.20231
Unigene_FD_1420_len_620	38	1.5203
Unigene_FD_1421_len_821	60	1.81279
Unigene_FD_1422_len_693	50	1.78968
Unigene_FD_1423_len_420	34	2.00802
Unigene_FD_1425_len_498	28	1.39466
Unigene_FD_1426_len_396	20	1.25278
Unigene_FD_1427_len_841	184	5.42701
Unigene_FD_1428_len_545	106	4.82445
Unigene_FD_1429_len_371	22	1.47091
Unigene_FD_1430_len_1554	600	9.57721
Unigene_FD_1431_len_798	60	1.86504
Unigene_FD_1432_len_454	30	1.63909
Unigene_FD_1433_len_448	18	0.996628
Unigene_FD_1434_len_538	148	6.82367
Unigene_FD_1435_len_413	74	4.44447
Unigene_FD_1436_len_542	168	7.68863
Unigene_FD_1438_len_932	60	1.59689
Unigene_FD_1440_len_2328	536	5.71111
Unigene_FD_1441_len_3173	912	7.12957
Unigene_FD_1442_len_325	22	1.67911
Unigene_FD_1443_len_412	38	2.28784
Unigene_FD_1444_len_610	22	0.894606
Unigene_FD_1445_len_312	12	0.954037
Unigene_FD_1447_len_1728	670	9.61767
Unigene_FD_1448_len_2008	496	6.12712
Unigene_FD_1449_len_1569	352	5.56491
Unigene_FD_1450_len_939	142	3.75112
Unigene_FD_1453_len_479	52	2.69282
Unigene_FD_1454_len_382	14	0.909083
Unigene_FD_1456_len_787	76	2.3954
Unigene_FD_1457_len_441	16	0.899954
Unigene_FD_1458_len_608	26	1.06074
Unigene_FD_1459_len_641	32	1.23831
Unigene_FD_1462_len_1494	410	6.80725
Unigene_FD_1463_len_318	12	0.936037
Unigene_FD_1464_len_458	20	1.08319
Unigene_FD_1466_len_505	54	2.65241
Unigene_FD_1468_len_1235	124	2.49054
Unigene_FD_1469_len_1242	86	1.71757
Unigene_FD_1470_len_1470	522	8.8083
Unigene_FD_1471_len_2480	574	5.74115
Unigene_FD_1472_len_637	46	1.79125
Unigene_FD_1473_len_499	18	0.894768
Unigene_FD_1474_len_326	18	1.3696
Unigene_FD_1475_len_1436	110	1.9001
Unigene_FD_1476_len_504	28	1.37805
Unigene_FD_1477_len_705	44	1.54811
Unigene_FD_1478_len_817	40	1.21444
Unigene_FD_1479_len_1956	518	6.56901
Unigene_FD_1480_len_447	14	0.776889
Unigene_FD_1481_len_1653	448	6.7227
Unigene_FD_1482_len_312	12	0.954037
Unigene_FD_1484_len_564	130	5.71746
Unigene_FD_1485_len_2036	734	8.94246
Unigene_FD_1488_len_462	18	0.966427
Unigene_FD_1492_len_1758	494	6.97023
Unigene_FD_1493_len_304	10	0.815953
Unigene_FD_1494_len_457	130	7.05612
Unigene_FD_1495_len_1196	190	3.94059
Unigene_FD_1497_len_1315	422	7.96023
Unigene_FD_1498_len_670	164	6.07166
Unigene_FD_1499_len_459	110	5.94455
Unigene_FD_1500_len_664	30	1.12071
Unigene_FD_1501_len_340	20	1.45912
Unigene_FD_1502_len_723	50	1.71542
Unigene_FD_1503_len_1279	126	2.44365
Unigene_FD_1504_len_320	20	1.55031
Unigene_FD_1505_len_2796	664	5.89074
Unigene_FD_1506_len_1416	104	1.82183
Unigene_FD_1507_len_549	104	4.69894
Unigene_FD_1508_len_1896	464	6.07041
Unigene_FD_1509_len_944	258	6.77932
Unigene_FD_1510_len_348	56	3.9916
Unigene_FD_1511_len_507	110	5.38175
Unigene_FD_1512_len_907	74	2.02378
Unigene_FD_1513_len_854	286	8.30705
Unigene_FD_1515_len_620	114	4.56091
Unigene_FD_1516_len_925	306	8.20575
Unigene_FD_1517_len_731	64	2.17171
Unigene_FD_1518_len_2592	752	7.1965
Unigene_FD_1519_len_738	44	1.47889
Unigene_FD_1520_len_781	48	1.52451
Unigene_FD_1521_len_702	54	1.90807
Unigene_FD_1524_len_2100	470	5.55159
Unigene_FD_1525_len_564	22	0.96757
Unigene_FD_1526_len_1511	338	5.5487
Unigene_FD_1527_len_613	48	1.94231
Unigene_FD_1528_len_788	48	1.51096
Unigene_FD_1529_len_322	16	1.23255
Unigene_FD_1530_len_958	46	1.19105
Unigene_FD_1531_len_2346	656	6.93609
Unigene_FD_1532_len_575	112	4.83158
Unigene_FD_1533_len_527	100	4.70683
Unigene_FD_1534_len_754	260	8.55344
Unigene_FD_1535_len_3394	850	6.21221
Unigene_FD_1536_len_906	164	4.49008
Unigene_FD_1537_len_4024	1146	7.06424
Unigene_FD_1538_len_1103	572	12.8635
Unigene_FD_1539_len_474	16	0.837299
Unigene_FD_1541_len_518	252	12.0673
Unigene_FD_1542_len_311	10	0.797587
Unigene_FD_1543_len_307	16	1.29277
Unigene_FD_1544_len_1187	502	10.4904
Unigene_FD_1545_len_1171	258	5.46514
Unigene_FD_1546_len_1046	70	1.65999
Unigene_FD_1547_len_1030	352	8.47704
Unigene_FD_1548_len_2563	968	9.3684
Unigene_FD_1550_len_447	168	9.32267
Unigene_FD_1552_len_832	54	1.60994
Unigene_FD_1553_len_1262	498	9.78833
Unigene_FD_1555_len_314	10	0.789967
Unigene_FD_1556_len_477	28	1.45606
Unigene_FD_1557_len_523	16	0.758852
Unigene_FD_1559_len_4188	1066	6.31378
Unigene_FD_1560_len_378	18	1.18119
Unigene_FD_1561_len_817	32	0.971553
Unigene_FD_1562_len_367	136	9.19203
Unigene_FD_1565_len_330	12	0.901999
Unigene_FD_1566_len_595	24	1.00054
Unigene_FD_1567_len_659	26	0.978648
Unigene_FD_1568_len_511	270	13.1063
Unigene_FD_1569_len_390	16	1.01764
Unigene_FD_1570_len_526	40	1.88631
Unigene_FD_1571_len_2187	1532	17.376
Unigene_FD_1572_len_340	18	1.3132
Unigene_FD_1573_len_647	402	15.4121
Unigene_FD_1574_len_464	14	0.748426
Unigene_FD_1575_len_600	28	1.15757
Unigene_FD_1576_len_797	440	13.6941
Unigene_FD_1577_len_678	250	9.14638
Unigene_FD_1579_len_3970	2348	14.6705
Unigene_FD_1580_len_464	20	1.06918
Unigene_FD_1581_len_1230	594	11.979
Unigene_FD_1584_len_416	56	3.33913
Unigene_FD_1586_len_353	24	1.68646
Unigene_FD_1587_len_375	18	1.19064
Unigene_FD_1588_len_471	20	1.05329
Unigene_FD_1589_len_1805	740	10.1694
Unigene_FD_1590_len_356	12	0.836123
Unigene_FD_1591_len_307	12	0.969575
Unigene_FD_1592_len_1125	68	1.49932
Unigene_FD_1594_len_501	28	1.38631
Unigene_FD_1596_len_740	26	0.871526
Unigene_FD_1597_len_507	138	6.75165
Unigene_FD_1598_len_337	14	1.03047
Unigene_FD_1599_len_484	26	1.3325
Unigene_FD_1600_len_534	128	5.94576
Unigene_FD_1601_len_763	38	1.23537
Unigene_FD_1602_len_480	30	1.55031
Unigene_FD_1603_len_474	38	1.98858
Unigene_FD_1604_len_2874	846	7.30167
Unigene_FD_1606_len_1255	64	1.26495
Unigene_FD_1607_len_1211	46	0.94222
Unigene_FD_1608_len_598	44	1.82511
Unigene_FD_1609_len_370	20	1.34081
Unigene_FD_1610_len_446	30	1.6685
Unigene_FD_1612_len_1391	354	6.3127
Unigene_FD_1613_len_3470	1170	8.36364
Unigene_FD_1614_len_1440	444	7.6482
Unigene_FD_1615_len_425	14	0.817105
Unigene_FD_1616_len_1144	334	7.24201
Unigene_FD_1617_len_581	208	8.88026
Unigene_FD_1619_len_465	16	0.853504
Unigene_FD_1620_len_514	22	1.06169
Unigene_FD_1621_len_1788	566	7.85213
Unigene_FD_1622_len_309	26	2.08715
Unigene_FD_1623_len_373	24	1.59603
Unigene_FD_1624_len_871	38	1.08219
Unigene_FD_1625_len_602	24	0.988902
Unigene_FD_1626_len_3579	806	5.58614
Unigene_FD_1627_len_3543	1002	7.01512
Unigene_FD_1628_len_470	22	1.16108
Unigene_FD_1629_len_732	36	1.21992
Unigene_FD_1630_len_303	12	0.982375
Unigene_FD_1631_len_810	68	2.08239
Unigene_FD_1633_len_326	16	1.21742
Unigene_FD_1634_len_1010	66	1.62092
Unigene_FD_1635_len_578	28	1.20162
Unigene_FD_1636_len_3073	756	6.10236
Unigene_FD_1638_len_376	82	5.40959
Unigene_FD_1639_len_1255	480	9.48716
Unigene_FD_1640_len_485	22	1.12517
Unigene_FD_1644_len_1027	346	8.35688
Unigene_FD_1645_len_1653	606	9.09366
Unigene_FD_1646_len_556	24	1.07072
Unigene_FD_1647_len_687	46	1.66089
Unigene_FD_1648_len_369	14	0.94111
Unigene_FD_1649_len_319	78	6.06517
Unigene_FD_1650_len_650	30	1.14484
Unigene_FD_1651_len_1607	514	7.93389
Unigene_FD_1652_len_1348	444	8.17018
Unigene_FD_1653_len_1183	90	1.88711
Unigene_FD_1654_len_460	18	0.970629
Unigene_FD_1655_len_878	358	10.1141
Unigene_FD_1656_len_1107	360	8.06666
Unigene_FD_1657_len_2013	712	8.77354
Unigene_FD_1658_len_776	214	6.84055
Unigene_FD_1659_len_428	30	1.73867
Unigene_FD_1660_len_540	198	9.09516
Unigene_FD_1662_len_491	16	0.808309
Unigene_FD_1663_len_715	78	2.706
Unigene_FD_1665_len_386	14	0.899662
Unigene_FD_1666_len_367	12	0.811062
Unigene_FD_1667_len_541	38	1.74231
Unigene_FD_1668_len_847	62	1.81571
Unigene_FD_1669_len_876	328	9.28771
Unigene_FD_1670_len_443	26	1.45582
Unigene_FD_1671_len_1975	664	8.33949
Unigene_FD_1672_len_426	26	1.51392
Unigene_FD_1673_len_516	20	0.961433
Unigene_FD_1674_len_703	264	9.3151
Unigene_FD_1675_len_835	296	8.79314
Unigene_FD_1676_len_374	24	1.59176
Unigene_FD_1678_len_1408	688	12.1206
Unigene_FD_1679_len_3496	720	5.10858
Unigene_FD_1680_len_2227	924	10.2918
Unigene_FD_1681_len_918	46	1.24295
Unigene_FD_1682_len_576	114	4.90932
Unigene_FD_1684_len_436	14	0.79649
Unigene_FD_1685_len_668	32	1.18826
Unigene_FD_1686_len_1081	82	1.8816
Unigene_FD_1687_len_931	44	1.17231
Unigene_FD_1688_len_371	66	4.41274
Unigene_FD_1690_len_317	10	0.782491
Unigene_FD_1692_len_364	20	1.36291
Unigene_FD_1693_len_365	20	1.35918
Unigene_FD_1695_len_344	92	6.63389
Unigene_FD_1696_len_565	28	1.22927
Unigene_FD_1697_len_767	44	1.42297
Unigene_FD_1699_len_410	18	1.089
Unigene_FD_1700_len_469	24	1.26934
Unigene_FD_1701_len_1381	542	9.73519
Unigene_FD_1702_len_622	36	1.43566
Unigene_FD_1704_len_702	386	13.6392
Unigene_FD_1706_len_403	22	1.35412
Unigene_FD_1707_len_618	166	6.66282
Unigene_FD_1708_len_649	44	1.68169
Unigene_FD_1709_len_2476	796	7.97446
Unigene_FD_1710_len_1658	406	6.07408
Unigene_FD_1711_len_1471	612	10.3199
Unigene_FD_1712_len_3126	864	6.85588
Unigene_FD_1714_len_1090	428	9.73993
Unigene_FD_1715_len_380	102	6.65818
Unigene_FD_1716_len_1183	394	8.26133
Unigene_FD_1717_len_769	1514	48.8358
Unigene_FD_1718_len_480	258	13.3327
Unigene_FD_1719_len_439	824	46.5588
Unigene_FD_1721_len_666	32	1.19183
Unigene_FD_1722_len_698	1446	51.3868
Unigene_FD_1723_len_500	20	0.992199
Unigene_FD_1724_len_573	1010	43.7225
Unigene_FD_1725_len_524	516	24.4263
Unigene_FD_1726_len_380	20	1.30552
Unigene_FD_1728_len_399	16	0.994686
Unigene_FD_1729_len_381	22	1.43231
Unigene_FD_1730_len_567	24	1.04995
Unigene_FD_1731_len_2392	1032	10.7018
Unigene_FD_1733_len_1039	3300	78.7838
Unigene_FD_1734_len_892	2696	74.9711
Unigene_FD_1735_len_1657	654	9.79025
Unigene_FD_1736_len_1153	3394	73.0165
Unigene_FD_1737_len_510	38	1.84821
Unigene_FD_1738_len_478	18	0.934078
Unigene_FD_1739_len_1365	122	2.217
Unigene_FD_1740_len_406	42	2.56603
Unigene_FD_1742_len_414	16	0.958646
Unigene_FD_1743_len_453	20	1.09514
Unigene_FD_1744_len_316	18	1.41294
Unigene_FD_1745_len_405	24	1.46992
Unigene_FD_1748_len_646	1542	59.2094
Unigene_FD_1750_len_515	46	2.21559
Unigene_FD_1751_len_417	20	1.18969
Unigene_FD_1752_len_635	30	1.17189
Unigene_FD_1753_len_380	20	1.30552
Unigene_FD_1755_len_1438	4100	70.7235
Unigene_FD_1756_len_1104	74	1.66265
Unigene_FD_1757_len_1023	2698	65.4192
Unigene_FD_1758_len_524	30	1.42013
Unigene_FD_1759_len_367	12	0.811062
Unigene_FD_1760_len_532	28	1.30552
Unigene_FD_1762_len_377	20	1.31591
Unigene_FD_1763_len_1181	2962	62.212
Unigene_FD_1764_len_870	52	1.4826
Unigene_FD_1765_len_328	14	1.05875
Unigene_FD_1766_len_307	18	1.45436
Unigene_FD_1767_len_314	14	1.10595
Unigene_FD_1768_len_334	18	1.33679
Unigene_FD_1769_len_568	26	1.13544
Unigene_FD_1770_len_697	42	1.4947
Unigene_FD_1771_len_724	1390	47.6228
Unigene_FD_1772_len_601	44	1.816
Unigene_FD_1773_len_771	2310	74.3184
Unigene_FD_1775_len_415	20	1.19542
Unigene_FD_1776_len_610	22	0.894606
Unigene_FD_1777_len_2264	1144	12.534
Unigene_FD_1778_len_900	1358	37.4279
Unigene_FD_1779_len_530	22	1.02964
Unigene_FD_1780_len_804	36	1.11067
Unigene_FD_1781_len_851	1966	57.305
Unigene_FD_1782_len_646	2040	78.3315
Unigene_FD_1783_len_531	44	2.0554
Unigene_FD_1785_len_642	1650	63.7511
Unigene_FD_1787_len_888	58	1.62014
Unigene_FD_1788_len_366	14	0.948824
Unigene_FD_1789_len_448	26	1.43957
Unigene_FD_1790_len_964	3030	77.9658
Unigene_FD_1792_len_652	32	1.21742
Unigene_FD_1793_len_421	184	10.8411
Unigene_FD_1794_len_2259	5742	63.0501
Unigene_FD_1795_len_351	22	1.55473
Unigene_FD_1796_len_397	12	0.749772
Unigene_FD_1798_len_613	1488	60.2117
Unigene_FD_1799_len_3372	6994	51.449
Unigene_FD_1800_len_396	18	1.1275
Unigene_FD_1801_len_1571	2858	45.1258
Unigene_FD_1802_len_897	440	12.1674
Unigene_FD_1803_len_335	16	1.18472
Unigene_FD_1804_len_767	42	1.35829
Unigene_FD_1805_len_498	326	16.2378
Unigene_FD_1807_len_494	30	1.50637
Unigene_FD_1808_len_327	20	1.51712
Unigene_FD_1809_len_545	24	1.09233
Unigene_FD_1811_len_1228	118	2.38354
Unigene_FD_1813_len_1302	3464	65.9942
Unigene_FD_1814_len_896	2092	57.9152
Unigene_FD_1815_len_1120	82	1.81608
Unigene_FD_1816_len_604	20	0.821357
Unigene_FD_1817_len_542	18	0.823781
Unigene_FD_1818_len_1492	4246	70.5911
Unigene_FD_1819_len_1373	3536	63.8823
Unigene_FD_1820_len_1193	4426	92.0258
Unigene_FD_1821_len_989	70	1.75566
Unigene_FD_1822_len_672	48	1.77178
Unigene_FD_1824_len_351	18	1.27205
Unigene_FD_1825_len_2073	1052	12.588
Unigene_FD_1826_len_1206	134	2.75611
Unigene_FD_1827_len_743	46	1.5357
Unigene_FD_1828_len_484	20	1.025
Unigene_FD_1829_len_327	28	2.12397
Unigene_FD_1830_len_307	10	0.80798
Unigene_FD_1831_len_381	22	1.43231
Unigene_FD_1832_len_393	12	0.757404
Unigene_FD_1834_len_1034	3816	91.5433
Unigene_FD_1835_len_1536	5724	92.4373
Unigene_FD_1836_len_462	14	0.751666
Unigene_FD_1837_len_545	22	1.0013
Unigene_FD_1838_len_4279	1208	7.00267
Unigene_FD_1839_len_603	32	1.31635
Unigene_FD_1840_len_1250	492	9.76324
Unigene_FD_1842_len_531	34	1.58827
Unigene_FD_1843_len_4069	6950	42.3678
Unigene_FD_1844_len_976	60	1.5249
Unigene_FD_1845_len_542	24	1.09838
Unigene_FD_1848_len_1285	5208	100.533
Unigene_FD_1849_len_2187	6664	75.5831
Unigene_FD_1850_len_742	3154	105.438
Unigene_FD_1851_len_624	30	1.19255
Unigene_FD_1852_len_715	1728	59.9482
Unigene_FD_1853_len_1989	5002	62.3803
Unigene_FD_1854_len_435	16	0.912367
Unigene_FD_1855_len_534	32	1.48644
Unigene_FD_1856_len_703	46	1.62308
Unigene_FD_1857_len_1646	6494	97.8636
Unigene_FD_1858_len_1233	3790	76.2456
Unigene_FD_1859_len_1660	146	2.18164
Unigene_FD_1860_len_2885	5548	47.7012
Unigene_FD_1861_len_1061	572	13.3727
Unigene_FD_1862_len_672	38	1.40266
Unigene_FD_1863_len_410	14	0.846999
Unigene_FD_1864_len_725	42	1.43698
Unigene_FD_1865_len_315	14	1.10244
Unigene_FD_1866_len_893	1640	45.5545
Unigene_FD_1869_len_2305	5470	58.8647
Unigene_FD_1870_len_452	26	1.42683
Unigene_FD_1873_len_895	2734	75.773
Unigene_FD_1874_len_1553	4754	75.9323
Unigene_FD_1875_len_453	20	1.09514
Unigene_FD_1877_len_1369	4772	86.4641
Unigene_FD_1878_len_630	46	1.81116
Unigene_FD_1879_len_370	14	0.938566
Unigene_FD_1880_len_512	1616	78.2907
Unigene_FD_1881_len_625	34	1.34939
Unigene_FD_1882_len_767	3106	100.449
Unigene_FD_1883_len_541	20	0.917004
Unigene_FD_1884_len_498	24	1.19542
Unigene_FD_1886_len_994	52	1.29764
Unigene_FD_1887_len_418	30	1.78026
Unigene_FD_1889_len_1713	5320	77.0359
Unigene_FD_1890_len_953	32	0.832906
Unigene_FD_1891_len_924	2428	65.1802
Unigene_FD_1892_len_1504	5518	91.0065
Unigene_FD_1894_len_889	66	1.84154
Unigene_FD_1895_len_1465	80	1.35454
Unigene_FD_1897_len_308	10	0.805356
Unigene_FD_1898_len_347	18	1.28671
Unigene_FD_1899_len_625	30	1.19064
Unigene_FD_1900_len_409	26	1.57684
Unigene_FD_1902_len_520	48	2.28969
Unigene_FD_1903_len_552	20	0.898731
Unigene_FD_1904_len_880	1436	40.4772
Unigene_FD_1906_len_1306	2758	52.3829
Unigene_FD_1907_len_304	10	0.815953
Unigene_FD_1908_len_337	12	0.883263
Unigene_FD_1909_len_1154	66	1.41866
Unigene_FD_1910_len_344	12	0.86529
Unigene_FD_1911_len_1655	148	2.21821
Unigene_FD_1912_len_467	18	0.95608
Unigene_FD_1913_len_1082	1792	41.0818
Unigene_FD_1914_len_1080	84	1.92928
Unigene_FD_1915_len_693	42	1.50333
Unigene_FD_1916_len_441	20	1.12494
Unigene_FD_1917_len_368	20	1.3481
Unigene_FD_1918_len_658	34	1.28172
Unigene_FD_1919_len_420	32	1.8899
Unigene_FD_1921_len_875	2136	60.5525
Unigene_FD_1922_len_866	1110	31.7939
Unigene_FD_1923_len_974	1674	42.632
Unigene_FD_1924_len_414	34	2.03712
Unigene_FD_1925_len_543	550	25.1247
Unigene_FD_1926_len_497	24	1.19783
Unigene_FD_1927_len_2066	942	11.3099
Unigene_FD_1928_len_595	24	1.00054
Unigene_FD_1929_len_656	1332	50.3662
Unigene_FD_1930_len_666	32	1.19183
Unigene_FD_1931_len_1432	110	1.90541
Unigene_FD_1932_len_414	16	0.958646
Unigene_FD_1933_len_3679	722	4.86795
Unigene_FD_1934_len_3244	4298	32.8643
Unigene_FD_1935_len_1322	3308	62.0687
Unigene_FD_1937_len_652	22	0.836978
Unigene_FD_1938_len_634	1010	39.5158
Unigene_FD_1939_len_605	50	2.05
Unigene_FD_1940_len_664	22	0.821851
Unigene_FD_1941_len_532	20	0.932518
Unigene_FD_1942_len_687	36	1.29982
Unigene_FD_1943_len_2841	4666	40.7392
Unigene_FD_1944_len_622	24	0.957105
Unigene_FD_1945_len_2015	3132	38.5554
Unigene_FD_1946_len_612	952	38.5855
Unigene_FD_1947_len_1279	1794	34.7929
Unigene_FD_1948_len_453	14	0.7666
Unigene_FD_1949_len_614	32	1.29277
Unigene_FD_1951_len_1910	3386	43.9736
Unigene_FD_1952_len_1342	3102	57.3361
Unigene_FD_1953_len_302	10	0.821357
Unigene_FD_1954_len_1729	3608	51.7619
Unigene_FD_1956_len_793	1712	53.5512
Unigene_FD_1957_len_443	18	1.00788
Unigene_FD_1958_len_462	14	0.751666
Unigene_FD_1959_len_422	14	0.822914
Unigene_FD_1960_len_2344	2610	27.6199
Unigene_FD_1961_len_501	22	1.08924
Unigene_FD_1962_len_563	1176	51.8129
Unigene_FD_1963_len_1048	66	1.56215
Unigene_FD_1964_len_1434	3484	60.2654
Unigene_FD_1965_len_462	40	2.14762
Unigene_FD_1966_len_843	50	1.47123
Unigene_FD_1967_len_2002	1266	15.6859
Unigene_FD_1968_len_340	14	1.02138
Unigene_FD_1969_len_386	22	1.41375
Unigene_FD_1970_len_507	26	1.27205
Unigene_FD_1971_len_381	18	1.17189
Unigene_FD_1972_len_383	18	1.16577
Unigene_FD_1973_len_766	48	1.55436
Unigene_FD_1975_len_1343	2848	52.6021
Unigene_FD_1976_len_501	28	1.38631
Unigene_FD_1977_len_452	20	1.09757
Unigene_FD_1978_len_762	36	1.17189
Unigene_FD_1979_len_403	18	1.10791
Unigene_FD_1980_len_1190	3072	64.0343
Unigene_FD_1981_len_891	2564	71.3804
Unigene_FD_1982_len_673	1654	60.962
Unigene_FD_1983_len_620	34	1.36027
Unigene_FD_1984_len_1158	1954	41.8557
Unigene_FD_1986_len_969	32	0.819153
Unigene_FD_1987_len_1927	1054	13.5674
Unigene_FD_1988_len_429	20	1.15641
Unigene_FD_1989_len_319	18	1.39965
Unigene_FD_1990_len_390	24	1.52646
Unigene_FD_1991_len_767	1846	59.7001
Unigene_FD_1992_len_411	342	20.6406
Unigene_FD_1993_len_376	48	3.16659
Unigene_FD_1994_len_634	42	1.64323
Unigene_FD_1995_len_1292	74	1.42072
Unigene_FD_1996_len_645	1468	56.4553
Unigene_FD_1997_len_653	24	0.911668
Unigene_FD_1998_len_701	2494	88.2505
Unigene_FD_2000_len_2609	1410	13.4055
Unigene_FD_2001_len_1468	102	1.72351
Unigene_FD_2003_len_1274	86	1.67443
Unigene_FD_2004_len_610	20	0.813278
Unigene_FD_2005_len_306	16	1.29699
Unigene_FD_2006_len_1033	202	4.85054
Unigene_FD_2007_len_726	220	7.51666
Unigene_FD_2008_len_484	20	1.025
Unigene_FD_2009_len_585	28	1.18725
Unigene_FD_2010_len_401	28	1.73202
Unigene_FD_2012_len_1276	2604	50.6208
Unigene_FD_2013_len_496	26	1.30026
Unigene_FD_2014_len_419	24	1.42081
Unigene_FD_2015_len_1030	2216	53.3668
Unigene_FD_2016_len_1161	2470	52.772
Unigene_FD_2017_len_2203	680	7.65655
Unigene_FD_2019_len_425	18	1.05056
Unigene_FD_2020_len_1305	2982	56.6808
Unigene_FD_2021_len_673	40	1.47429
Unigene_FD_2022_len_746	1982	65.9028
Unigene_FD_2023_len_459	30	1.62124
Unigene_FD_2024_len_554	56	2.50736
Unigene_FD_2025_len_446	20	1.11233
Unigene_FD_2026_len_414	24	1.43797
Unigene_FD_2027_len_748	62	2.05603
Unigene_FD_2029_len_909	42	1.1461
Unigene_FD_2030_len_533	30	1.39615
Unigene_FD_2031_len_466	32	1.70335
Unigene_FD_2032_len_304	456	37.2075
Unigene_FD_2033_len_850	84	2.45131
Unigene_FD_2034_len_1180	122	2.56458
Unigene_FD_2035_len_420	20	1.18119
Unigene_FD_2037_len_483	20	1.02712
Unigene_FD_2038_len_1334	12116	225.29
Unigene_FD_2039_len_398	18	1.12183
Unigene_FD_2040_len_605	26	1.066
Unigene_FD_2041_len_479	2096	108.541
Unigene_FD_2042_len_639	38	1.4751
Unigene_FD_2043_len_933	7296	193.973
Unigene_FD_2044_len_439	5188	293.139
Unigene_FD_2045_len_383	5334	345.456
Unigene_FD_2046_len_333	10	0.744894
Unigene_FD_2047_len_887	28	0.783021
Unigene_FD_2048_len_372	24	1.60032
Unigene_FD_2049_len_2193	12480	141.161
Unigene_FD_2050_len_544	5786	263.826
Unigene_FD_2051_len_408	26	1.58071
Unigene_FD_2052_len_462	7058	378.947
Unigene_FD_2054_len_1399	20358	360.958
Unigene_FD_2055_len_399	6260	389.171
Unigene_FD_2056_len_770	36	1.15971
Unigene_FD_2057_len_491	16	0.808309
Unigene_FD_2058_len_1300	22460	428.554
Unigene_FD_2059_len_1067	11846	275.389
Unigene_FD_2060_len_506	8182	401.095
Unigene_FD_2061_len_1607	1010	15.5899
Unigene_FD_2063_len_979	58	1.46955
Unigene_FD_2064_len_803	8584	265.163
Unigene_FD_2065_len_443	24	1.34384
Unigene_FD_2066_len_423	18	1.05553
Unigene_FD_2067_len_534	48	2.22966
Unigene_FD_2068_len_1439	138	2.37879
Unigene_FD_2069_len_1856	14096	188.389
Unigene_FD_2070_len_384	20	1.29193
Unigene_FD_2071_len_1263	120	2.35677
Unigene_FD_2074_len_460	660	35.5897
Unigene_FD_2075_len_422	2106	123.79
Unigene_FD_2076_len_343	3506	253.546
Unigene_FD_2077_len_1562	2894	45.9575
Unigene_FD_2078_len_948	3034	79.3864
Unigene_FD_2079_len_418	24	1.42421
Unigene_FD_2080_len_1139	6466	140.816
Unigene_FD_2081_len_614	4646	187.694
Unigene_FD_2082_len_461	4592	247.081
Unigene_FD_2083_len_334	16	1.18826
Unigene_FD_2084_len_1016	82	2.00198
Unigene_FD_2086_len_1264	15940	312.81
Unigene_FD_2087_len_873	40	1.13654
Unigene_FD_2088_len_1903	20134	262.44
Unigene_FD_2089_len_426	20	1.16455
Unigene_FD_2090_len_441	34	1.9124
Unigene_FD_2091_len_1286	10544	203.378
Unigene_FD_2092_len_473	18	0.943952
Unigene_FD_2094_len_1393	16966	302.111
Unigene_FD_2095_len_750	6610	218.614
Unigene_FD_2096_len_661	40	1.50106
Unigene_FD_2097_len_386	3234	207.822
Unigene_FD_2098_len_809	5452	167.165
Unigene_FD_2099_len_404	8940	548.902
Unigene_FD_2100_len_631	26758	1051.87
Unigene_FD_2101_len_543	26056	1190.27
Unigene_FD_2102_len_1190	74596	1554.92
Unigene_FD_2103_len_1297	5948	113.755
Unigene_FD_2104_len_1306	71296	1354.13
Unigene_FD_2105_len_453	22	1.20466
Unigene_FD_2106_len_2218	692	7.73897
Unigene_FD_2107_len_1331	49098	915.007
Unigene_FD_2108_len_932	43416	1155.51
Unigene_FD_2109_len_858	26450	764.675
Unigene_FD_2110_len_443	2096	117.362
Unigene_FD_2111_len_463	19860	1063.99
Unigene_FD_2112_len_885	72	2.01803
Unigene_FD_2113_len_452	36	1.97562
Unigene_FD_2114_len_588	26	1.09682
Unigene_FD_2116_len_446	23916	1330.12
Unigene_FD_2117_len_703	48	1.69365
Unigene_FD_2118_len_398	18	1.12183
Unigene_FD_2119_len_534	26	1.20773
Unigene_FD_2120_len_1523	74278	1209.76
Unigene_FD_2122_len_744	16174	539.241
Unigene_FD_2124_len_1298	51932	992.428
Unigene_FD_2125_len_2005	590	7.29922
Unigene_FD_2127_len_539	38	1.74877
Unigene_FD_2129_len_766	22566	730.743
Unigene_FD_2130_len_719	35496	1224.59
Unigene_FD_2131_len_774	22148	709.794
Unigene_FD_2132_len_718	26	0.89823
Unigene_FD_2134_len_1019	59762	1454.75
Unigene_FD_2135_len_539	28	1.28857
Unigene_FD_2136_len_912	46	1.25113
Unigene_FD_2137_len_897	78	2.15695
Unigene_FD_2138_len_773	66038	2119.11
Unigene_FD_2139_len_637	24	0.934567
Unigene_FD_2141_len_1115	640420	14247.2
Unigene_FD_2142_len_567	28916	1265.01
Unigene_FD_2143_len_450	242	13.3396
Unigene_FD_2144_len_710	70	2.44556
Unigene_FD_2145_len_1206	107150	2203.86
Unigene_FD_2146_len_642	31632	1222.17
Unigene_FD_2147_len_605	44180	1811.38
Unigene_FD_2148_len_507	31412	1536.83
Unigene_FD_2149_len_595	30	1.25067
Unigene_FD_2150_len_1830	34246	464.192
Unigene_FD_2151_len_924	2830	75.9719
Unigene_FD_2152_len_1031	42	1.01048
Unigene_FD_2153_len_757	44	1.44177
Unigene_FD_2154_len_611	10934	443.891
Unigene_FD_2155_len_456	7322	398.294
Unigene_FD_2156_len_368	2068	139.393
Unigene_FD_2157_len_936	20838	552.229
Unigene_FD_2158_len_688	54	1.9469
Unigene_FD_2159_len_879	38	1.07234
Unigene_FD_2161_len_1504	1534	25.2998
Unigene_FD_2162_len_817	12978	394.026
Unigene_FD_2163_len_644	24	0.924409
Unigene_FD_2164_len_885	68	1.90592
Unigene_FD_2165_len_1177	370	7.79765
Unigene_FD_2166_len_364	16	1.09033
Unigene_FD_2167_len_532	20	0.932518
Unigene_FD_2168_len_639	14552	564.886
Unigene_FD_2169_len_896	32834	908.98
Unigene_FD_2170_len_1074	126670	2925.55
Unigene_FD_2171_len_1096	40142	908.505
Unigene_FD_2172_len_665	44	1.64123
Unigene_FD_2173_len_369	9506	639.014
Unigene_FD_2174_len_1048	42018	994.518
Unigene_FD_2175_len_1531	144	2.33306
Unigene_FD_2176_len_355	12	0.838478
Unigene_FD_2177_len_1856	1272	17
Unigene_FD_2178_len_666	103426	3852.07
Unigene_FD_2179_len_612	22	0.891682
Unigene_FD_2181_len_411	22	1.32776
Unigene_FD_2182_len_701	10226	361.848
Unigene_FD_2183_len_388	152	9.71741
Unigene_FD_2184_len_767	80	2.58722
Unigene_FD_2185_len_388	1690	108.042
Unigene_FD_2186_len_672	44	1.62414
Unigene_FD_2188_len_349	18	1.27934
Unigene_FD_2189_len_708	4006	140.351
Unigene_FD_2190_len_638	50	1.94396
Unigene_FD_2191_len_3850	1780	11.4683
Unigene_FD_2192_len_587	2394	101.164
Unigene_FD_2193_len_737	4008	134.896
Unigene_FD_2194_len_484	16	0.819999
Unigene_FD_2195_len_357	14	0.972744
Unigene_FD_2196_len_2513	246	2.42818
Unigene_FD_2198_len_621	58	2.31673
Unigene_FD_2199_len_813	4130	126.008
Unigene_FD_2200_len_815	4372	133.064
Unigene_FD_2202_len_715	21204	735.615
Unigene_FD_2203_len_582	76036	3240.67
Unigene_FD_2205_len_2136	10310	119.728
Unigene_FD_2206_len_664	30	1.12071
Unigene_FD_2207_len_675	3914	143.832
Unigene_FD_2208_len_304	24	1.95829
Unigene_FD_2210_len_789	3804	119.592
Unigene_FD_2212_len_1109	4458	99.712
Unigene_FD_2214_len_1190	2548	53.1118
Unigene_FD_2215_len_578	32	1.37329
Unigene_FD_2216_len_871	3846	109.529
Unigene_FD_2217_len_713	2118	73.6843
Unigene_FD_2218_len_491	1616	81.6392
Unigene_FD_2219_len_1123	4950	109.336
Unigene_FD_2220_len_324	20	1.53117
Unigene_FD_2221_len_409	1836	111.349
Unigene_FD_2222_len_2181	7506	85.3673
Unigene_FD_2223_len_691	30226	1085.03
Unigene_FD_2224_len_520	44	2.09888
Unigene_FD_2225_len_1158	5354	114.686
Unigene_FD_2226_len_641	2908	112.532
Unigene_FD_2227_len_1534	5740	92.8165
Unigene_FD_2228_len_683	2672	97.0408
Unigene_FD_2229_len_506	10256	502.766
Unigene_FD_2230_len_2294	6712	72.5767
Unigene_FD_2231_len_883	6040	169.674
Unigene_FD_2232_len_881	48	1.35146
Unigene_FD_2233_len_367	3386	228.855
Unigene_FD_2234_len_318	22	1.71607
Unigene_FD_2235_len_1769	8936	125.301
Unigene_FD_2236_len_469	46	2.4329
Unigene_FD_2237_len_983	68	1.71591
Unigene_FD_2239_len_491	1948	98.4116
Unigene_FD_2240_len_409	14	0.84907
Unigene_FD_2241_len_413	24	1.44145
Unigene_FD_2242_len_703	4238	149.536
Unigene_FD_2243_len_413	20	1.20121
Unigene_FD_2244_len_812	5008	152.984
Unigene_FD_2245_len_965	7598	195.304
Unigene_FD_2246_len_430	2316	133.601
Unigene_FD_2247_len_301	20	1.64817
Unigene_FD_2248_len_463	14	0.750042
Unigene_FD_2249_len_628	5412	213.765
Unigene_FD_2250_len_492	24	1.21
Unigene_FD_2251_len_642	28	1.08184
Unigene_FD_2252_len_655	44	1.66629
Unigene_FD_2253_len_309	2166	173.876
Unigene_FD_2254_len_591	52	2.1825
Unigene_FD_2255_len_774	42	1.34601
Unigene_FD_2256_len_642	56	2.16367
Unigene_FD_2257_len_712	5418	188.755
Unigene_FD_2258_len_1413	7078	124.253
Unigene_FD_2259_len_853	2428	70.6055
Unigene_FD_2260_len_747	21474	713.068
Unigene_FD_2262_len_1292	10746	206.311
Unigene_FD_2263_len_409	26	1.57684
Unigene_FD_2264_len_2296	10224	110.456
Unigene_FD_2265_len_654	48	1.82055
Unigene_FD_2266_len_1837	11334	153.043
Unigene_FD_2267_len_412	14	0.842887
Unigene_FD_2268_len_1019	3466	84.371
Unigene_FD_2269_len_766	42	1.36006
Unigene_FD_2270_len_590	246	10.3424
Unigene_FD_2271_len_486	22	1.12286
Unigene_FD_2272_len_1156	2816	60.4246
Unigene_FD_2273_len_855	3048	88.4275
Unigene_FD_2274_len_1148	90	1.94464
Unigene_FD_2275_len_796	74	2.30599
Unigene_FD_2276_len_562	34	1.50066
Unigene_FD_2277_len_931	74	1.97161
Unigene_FD_2278_len_634	32	1.25199
Unigene_FD_2279_len_639	4038	156.749
Unigene_FD_2280_len_1087	4506	102.825
Unigene_FD_2281_len_353	16	1.1243
Unigene_FD_2282_len_792	4020	125.904
Unigene_FD_2283_len_493	10698	538.263
Unigene_FD_2284_len_387	34	2.17925
Unigene_FD_2285_len_342	16	1.16047
Unigene_FD_2286_len_1263	7266	142.702
Unigene_FD_2288_len_470	2856	150.73
Unigene_FD_2290_len_411	18	1.08635
Unigene_FD_2291_len_397	34	2.12436
Unigene_FD_2292_len_438	34	1.9255
Unigene_FD_2293_len_996	5932	147.734
Unigene_FD_2294_len_443	16	0.895891
Unigene_FD_2295_len_1217	1200	24.4585
Unigene_FD_2296_len_1037	266	6.3627
Unigene_FD_2297_len_1313	1062	20.0631
Unigene_FD_2298_len_621	40	1.59774
Unigene_FD_2299_len_1903	5220	68.041
Unigene_FD_2300_len_1648	9972	150.094
Unigene_FD_2303_len_3399	2890	21.0904
Unigene_FD_2304_len_362	334	22.8864
Unigene_FD_2305_len_1057	1264	29.6627
Unigene_FD_2306_len_1196	82	1.70068
Unigene_FD_2307_len_539	20	0.920407
Unigene_FD_2310_len_788	6356	200.077
Unigene_FD_2311_len_789	52	1.6348
Unigene_FD_2312_len_950	714	18.6429
Unigene_FD_2313_len_335	12	0.888536
Unigene_FD_2314_len_411	22	1.32776
Unigene_FD_2315_len_460	170	9.16705
Unigene_FD_2316_len_789	602	18.926
Unigene_FD_2317_len_718	54	1.86555
Unigene_FD_2318_len_430	28	1.61521
Unigene_FD_2319_len_1282	548	10.6031
Unigene_FD_2320_len_335	18	1.3328
Unigene_FD_2321_len_507	28	1.3699
Unigene_FD_2322_len_845	86	2.52453
Unigene_FD_2323_len_529	1610	75.4934
Unigene_FD_2324_len_571	19440	844.498
Unigene_FD_2325_len_308	22	1.77178
Unigene_FD_2327_len_382	12	0.779214
Unigene_FD_2329_len_562	30	1.32411
Unigene_FD_2330_len_634	36	1.40848
Unigene_FD_2331_len_1667	5620	83.6256
Unigene_FD_2332_len_540	26	1.19431
Unigene_FD_2333_len_581	10992	469.288
Unigene_FD_2334_len_2485	9746	97.2834
Unigene_FD_2335_len_484	20	1.025
Unigene_FD_2336_len_1466	112	1.89506
Unigene_FD_2337_len_715	11128	386.056
Unigene_FD_2338_len_791	840	26.3416
Unigene_FD_2339_len_625	26	1.03189
Unigene_FD_2340_len_951	1194	31.1431
Unigene_FD_2341_len_429	404	23.3595
Unigene_FD_2342_len_394	112	7.05116
Unigene_FD_2343_len_628	36	1.42194
Unigene_FD_2344_len_424	22	1.28705
Unigene_FD_2345_len_443	26	1.45582
Unigene_FD_2346_len_1513	98	1.60667
Unigene_FD_2347_len_975	428	10.8887
Unigene_FD_2348_len_715	2786	96.6527
Unigene_FD_2349_len_1172	96	2.03181
Unigene_FD_2351_len_449	20	1.1049
Unigene_FD_2352_len_1062	942	22.0021
Unigene_FD_2353_len_697	42	1.4947
Unigene_FD_2354_len_336	82	6.05359
Unigene_FD_2355_len_388	440	28.1293
Unigene_FD_2356_len_449	348	19.2252
Unigene_FD_2358_len_607	36	1.47114
Unigene_FD_2359_len_2256	170	1.86917
Unigene_FD_2361_len_698	24	0.852893
Unigene_FD_2362_len_967	1238	31.7565
Unigene_FD_2363_len_1141	88	1.91309
Unigene_FD_2364_len_720	40	1.37805
Unigene_FD_2365_len_596	36	1.49829
Unigene_FD_2366_len_560	44	1.94896
Unigene_FD_2367_len_770	2902	93.4857
Unigene_FD_2368_len_1142	86	1.86798
Unigene_FD_2370_len_347	14	1.00078
Unigene_FD_2371_len_953	66	1.71787
Unigene_FD_2372_len_329	70	5.27765
Unigene_FD_2373_len_3070	2106	17.016
Unigene_FD_2374_len_1725	1208	17.3707
Unigene_FD_2375_len_702	3988	140.915
Unigene_FD_2376_len_471	7870	414.469
Unigene_FD_2377_len_374	22	1.45912
Unigene_FD_2378_len_3476	1752	12.5024
Unigene_FD_2379_len_837	766	22.7008
Unigene_FD_2380_len_430	24	1.38446
Unigene_FD_2381_len_418	14	0.830788
Unigene_FD_2382_len_301	18	1.48335
Unigene_FD_2383_len_991	11482	287.397
Unigene_FD_2384_len_442	14	0.785678
Unigene_FD_2385_len_891	92	2.56123
Unigene_FD_2386_len_832	70	2.08696
Unigene_FD_2387_len_397	994	62.1061
Unigene_FD_2388_len_359	13644	942.727
Unigene_FD_2389_len_969	60	1.53591
Unigene_FD_2390_len_1314	92	1.73673
Unigene_FD_2391_len_2188	1240	14.0577
Unigene_FD_2392_len_536	420	19.4367
Unigene_FD_2393_len_844	76	2.23362
Unigene_FD_2394_len_4866	2246	11.4492
Unigene_FD_2395_len_1059	1012	23.7041
Unigene_FD_2396_len_886	9616	269.215
Unigene_FD_2397_len_496	34	1.70034
Unigene_FD_2399_len_424	16	0.936037
Unigene_FD_2400_len_782	746	23.6631
Unigene_FD_2401_len_811	404	12.3566
Unigene_FD_2402_len_1108	1012	22.6558
Unigene_FD_2403_len_579	360	15.4228
Unigene_FD_2404_len_330	12	0.901999
Unigene_FD_2405_len_848	768	22.4649
Unigene_FD_2407_len_654	776	29.4322
Unigene_FD_2408_len_451	16	0.879999
Unigene_FD_2409_len_542	174	7.96322
Unigene_FD_2410_len_777	5480	174.944
Unigene_FD_2411_len_546	908	41.2508
Unigene_FD_2412_len_510	1086	52.82
Unigene_FD_2413_len_1038	84	2.00734
Unigene_FD_2414_len_1986	11008	137.489
Unigene_FD_2415_len_1103	848	19.0704
Unigene_FD_2416_len_436	20	1.13784
Unigene_FD_2417_len_615	38	1.53266
Unigene_FD_2418_len_1380	78	1.40202
Unigene_FD_2419_len_899	4442	122.562
Unigene_FD_2420_len_2250	2004	22.093
Unigene_FD_2422_len_393	18	1.13611
Unigene_FD_2423_len_931	52	1.38545
Unigene_FD_2424_len_1470	78	1.31618
Unigene_FD_2425_len_1270	3792	74.0633
Unigene_FD_2426_len_460	40	2.15695
Unigene_FD_2427_len_671	2128	78.6661
Unigene_FD_2428_len_1310	572	10.8309
Unigene_FD_2429_len_406	24	1.4663
Unigene_FD_2430_len_1504	1004	16.5586
Unigene_FD_2431_len_556	294	13.1163
Unigene_FD_2432_len_1130	880	19.3171
Unigene_FD_2434_len_503	26	1.28217
Unigene_FD_2435_len_3990	2134	13.2666
[truncated: 28,679 more rows]
