# Supplementary material for: De novo genome and transcriptome analyses provide insights into the biology of the trematode human parasite Fasciolopsis buski
Source: PLoS One. 2018 Oct 16;13(10):e0205570. doi: 10.1371/journal.pone.0205570 (PMC6191129; doi:10.1371/journal.pone.0205570)
Supplement: S7 Table — (XLS) [file pone.0205570.s009.xls]

## Sheet: Sheet1
Supplementary table S7: List of different kinases identified from F.buski transcriptome
Unigene id	Kinase id	E-value	Raw score	Level 1 class	Level 2 class	Level 3 class	Enzyme
Unigene_FD_178_len_659	967_hRYK_967	3e-60	189	TK	Ryk	RykEC	2.7.10.1
Unigene_FD_855_len_1117	2637_gMYLK_2637	3e-105	310	CAMK	MLCK	MLCK
Unigene_FD_1179_len_3149	1973_hPLK4_1973	2e-48	170	Other	PLK	SAKEC	2.7.1.37
Unigene_FD_1544_len_1187	2640_rCAMK4_2640	4e-60	194	CAMK	CAMK1	CAMK1
Unigene_FD_1559_len_4188	1925_hTTN_1925	2e-17	79.3	CAMK	MLCK	MLCKEC	2.7.11.1
Unigene_FD_2394_len_4866	23_hPDGFRb_23	1e-24	85.1	TK	PDGFR	PDGFREC	2.7.10.1
Unigene_FD_2442_len_1359	3004_mAURa_3004	1e-89	273	Other	AUR	AUREC	2.7.11.1
Unigene_FD_2508_len_2180	1842_hILK_1842	6e-72	233	TKL	MLK	ILKEC	2.7.11.1
Unigene_FD_2559_len_990	1048_hSTK33_1048	3e-26	101	CAMK	CAMK-Unique	CAMK-UniqueEC	2.7.11.1
Unigene_FD_2647_len_324	2693_mPKCe_2693	1e-29	104	AGC	PKC	EtaEC	2.7.11.13
Unigene_FD_2830_len_1782	2180_hMARK2_2180	3e-138	402	CAMK	CAMKL	MARKEC	2.7.1.37
Unigene_FD_3214_len_1484	2641_bPRKG1_2641	1e-115	341	AGC	PKG	PKG
Unigene_FD_3358_len_1365	1454_hROCK2_1454	9e-86	263	AGC	DMPK	ROCKEC	2.7.11.1
Unigene_FD_3381_len_2462	2600_mCSNK2A1_2600	0	477	CMGC	CK2	CK2
Unigene_FD_3406_len_2942	338_hACVR2B_338	3e-42	152	TKL	STKR	Type2EC	2.7.11.30
Unigene_FD_3778_len_2846	838_hROS1_838	2e-57	196	TK	Sev	SevEC	2.7.10.1
Unigene_FD_3903_len_1028	2394_hNRBP1_2394	2e-30	113	Other	NRBP	NRBP
Unigene_FD_4057_len_424	1511_hNEK11_1511	5e-10	51.2	Other	NEK	NEKEC	2.7.1.37
Unigene_FD_4318_len_4417	2661_mLCK_2661	1e-78	258	TK	Src	SrcB
Unigene_FD_4398_len_3311	1856_hRSK2_d1_1856	1e-101	319	AGC	RSK	RSK
Unigene_FD_4743_len_2742	1303_hERN2_1303	1e-31	122	Other	IRE	IREEC	2.7.11.1
Unigene_FD_4849_len_3131	3_hMASTL_3	1e-68	228	AGC	MAST	MASTLEC	2.7.11.1
Unigene_FD_4853_len_1138	744_hTTBK1_744	4e-148	420	CK1	TTBK	TTBKEC	2.7.11.1
Unigene_FD_4953_len_1697	1315_hNEK7_1315	1e-128	377	Other	NEK	NEKEC	2.7.11.1
Unigene_FD_5035_len_2430	348_hALK2_348	2e-81	261	TKL	STKR	Type1EC	2.7.11.30
Unigene_FD_5526_len_1860	583_hCDK2_583	9e-84	263	CMGC	CDK	CDC2EC	2.7.1.37
Unigene_FD_6342_len_1652	1725_hCAMK1_1725	7e-71	226	CAMK	CAMK1	CAMK1EC	2.7.11.17
Unigene_FD_6359_len_2200	1463_hHUNK_1463	3e-14	68.6	CAMK	CAMKL	HUNKEC	2.7.11.1
Unigene_FD_6453_len_1509	2646_bPKCa_2646	7e-51	172	AGC	PKC	Alpha
Unigene_FD_6660_len_3094	1259_hTNK2_1259	1e-66	221	TK	ACK	ACKEC	2.7.1.112
Unigene_FD_6802_len_3066	1679_hGRK4_1679	6e-44	157	AGC	GRK	GRKEC	2.7.11.16
Unigene_FD_6818_len_2219	2601_rCSNK2A1_2601	5e-135	400	CMGC	CK2	CK2
Unigene_FD_6936_len_5988	1226_hMAP3K9_1226	3e-59	204	TKL	MLK	MLKEC	2.7.1.37
Unigene_FD_6945_len_4167	345_hNLK_345	8e-89	287	CMGC	MAPK	nmoEC	2.7.1.37
Unigene_FD_7085_len_1907	1009_hChk2_1009	4e-93	287	CAMK	RAD53	RAD53EC	2.7.1.37
Unigene_FD_7442_len_4182	166_hDYRK3_166	2e-78	259	CMGC	DYRK	Dyrk2EC	2.7.12.1
Unigene_FD_7507_len_1958	145_hCLK2_145	3e-106	324	CMGC	CLK	CLKEC	2.7.1.112
Unigene_FD_7516_len_4719	1983_hFER_1983	9e-73	241	TK	Fer	Fer
Unigene_FD_7550_len_1819	1352_hSTK17B_1352	1e-66	217	CAMK	DAPK	DRAKEC	2.7.11.1
Unigene_FD_7770_len_3474	1421_hBRAF_1421	1e-121	374	TKL	RAF	RAF
Unigene_FD_7938_len_2236	2117_hPLK3_2117	4e-25	101	Other	PLK	PLK2EC	2.7.1.37
Unigene_FD_8034_len_2230	1025_hNEK10_1025	8e-96	297	Other	NEK	NEK
Unigene_FD_8098_len_1826	2029_hNEK1_2029	3e-130	382	Other	NEK	NEKEC	2.7.11.1
Unigene_FD_8230_len_2220	1031_hMPS1_1031	8e-51	175	Other	TTK	TTKEC	2.7.12.1
Unigene_FD_8287_len_618	1698_hCAMK1D_1698	2e-64	199	CAMK	CAMK1	CAMK1EC	2.7.1.123
Unigene_FD_8503_len_2970	426_hPIK3R4_426	9e-41	136	Other	VPS15	VPS15
Unigene_FD_8521_len_1390	156_hCDK8_156	0	488	CMGC	CDK	CDK8EC	2.7.11.22
Unigene_FD_8578_len_1725	2191_hMARK3_2191	1e-101	307	CAMK	CAMKL	MARKEC	2.7.11.1
Unigene_FD_8770_len_3135	2665_mPKAa_2665	5e-129	391	AGC	PKA	PKA
Unigene_FD_8785_len_1657	2621_mMAPKAPK2_2621	1e-75	109	CAMK	MAPKAPK	MAPKAPK
Unigene_FD_8920_len_2768	2169_hSTK4_2169	5e-128	385	STE	STE20	MSTEC	2.7.11.1
Unigene_FD_8921_len_503	2579_hSTK4_2579	2e-09	49.7	STE	STE20	MSTEC	2.7.11.1
Unigene_FD_8934_len_4234	510_hPFTK1_510	1e-114	360	CMGC	CDK	PFTAIREEC	2.7.11.22
Unigene_FD_8960_len_3105	1851_hRSK2_d1_1851	8e-127	385	AGC	RSK	RSK
Unigene_FD_8977_len_2070	980_hPHKG2_980	1e-103	317	CAMK	PHK	PHKEC	2.7.11.19
Unigene_FD_9035_len_2586	1576_hWNK4_1576	3e-52	180	Other	Wnk	WnkEC	2.7.11.1
Unigene_FD_9078_len_1084	1048_hSTK33_1048	3e-25	99	CAMK	CAMK-Unique	CAMK-UniqueEC	2.7.11.1
Unigene_FD_9079_len_3531	564_hCDK7_564	1e-83	271	CMGC	CDK	CDK7EC	2.7.11.22
Unigene_FD_9081_len_965	564_hCDK7_564	2e-08	49.7	CMGC	CDK	CDK7EC	2.7.11.22
Unigene_FD_9298_len_990	2615_mCSNK1A1_2615	5e-155	435	CK1	CK1	CK1-A
Unigene_FD_9446_len_2213	1891_hPDPK1_1891	3e-76	245	AGC	PDK1	PDK1EC	2.7.1.37
Unigene_FD_9793_len_4312	1784_hRIPK5_1784	2e-110	347	Other	Other-Unique	Other-UniqueEC	2.7.11.1
Unigene_FD_9847_len_2937	33_hPINK1_33	2e-15	74.3	Other	NKF2	NKF2EC	2.7.11.1
Unigene_FD_9892_len_1059	1685_hGRK5_1685	4e-62	198	AGC	GRK	GRKEC	2.7.11.16
Unigene_FD_9944_len_4016	1723_hRPS6KB2_1723	3e-99	315	AGC	RSK	p70EC	2.7.1.37
Unigene_FD_9985_len_1955	1758_hChk1_1758	1e-34	129	CAMK	CAMKL	CHK1EC	2.7.1.37
Unigene_FD_10237_len_1708	744_hTTBK1_744	3e-138	402	CK1	TTBK	TTBKEC	2.7.11.1
Unigene_FD_10250_len_3405	3017_mRPS6KB1_3017	1e-108	339	AGC	RSK	p70
Unigene_FD_10388_len_3162	1100_hCASK_1100	3e-112	347	CAMK	CASK	CASKEC	2001-02-07
Unigene_FD_10439_len_1521	2599_mCDC2_2599	1e-124	365	CMGC	CDK	CDC2
Unigene_FD_10860_len_984	2624_rCAMK2D_2624	2e-66	209	CAMK	CAMK2	CAMK2
Unigene_FD_10911_len_3102	2617_mMAP2K4_2617	9e-69	228	STE	STE7	MEK4
Unigene_FD_11123_len_2543	3025_mPRKAA1_3025	2e-121	366	CAMK	CAMKL	AMPK
Unigene_FD_11185_len_4067	2254_hPAK3_2254	8e-139	423	STE	STE20	PAKAEC	2.7.11.1
Unigene_FD_11245_len_1316	1725_hCAMK1_1725	1e-53	178	CAMK	CAMK1	CAMK1EC	2.7.11.17
Unigene_FD_11565_len_2706	358_hALK1_358	5e-91	289	TKL	STKR	Type1EC	2.7.11.30
Unigene_FD_11659_len_2284	2615_mCSNK1A1_2615	3e-131	390	CK1	CK1	CK1-A
Unigene_FD_11730_len_2355	2140_hPLK1_2140	7e-100	306	Other	PLK	PLK1EC	2.7.11.21
Unigene_FD_11821_len_2115	1792_hFRK_1792	3e-71	231	TK	Src	FrkEC	2.7.10.2
Unigene_FD_11858_len_2719	1202_hDAPK3_1202	1e-74	243	CAMK	DAPK	DAPKEC	2.7.11.1
Unigene_FD_12019_len_3354	2194_hFYN_2194	1e-111	347	TK	Src	SrcAEC	2.7.10.2
Unigene_FD_12100_len_1636	1607_hPSKH1_1607	1e-17	78.2	CAMK	PSK	PSKEC	2.7.1.37
Unigene_FD_12138_len_2714	2141_hMELK_2141	2e-73	239	CAMK	CAMKL	MELKEC	2.7.11.1
Unigene_FD_12395_len_3490	699_hFGFR4_699	4e-58	199	TK	FGFR	FGFREC	2.7.10.1
Unigene_FD_12398_len_2760	699_hFGFR4_699	4e-18	81.3	TK	FGFR	FGFREC	2.7.10.1
Unigene_FD_12407_len_4654	625_hPCTK1_625	1e-140	432	CMGC	CDK	PCTAIREEC	2.7.1.37
Unigene_FD_12502_len_1545	2349_hMAP3K7_2349	3e-33	113	TKL	MLK	TAK1EC	2.7.11.25
Unigene_FD_12503_len_1430	2349_hMAP3K7_2349	3e-33	113	TKL	MLK	TAK1EC	2.7.11.25
Unigene_FD_12628_len_1883	920_hINSR_920	8e-60	199	TK	InsR	InsR
Unigene_FD_12636_len_4072	3041_rIGF1R_3041	8e-32	123	TK	InsR	InsR
Unigene_FD_12638_len_2787	3041_rIGF1R_3041	2e-67	223	TK	InsR	InsR
Unigene_FD_12726_len_2280	2128_hAKT3_2128	3e-20	87	AGC	AKT	AKTEC	2.7.11.1
Unigene_FD_12773_len_2508	3019_rERK2_3019	7e-152	446	CMGC	MAPK	ERK1
Unigene_FD_12811_len_1467	246_hCDK9_246	7e-121	355	CMGC	CDK	CDK9
Unigene_FD_13006_len_1338	488_hCDK10_488	1e-150	429	CMGC	CDK	CDK10EC	2.7.1.37
Unigene_FD_13183_len_3384	2128_hAKT3_2128	1e-118	365	AGC	AKT	AKTEC	2.7.11.1
Unigene_FD_13195_len_3038	348_hALK2_348	4e-24	100	TKL	STKR	Type1EC	2.7.11.30
Unigene_FD_13200_len_2759	2604_rp38a_2604	1e-96	282	CMGC	MAPK	p38
Unigene_FD_13385_len_4069	76_hHIPK1_76	9e-128	397	CMGC	DYRK	HIPKEC	2.7.11.1
Unigene_FD_13609_len_6660	746_hTTBK1_746	8e-82	269	CK1	TTBK	TTBKEC	2.7.11.1
Unigene_FD_13705_len_2496	1051_hMAP3K1_1051	1e-73	240	STE	STE11	MEKK1EC	2.7.11.25
Unigene_FD_13829_len_1195	3004_mAURa_3004	2e-113	332	Other	AUR	AUREC	2.7.11.1
Unigene_FD_13915_len_3672	724_hFGFR2_724	6e-84	272	TK	FGFR	FGFREC	2.7.1.112
Unigene_FD_13931_len_4520	1259_hTNK2_1259	3e-64	217	TK	ACK	ACKEC	2.7.1.112
Unigene_FD_14062_len_3994	1367_hMKK7_1367	2e-80	262	STE	STE7	MEK7
Unigene_FD_14123_len_2950	2254_hPAK3_2254	3e-97	305	STE	STE20	PAKAEC	2.7.11.1
Unigene_FD_14147_len_2149	2663_mPKAb_2663	2e-113	342	AGC	PKA	PKA
Unigene_FD_14388_len_3267	576_hCDKL2_576	3e-141	426	CMGC	CDKL	CDKLEC	2.7.1.37
Unigene_FD_14478_len_3730	519_hGSK3a_519	2e-78	257	CMGC	GSK	GSKEC	2.7.11.26
Unigene_FD_14518_len_3068	261_hJNK3_261	6e-130	395	CMGC	MAPK	JNKEC	2.7.1.37
Unigene_FD_14817_len_2699	14_hHRI_14	7e-11	54.3	Other	PEK	HRIEC	2011-02-07
Unigene_FD_14819_len_884	18_hGCN2_d2_18	6e-13	63.2	Other	PEK	GCN2EC	2.7.11.1
Unigene_FD_14886_len_6764	2637_gMYLK_2637	2e-84	276	CAMK	MLCK	MLCK
Unigene_FD_14977_len_3205	2275_hPAK7_2275	9e-111	343	STE	STE20	PAKBEC	2.7.1.37
Unigene_FD_14978_len_2920	2300_hPAK4_2300	2e-12	63.5	STE	STE20	PAKBEC	2.7.1.37
Unigene_FD_15074_len_3228	2653_rPKCb1_2653	4e-135	408	AGC	PKC	Alpha
Unigene_FD_15294_len_2232	699_hFGFR4_699	2e-76	246	TK	FGFR	FGFREC	2.7.10.1
Unigene_FD_15336_len_1653	361_hTGFbR1_361	4e-104	314	TKL	STKR	Type1
Unigene_FD_15345_len_4518	2254_hPAK3_2254	1e-130	404	STE	STE20	PAKAEC	2.7.11.1
Unigene_FD_15505_len_1785	1186_hULK2_1186	3e-67	218	Other	ULK	ULKEC	2.7.11.1
Unigene_FD_15627_len_6264	2645_mABL1_2645	2e-115	364	TK	ABL	ABL
Unigene_FD_15702_len_2623	246_hCDK9_246	2e-101	316	CMGC	CDK	CDK9
Unigene_FD_15918_len_3494	666_hLRRK1_666	7e-22	92	TKL	LRRK	LRRKEC	2.7.11.1
Unigene_FD_15928_len_5129	3018_rROCK1_3018	1e-84	276	AGC	DMPK	ROCK
Unigene_FD_15929_len_728	3018_rROCK1_3018	5e-20	81.6	AGC	DMPK	ROCK
Unigene_FD_16136_len_2344	760_hCSNK1A1L_760	4e-145	427	CK1	CK1	CK1-AEC	2.7.11.1
Unigene_FD_16192_len_3360	428_hPITSLREa_428	6e-155	462	CMGC	CDK	PITSLRE
Unigene_FD_16223_len_4883	2180_hMARK2_2180	4e-108	341	CAMK	CAMKL	MARKEC	2.7.1.37
Unigene_FD_16559_len_2995	338_hACVR2B_338	7e-87	278	TKL	STKR	Type2EC	2.7.11.30
Unigene_FD_16571_len_4809	2038_hSNRK_2038	4e-136	419	CAMK	CAMKL	SNRKEC	2.7.11.1
Unigene_FD_16810_len_8454	1432_hARAF_1432	2e-20	90.5	TKL	RAF	RAFEC	2.7.1.37
Unigene_FD_16905_len_2496	180_hERK7_180	2e-116	354	CMGC	MAPK	ERK7EC	2.7.11.24
Unigene_FD_17082_len_2355	1066_hMKK4_1066	3e-119	360	STE	STE7	MEK4EC	2.7.12.2
Unigene_FD_17250_len_3029	1775_hNEK9_1775	8e-15	70.9	Other	NEK	NEKEC	2.7.11.1
Unigene_FD_17398_len_2759	2470_hCSK_2470	2e-65	217	TK	Csk	CskEC	2.7.10.2
Unigene_FD_17532_len_2125	137_hPRPF4B_137	2e-158	460	CMGC	DYRK	PRP4EC	2.7.1.37
Unigene_FD_17583_len_1371	137_hPRPF4B_137	4e-134	389	CMGC	DYRK	PRP4EC	2.7.1.37
Unigene_FD_17600_len_3265	2287_hNIM1_2287	5e-84	270	CAMK	CAMKL	NIM1EC	2.7.11.1
Unigene_FD_17604_len_3039	919_hLATS1_919	3e-77	251	AGC	NDR	NDR
Unigene_FD_17708_len_2956	2546_hTESK2_2546	4e-25	102	TKL	LISK	TESKEC	2.7.12.1
Unigene_FD_17851_len_4115	2180_hMARK2_2180	1e-27	110	CAMK	CAMKL	MARKEC	2.7.1.37
Unigene_FD_18061_len_5321	53_hSRPK2_53	5e-83	274	CMGC	SRPK	SRPKEC	2.7.11.1
Unigene_FD_18118_len_5118	934_hIGF1R_934	2e-44	161	TK	InsR	InsREC	2.7.10.1
Unigene_FD_18148_len_1272	1367_hMKK7_1367	7e-37	132	STE	STE7	MEK7
Unigene_FD_18149_len_1039	1367_hMKK7_1367	2e-37	132	STE	STE7	MEK7
Unigene_FD_18220_len_3925	11_hPEK_11	2e-30	120	Other	PEK	PEKEC	2.7.11.1
Unigene_FD_18234_len_1849	1340_hGRK1_1340	1e-23	96.7	AGC	GRK	GRK
Unigene_FD_18255_len_3716	1481_hSLK_1481	4e-103	325	STE	STE20	SLKEC	2.7.11.1
Unigene_FD_18578_len_2948	2202_hFYN_2202	7e-85	271	TK	Src	SrcAEC	2.7.10.2
Unigene_FD_18632_len_4222	1592_hDCAMKL3_1592	8e-101	320	CAMK	DCAMKL	DCAMKLEC	2.7.11.1
Unigene_FD_18790_len_2467	987_hPTK7_987	1e-64	214	TK	CCK4	CCK4
Unigene_FD_19020_len_1666	574_hCCRK_574	3e-110	269	CMGC	CDK	CCRKEC	2.7.11.22
Unigene_FD_19070_len_3781	173_hDYRK2_173	4e-137	407	CMGC	DYRK	Dyrk2EC	2.7.1.112
Unigene_FD_19164_len_3485	2665_mPKAa_2665	2e-144	434	AGC	PKA	PKA
Unigene_FD_19310_len_4924	1193_hDAPK1_1193	5e-51	179	CAMK	DAPK	DAPKEC	2.7.11.1
Unigene_FD_19350_len_3956	150_hCLK2_150	3e-145	442	CMGC	CLK	CLKEC	2.7.1.112
Unigene_FD_19351_len_3217	150_hCLK2_150	1e-151	453	CMGC	CLK	CLKEC	2.7.1.112
Unigene_FD_19352_len_2289	2157_hPASK_2157	1e-51	177	CAMK	CAMKL	PASKEC	2.7.11.1
Unigene_FD_19413_len_2714	959_hC9orf96_959	1e-25	104	Other	Other-Unique	Other-Unique
Unigene_FD_19418_len_3276	814_hOXSR1_814	2e-93	297	STE	STE20	FRAYEC	2.7.11.1
Unigene_FD_19480_len_3978	2335_hSTK25_2335	4e-113	353	STE	STE20	YSKEC	2.7.11.1
Unigene_FD_19507_len_2569	1119_hVRK1_1119	7e-61	204	CK1	VRK	VRK
Unigene_FD_19918_len_1919	307_hMEK1_307	5e-85	267	STE	STE7	MEK1EC	2.7.12.2
Unigene_FD_19953_len_3987	331_hSTK38L_331	3e-133	409	AGC	NDR	NDREC	2.7.11.1
Unigene_FD_19989_len_1344	99_hPDIK1L_99	8e-06	41.6	Other	NKF4	NKF4EC	2.7.11.1
Unigene_FD_20026_len_2180	683_hTLK2_683	4e-115	348	Other	TLK	TLKEC	2.7.11.1
Unigene_FD_20029_len_1377	683_hTLK2_683	8e-138	397	Other	TLK	TLKEC	2.7.11.1
Unigene_FD_20030_len_590	683_hTLK2_683	2e-10	53.9	Other	TLK	TLKEC	2.7.11.1
Unigene_FD_20043_len_4422	2146_hPIM1_2146	1e-68	229	CAMK	PIM	PIMEC	2.7.11.1
Unigene_FD_20226_len_1117	2141_hMELK_2141	2e-22	55.5	CAMK	CAMKL	MELKEC	2.7.11.1
Unigene_FD_20230_len_599	1800_hFES_1800	3e-09	50.4	TK	Fer	FerEC	2.7.10.2
Unigene_FD_20251_len_674	2141_hMELK_2141	6e-14	55.5	CAMK	CAMKL	MELKEC	2.7.11.1
Unigene_FD_20369_len_2039	1367_hMKK7_1367	2e-56	190	STE	STE7	MEK7
Unigene_FD_20400_len_6421	1536_hHER4_1536	8e-69	231	TK	EGFR	EGFREC	2.7.10.1
Unigene_FD_20601_len_7374	798_hNPR2_798	5e-57	198	RGC	RGC	RGCEC	4.6.1.2
Unigene_FD_20642_len_4323	1166_hCSNK1G3_1166	5e-151	457	CK1	CK1	CK1-GEC	2.7.11.1
Unigene_FD_20677_len_4354	2641_bPRKG1_2641	1e-103	328	AGC	PKG	PKG
Unigene_FD_20700_len_4051	173_hDYRK2_173	1e-96	310	CMGC	DYRK	Dyrk2EC	2.7.1.112
Unigene_FD_20704_len_3250	1529_hMAP3K4_1529	4e-41	149	STE	STE11	MEKK4EC	2.7.11.25
Unigene_FD_20705_len_874	1330_hMAP3K3_1330	2e-14	66.6	STE	STE11	MEKK2EC	2.7.1.37
Unigene_FD_21017_len_3765	1711_hFAK1_1711	7e-85	274	TK	FAK	FAKEC	2.7.1.112
Unigene_FD_21022_len_3126	404_hERK1_404	8e-113	209	CMGC	MAPK	ERK1EC	2.7.1.37
Unigene_FD_21328_len_4247	2592_rGSK3b_2592	0	478	CMGC	GSK	GSK
Unigene_FD_21455_len_2581	2318_hSgK494_2318	1e-33	92.4	AGC	RSK	RSK
Unigene_FD_21481_len_3920	2191_hMARK3_2191	1e-123	382	CAMK	CAMKL	MARKEC	2.7.11.1
Unigene_FD_22134_len_5677	110_hDYRK1B_110	4e-134	419	CMGC	DYRK	Dyrk1EC	2.7.12.1
Unigene_FD_22324_len_4917	1653_hADRBK2_1653	0	470	AGC	GRK	BARKEC	2.7.11.15
Unigene_FD_22366_len_6269	2218_hTEC_2218	2e-64	211	TK	Tec	TecEC	2.7.10.2
Unigene_FD_22411_len_690	345_hNLK_345	6e-12	58.9	CMGC	MAPK	nmoEC	2.7.1.37
Unigene_FD_22459_len_5069	345_hNLK_345	4e-108	343	CMGC	MAPK	nmoEC	2.7.1.37
Unigene_FD_22581_len_1687	1473_hCAMK2D_1473	2e-91	281	CAMK	CAMK2	CAMK2EC	2.7.1.123
Unigene_FD_22597_len_5012	421_hCDK6_421	2e-74	248	CMGC	CDK	CDK4EC	2.7.11.22
Unigene_FD_22738_len_3996	2287_hNIM1_2287	2e-48	171	CAMK	CAMKL	NIM1EC	2.7.11.1
Unigene_FD_22776_len_3438	674_hICK_674	3e-121	281	CMGC	RCK	RCKEC	2.7.11.22
Unigene_FD_22778_len_3171	674_hICK_674	2e-121	281	CMGC	RCK	RCKEC	2.7.11.22
Unigene_FD_23014_len_3582	2592_rGSK3b_2592	3e-114	356	CMGC	GSK	GSK
Unigene_FD_23064_len_3175	288_hSCYL2_288	2e-10	58.2	Other	SCY1	SCY1
Unigene_FD_23251_len_4528	760_hCSNK1A1L_760	4e-128	397	CK1	CK1	CK1-AEC	2.7.11.1
Unigene_FD_23278_len_1658	553_hMUSK_553	4e-29	79.3	TK	Musk	MuskEC	2.7.10.1
Unigene_FD_23279_len_365	1318_hEPHA2_1318	1e-10	52.8	TK	Eph	EphEC	2.7.10.1
Unigene_FD_23511_len_4285	1186_hULK2_1186	6e-73	242	Other	ULK	ULKEC	2.7.11.1
Unigene_FD_23658_len_1977	562_hCDKL1_562	1e-124	370	CMGC	CDKL	CDKLEC	2.7.11.22
Unigene_FD_23963_len_7011	1536_hHER4_1536	3e-69	233	TK	EGFR	EGFREC	2.7.10.1
Unigene_FD_23964_len_5828	1536_hHER4_1536	2e-69	233	TK	EGFR	EGFREC	2.7.10.1
Unigene_FD_24193_len_9151	884_hMAST3_884	2e-133	418	AGC	MAST	MASTEC	2.7.11.1
Unigene_FD_24224_len_7381	795_hULK4_795	6e-75	250	Other	ULK	ULK
Unigene_FD_24430_len_5328	2641_bPRKG1_2641	2e-64	218	AGC	PKG	PKG
Unigene_FD_24541_len_5282	2403_hSTK36_2403	3e-124	387	Other	ULK	FusedEC	2.7.11.1
Unigene_FD_24567_len_4003	307_hMEK1_307	1e-93	244	STE	STE7	MEK1EC	2.7.12.2
Unigene_FD_24722_len_2675	2257_hPAK1_2257	1e-106	328	STE	STE20	PAKAEC	2.7.1.37
Unigene_FD_24889_len_552	853_hSTK16_853	2e-13	62	Other	NAK	NAKEC	2.7.11.1
Unigene_FD_24892_len_5086	1363_hSTK11_1363	2e-36	137	CAMK	CAMKL	LKBEC	2.7.11.1
Unigene_FD_25623_len_1381	616_hCAMKK2_616	1e-19	84	Other	CAMKK	MetaEC	2.7.1.37
Unigene_FD_25624_len_1284	616_hCAMKK2_616	1e-19	84	Other	CAMKK	MetaEC	2.7.1.37
Unigene_FD_25627_len_828	654_hCAMKK1_654	1e-17	75.5	Other	CAMKK	MetaEC	2.7.1.37
Unigene_FD_25931_len_3994	625_hPCTK1_625	4e-109	343	CMGC	CDK	PCTAIREEC	2.7.1.37
Unigene_FD_26013_len_2902	2636_mULK3_2636	7e-80	258	Other	ULK	ULK
Unigene_FD_26180_len_5028	607_hCDK5_607	5e-74	246	CMGC	CDK	CDK5EC	2.7.11.22
Unigene_FD_26215_len_4787	2248_hMARK4_2248	1e-105	334	CAMK	CAMKL	MARKEC	2.7.11.1
Unigene_FD_26535_len_2468	1043_hCSNK1A1_1043	1e-98	306	CK1	CK1	CK1-AEC	2001-02-07
Unigene_FD_26579_len_505	699_hFGFR4_699	4e-24	92	TK	FGFR	FGFREC	2.7.10.1
Unigene_FD_26581_len_319	2067_hFGFR1_2067	1e-22	85.1	TK	FGFR	FGFREC	2.7.10.1
Unigene_FD_26681_len_6271	113_hDYRK1A_113	1e-123	390	CMGC	DYRK	Dyrk1EC	2.7.12.1
Unigene_FD_26742_len_4817	3031_mFAK1_3031	1e-09	56.2	TK	FAK	FAK
Unigene_FD_26803_len_6459	1466_hMAP3K5_1466	4e-87	284	STE	STE11	ASKEC	2.7.11.25
Unigene_FD_26840_len_6549	607_hCDK5_607	2e-70	233	CMGC	CDK	CDK5EC	2.7.11.22
Unigene_FD_26841_len_6396	607_hCDK5_607	1e-119	287	CMGC	CDK	CDK5EC	2.7.11.22
Unigene_FD_26879_len_6597	18_hGCN2_d2_18	1e-45	166	Other	PEK	GCN2EC	2.7.11.1
Unigene_FD_27162_len_5518	4_hCDC7_4	6e-24	101	Other	CDC7	CDC7EC	2.7.11.1
Unigene_FD_27993_len_1918	2662_bPKAb_2662	3e-112	337	AGC	PKA	PKA
Unigene_FD_28015_len_1690	2601_rCSNK2A1_2601	2e-19	84.3	CMGC	CK2	CK2
Unigene_FD_28231_len_1518	985_hLIMK1_985	2e-65	211	TKL	LISK	LIMKEC	2.7.1.37
Unigene_FD_28451_len_1000	2284_hBRSK1_2284	3e-115	288	CAMK	CAMKL	BRSKEC	2.7.11.1
Unigene_FD_28582_len_607	1971_hPLK4_1971	9e-67	204	Other	PLK	SAKEC	2.7.1.37
Unigene_FD_28997_len_1488	2220_hQSK_2220	3e-103	309	CAMK	CAMKL	QIK
Unigene_FD_29435_len_817	791_hGAK_791	8e-103	300	Other	NAK	NAKEC	2.7.11.1
Unigene_FD_29590_len_995	1751_hPKD1_1751	3e-119	344	CAMK	PKD	PKD
Unigene_FD_30506_len_907	2515_hTBCK_2515	2e-22	89.4	Other	TBCK	TBCK
Unigene_FD_30532_len_558	1751_hPKD1_1751	6e-14	63.2	CAMK	PKD	PKD
Unigene_FD_31048_len_437	1869_hRSK4_d1_1869	5e-18	73.6	AGC	RSK	RSKEC	2.7.11.1
Unigene_FD_31297_len_458	955_hLTK_955	3e-11	55.1	TK	Alk	AlkEC	2.7.1.112
Unigene_FD_31492_len_687	785_hROR2_785	2e-48	159	TK	Ror	RorEC	2.7.10.1
Unigene_FD_31601_len_764	2613_mINSR_2613	8e-17	72.8	TK	InsR	InsR
Unigene_FD_31757_len_905	967_hRYK_967	9e-09	50.4	TK	Ryk	RykEC	2.7.10.1
Unigene_FD_31934_len_551	2632_rPKCg_2632	3e-11	55.8	AGC	PKC	Alpha
Unigene_FD_32781_len_668	884_hMAST3_884	7e-19	78.2	AGC	MAST	MASTEC	2.7.11.1
Unigene_FD_33447_len_401	43_hKIT_43	2e-08	46.2	TK	PDGFR	PDGFREC	2.7.10.1
Unigene_FD_37391_len_743	2653_rPKCb1_2653	3e-24	94.4	AGC	PKC	Alpha
Unigene_FD_37935_len_333	553_hMUSK_553	5e-15	64.7	TK	Musk	MuskEC	2.7.10.1
Unigene_FD_40690_len_721	2633_mEGFR_2633	7e-74	224	TK	EGFR	EGFR
