# Supplementary material for: De novo genome and transcriptome analyses provide insights into the biology of the trematode human parasite Fasciolopsis buski
Source: PLoS One. 2018 Oct 16;13(10):e0205570. doi: 10.1371/journal.pone.0205570 (PMC6191129; doi:10.1371/journal.pone.0205570)
Supplement: S8 Table — (XLS) [file pone.0205570.s010.xls]

## Sheet: Sheet1
Supplementary table S7: List of different protease and protease inhibitors identified from F.buski transcriptome
Unigene id	MEROPS id	E-value	Raw score	MEROPS unit
Aspartic
Unigene_FD_40712_len_447	MER035747	2e-06	48.5	A01A	14
Unigene_FD_6570_len_1664	MER080861	0	609	A01A
Unigene_FD_22977_len_6289	MER282526	2e-24	110	A01A
Unigene_FD_12270_len_2184	MER016568	3e-07	45.1	A02A
Unigene_FD_31969_len_534	MER201398	1e-07	49.7	A02A
Unigene_FD_38208_len_578	MER225230	2e-06	47	A02A
Unigene_FD_12415_len_331	MER200446	2e-10	56.6	A02X
Unigene_FD_27749_len_4711	MER226357	5e-11	65.1	A02X
Unigene_FD_34777_len_413	MER180587	6e-09	53.5	A11X
Unigene_FD_17196_len_1853	MER119160	4e-168	493	A22A
Unigene_FD_14846_len_1783	MER031166	9e-92	204	A22B
Unigene_FD_14849_len_2015	MER184751	6e-26	113	A22B
Unigene_FD_4676_len_2505	MER219964	5e-67	229	A22B
Unigene_FD_7332_len_1927	MER196842	2e-49	124	A28
Cysteine
Unigene_FD_7775_len_3731	MER005730	2e-14	74.3	74.3	81
Unigene_FD_23656_len_1307	MER000635	2e-115	343	C01A
Unigene_FD_7047_len_1395	MER004102	2e-42	154	C01A
Unigene_FD_11070_len_1153	MER012030	6e-90	276	C01A
Unigene_FD_14260_len_1289	MER016129	1e-125	370	C01A
Unigene_FD_18636_len_1729	MER158388	3e-98	230	C01A
Unigene_FD_5794_len_1385	MER158389	2e-155	447	C01A
Unigene_FD_10112_len_1606	MER159438	3e-99	305	C01A
Unigene_FD_22367_len_1127	MER172453	2e-126	370	C01A
Unigene_FD_7517_len_2884	MER099210	8e-152	454	C02A
Unigene_FD_32640_len_316	MER241627	2e-31	115	C02A
Unigene_FD_19573_len_2566	MER347879	2e-102	239	C02A
Unigene_FD_15380_len_2618	MER347891	2e-65	224	C02A
Unigene_FD_20353_len_3161	MER347898	1e-134	413	C02A
Unigene_FD_13130_len_1117	MER347965	4e-32	125	C02A
Unigene_FD_6251_len_1087	MER347978	3e-48	169	C02A
Unigene_FD_17962_len_2851	MER348277	2e-131	404	C02A
Unigene_FD_10039_len_1250	MER053964	6e-52	178	C12
Unigene_FD_6269_len_2193	MER185277	3e-87	281	C12
Unigene_FD_11721_len_1677	MER185278	3e-72	235	C12
Unigene_FD_4463_len_1067	MER254357	1e-59	167	C12
Unigene_FD_3113_len_381	MER079655	4e-57	183	C13
Unigene_FD_13143_len_1368	MER169324	6e-131	385	C13
Unigene_FD_13144_len_1367	MER185327	7e-41	150	C13
Unigene_FD_13153_len_686	MER253825	3e-44	154	C14A
Unigene_FD_4168_len_1426	MER317885	2e-98	301	C14A
Unigene_FD_11629_len_1597	MER318032	1e-99	307	C14A
Unigene_FD_24719_len_894	MER292675	2e-49	167	C15
Unigene_FD_6761_len_3880	MER035785	1e-83	288	C19
Unigene_FD_29870_len_1392	MER056659	1e-39	151	C19
Unigene_FD_9607_len_5611	MER103974	2e-69	246	C19
Unigene_FD_25279_len_1193	MER166025	4e-31	125	C19
Unigene_FD_19372_len_2953	MER185431	3e-67	240	C19
Unigene_FD_28962_len_871	MER225503	2e-14	75.1	C19
Unigene_FD_17617_len_2216	MER226203	2e-19	94	C19
Unigene_FD_7015_len_2449	MER241114	5e-28	120	C19
Unigene_FD_26490_len_3217	MER253766	3e-151	459	C19
Unigene_FD_7373_len_1997	MER253778	5e-77	253	C19
Unigene_FD_9450_len_1943	MER253783	8e-148	439	C19
Unigene_FD_19128_len_5656	MER254146	3e-101	338	C19
Unigene_FD_11831_len_1655	MER268603	7e-06	48.1	C19
Unigene_FD_18613_len_1249	MER271714	2e-27	117	C19
Unigene_FD_23626_len_3143	MER278168	2e-27	122	C19
Unigene_FD_11994_len_2868	MER285796	2e-178	527	C19
Unigene_FD_16609_len_3265	MER285826	3e-157	486	C19
Unigene_FD_5149_len_2817	MER285854	4e-27	117	C19
Unigene_FD_29001_len_570	MER285980	5e-65	212	C19
Unigene_FD_18080_len_4893	MER285986	3e-68	207	C19
Unigene_FD_21135_len_4152	MER285992	2e-23	106	C19
Unigene_FD_18634_len_4996	MER286047	0	505	C19
Unigene_FD_12942_len_2547	MER286066	1e-126	314	C19
Unigene_FD_10672_len_3430	MER286167	2e-83	176	C19
Unigene_FD_18884_len_2508	MER293598	3e-147	297	C19
Unigene_FD_32256_len_516	MER293999	3e-08	52.4	C19
Unigene_FD_12388_len_2483	MER065772	4e-118	374	C26
Unigene_FD_23387_len_3056	MER253799	3e-95	306	C26
Unigene_FD_17527_len_7455	MER260723	2e-169	576	C26
Unigene_FD_16926_len_2493	MER295850	2e-08	58.9	C26
Unigene_FD_21309_len_2072	MER148627	2e-07	55.8	C44
Unigene_FD_13572_len_3019	MER185689	7e-155	468	C44
Unigene_FD_29106_len_896	MER306275	3e-23	98.6	C46
Unigene_FD_6739_len_3241	MER285800	9e-95	307	C48
Unigene_FD_15614_len_2004	MER306586	2e-62	193	C48
Unigene_FD_17471_len_1679	MER306783	1e-35	134	C48
Unigene_FD_9752_len_4805	MER185921	5e-89	294	C50
Unigene_FD_13704_len_3109	MER185951	4e-78	265	C54
Unigene_FD_23326_len_2654	MER310527	7e-101	322	C54
Unigene_FD_2131_len_774	MER124031	4e-47	107	C56
Unigene_FD_7311_len_713	MER257376	8e-24	95.1	C56
Unigene_FD_19666_len_3933	MER186326	5e-123	389	C64
Unigene_FD_9717_len_1199	MER317365	2e-121	359	C65
Unigene_FD_20334_len_1887	MER186397	1e-91	288	C78
Unigene_FD_17274_len_563	MER286014	2e-39	138	C78
Unigene_FD_13732_len_1993	MER318745	1e-22	99	C78
Unigene_FD_7628_len_2899	MER322019	3e-106	334	C83
Unigene_FD_23187_len_2122	MER259282	6e-63	210	C85B
Unigene_FD_1352_len_1022	MER253816	7e-85	259	C86
Unigene_FD_17774_len_1139	MER322193	1e-80	250	C86
Unigene_FD_17237_len_1838	MER171808	6e-61	211	C95
Unigene_FD_24590_len_2065	MER323900	1e-58	199	C97
Unigene_FD_16279_len_1929	MER324126	5e-42	152	C97
Simple peptidase inhibitors
Unigene_FD_1848_len_1285	MER038511	5e-06	47.8	I01	138
Unigene_FD_28324_len_936	MER253813	3e-24	97.1	I01
Unigene_FD_5730_len_404	MER021736	5e-17	73.9	I02
Unigene_FD_1740_len_406	MER022881	8e-16	70.9	I02
Unigene_FD_3001_len_1536	MER029612	2e-09	58.2	I02
Unigene_FD_4201_len_1042	MER142963	1e-08	54.7	I02
Unigene_FD_20249_len_428	MER143315	3e-11	58.5	I02
Unigene_FD_32549_len_329	MER186720	3e-15	68.6	I02
Unigene_FD_8854_len_588	MER225576	1e-12	63.5	I02
Unigene_FD_13552_len_6820	MER253720	2e-24	103	I02
Unigene_FD_19389_len_2606	MER253728	8e-22	94.4	I02
Unigene_FD_16569_len_3807	MER286076	1e-18	86.3	I02
Unigene_FD_15947_len_1204	MER286149	6e-18	80.9	I02
Unigene_FD_2111_len_463	MER297510	3e-20	83.2	I02
Unigene_FD_10063_len_801	MER297670	3e-13	65.9	I02
Unigene_FD_12386_len_3395	MER332072	1e-06	55.8	I02
Unigene_FD_9906_len_1454	MER018680	4e-57	199	I04
Unigene_FD_27005_len_307	MER023838	4e-06	46.6	I04
Unigene_FD_10897_len_1681	MER135501	1e-47	115	I04
Unigene_FD_9927_len_1551	MER253759	9e-49	176	I04
Unigene_FD_9767_len_1537	MER183677	3e-08	54.7	I08
Unigene_FD_28262_len_1266	MER167855	9e-55	186	I21
Unigene_FD_22047_len_1937	MER045024	2e-06	50.4	I25A
Unigene_FD_30761_len_479	MER117218	8e-07	47.4	I25A
Unigene_FD_27956_len_447	MER290629	2e-47	154	I25A
Unigene_FD_12070_len_585	MER043102	2e-06	46.6	I29
Unigene_FD_13278_len_1756	MER056555	5e-13	69.3	I29
Unigene_FD_6941_len_2104	MER065270	7e-07	51.2	I29
Unigene_FD_28049_len_1686	MER167048	7e-34	127	I32
Unigene_FD_38651_len_828	MER253732	9e-39	137	I32
Unigene_FD_5725_len_706	MER311306	7e-45	150	I32
Unigene_FD_12994_len_3292	MER253804	0	608	I39
Unigene_FD_1323_len_488	MER253805	2e-81	246	I39
Unigene_FD_2936_len_660	MER285952	8e-67	228	I39
Unigene_FD_9427_len_5713	MER330376	4e-16	87.8	I39
Unigene_FD_180_len_1159	MER330528	8e-08	57	I39
Unigene_FD_8851_len_1410	MER112911	7e-16	79	I43
Unigene_FD_36305_len_517	MER112912	2e-10	59.3	I43
Unigene_FD_13984_len_6044	MER113218	2e-07	56.2	I43
Unigene_FD_38106_len_375	MER145788	5e-11	59.7	I43
Unigene_FD_31262_len_658	MER149009	2e-15	74.3	I43
Unigene_FD_1196_len_811	MER149016	4e-10	60.5	I43
Unigene_FD_1065_len_652	MER149545	3e-16	75.1	I43
Unigene_FD_6359_len_2200	MER156570	2e-07	53.9	I43
Unigene_FD_4079_len_855	MER156571	4e-08	54.3	I43
Unigene_FD_3633_len_2533	MER156700	8e-11	65.1	I43
Unigene_FD_30670_len_664	MER156756	1e-15	73.2	I43
Unigene_FD_20570_len_4617	MER157307	8e-10	63.2	I43
Unigene_FD_36054_len_602	MER166917	2e-07	51.2	I43
Unigene_FD_28728_len_2440	MER183294	5e-09	59.3	I43
Unigene_FD_16193_len_4446	MER183367	1e-18	89.4	I43
Unigene_FD_12750_len_3587	MER183435	2e-16	81.6	I43
Unigene_FD_2336_len_1466	MER199438	4e-11	64.7	I43
Unigene_FD_3667_len_6170	MER199724	1e-31	127	I43
Unigene_FD_3436_len_3965	MER200159	9e-24	105	I43
Unigene_FD_20502_len_7209	MER200160	1e-14	79.3	I43
Unigene_FD_33803_len_933	MER200201	1e-27	109	I43
Unigene_FD_44645_len_307	MER200207	3e-11	59.3	I43
Unigene_FD_2158_len_688	MER200214	3e-27	106	I43
Unigene_FD_4649_len_1247	MER200229	8e-14	72	I43
Unigene_FD_14886_len_6764	MER200252	1e-25	110	I43
Unigene_FD_35548_len_748	MER200290	2e-06	48.1	I43
Unigene_FD_39059_len_652	MER201254	2e-21	90.9	I43
Unigene_FD_11893_len_1076	MER201508	7e-17	80.5	I43
Unigene_FD_37037_len_439	MER201906	7e-08	49.7	I43
Unigene_FD_35391_len_589	MER201918	1e-11	62.8	I43
Unigene_FD_10682_len_1819	MER201921	3e-31	124	I43
Unigene_FD_4827_len_1198	MER205459	1e-37	137	I43
Unigene_FD_12730_len_1439	MER206404	1e-32	122	I43
Unigene_FD_9276_len_1576	MER207086	2e-13	71.2	I43
Unigene_FD_28777_len_1928	MER207447	5e-08	55.8	I43
Unigene_FD_29355_len_2021	MER218086	2e-07	53.5	I43
Unigene_FD_35575_len_409	MER218099	2e-10	58.2	I43
Unigene_FD_37643_len_632	MER218113	1e-26	103	I43
Unigene_FD_17166_len_3640	MER218118	1e-06	52.4	I43
Unigene_FD_43852_len_405	MER218152	7e-13	64.7	I43
Unigene_FD_35698_len_781	MER218351	2e-65	206	I43
Unigene_FD_34912_len_394	MER218673	9e-10	56.2	I43
Unigene_FD_4540_len_2104	MER218733	6e-09	58.9	I43
Unigene_FD_9966_len_3317	MER218961	5e-06	49.7	I43
Unigene_FD_29762_len_921	MER268875	1e-07	52.4	I43
Unigene_FD_19712_len_1741	MER285799	3e-48	171	I51
Unigene_FD_4358_len_1676	MER045428	3e-12	68.6	I63
Unigene_FD_18185_len_3278	MER145821	2e-13	71.2	I63
Unigene_FD_16869_len_659	MER146344	8e-06	45.8	I63
Unigene_FD_11293_len_1845	MER146450	1e-13	71.2	I63
Unigene_FD_3047_len_638	MER147198	7e-12	62.4	I63
Unigene_FD_18656_len_3637	MER148042	2e-11	67	I63
Unigene_FD_2637_len_2748	MER148458	2e-23	100	I63
Unigene_FD_11161_len_2695	MER148600	6e-11	64.3	I63
Unigene_FD_23526_len_696	MER148636	6e-07	49.3	I63
Unigene_FD_1776_len_610	MER150049	7e-10	56.6	I63
Unigene_FD_13272_len_1868	MER156507	3e-21	93.2	I63
Unigene_FD_44248_len_310	MER156695	4e-10	55.5	I63
Unigene_FD_17782_len_4573	MER156696	1e-40	153	I63
Unigene_FD_2607_len_456	MER156935	2e-15	72.8	I63
Unigene_FD_36201_len_403	MER156973	2e-08	52	I63
Unigene_FD_11824_len_1763	MER158013	8e-06	48.1	I63
Unigene_FD_12940_len_3692	MER182924	6e-17	84.3	I63
Unigene_FD_37140_len_800	MER183439	3e-10	59.7	I63
Unigene_FD_20117_len_4387	MER183655	8e-12	66.6	I63
Unigene_FD_1931_len_1432	MER224935	1e-27	110	I63
Unigene_FD_33920_len_326	MER240972	6e-16	72	I63
Unigene_FD_17150_len_2655	MER241174	6e-06	49.7	I63
Unigene_FD_25565_len_7382	MER253808	2e-40	150	I63
Unigene_FD_28845_len_1369	MER253821	3e-42	153	I63
Unigene_FD_31004_len_1431	MER253822	1e-21	92.4	I63
Unigene_FD_16866_len_2933	MER254027	1e-06	52.8	I63
Unigene_FD_18981_len_2391	MER254028	3e-13	72.4	I63
Unigene_FD_10437_len_3565	MER254029	6e-24	105	I63
Unigene_FD_1842_len_531	MER254654	8e-12	62.8	I63
Unigene_FD_34391_len_509	MER268403	2e-08	52.4	I63
Unigene_FD_23863_len_909	MER268415	7e-15	72.8	I63
Unigene_FD_43087_len_467	MER268446	2e-18	79.7	I63
Unigene_FD_3081_len_865	MER269258	2e-06	47.8	I63
Unigene_FD_15926_len_1866	MER269319	1e-10	62.8	I63
Unigene_FD_25039_len_820	MER269419	6e-06	47.4	I63
Unigene_FD_38990_len_430	MER269876	5e-24	94	I63
Unigene_FD_20891_len_2353	MER278016	6e-06	49.7	I63
Unigene_FD_31218_len_768	MER278031	6e-17	77.8	I63
Unigene_FD_25195_len_9116	MER278038	4e-26	112	I63
Unigene_FD_14812_len_2842	MER278191	8e-13	71.2	I63
Unigene_FD_15480_len_2556	MER278274	2e-12	68.9	I63
Unigene_FD_28741_len_1602	MER278557	1e-29	116	I63
Unigene_FD_23963_len_7011	MER279510	1e-10	66.6	I63
Unigene_FD_430_len_762	MER285810	1e-80	245	I63
Unigene_FD_38963_len_361	MER285811	1e-26	101	I63
Unigene_FD_28485_len_2413	MER285812	2e-73	243	I63
Unigene_FD_36392_len_489	MER285813	4e-62	194	I63
Unigene_FD_21699_len_4643	MER285815	5e-26	110	I63
Unigene_FD_20075_len_1994	MER285816	5e-07	52.8	I63
Unigene_FD_6922_len_2397	MER285901	8e-16	77.4	I63
Unigene_FD_25038_len_6698	MER285970	9e-33	133	I63
Unigene_FD_7455_len_973	MER331625	1e-06	50.1	I63
Unigene_FD_9381_len_1829	MER245604	1e-42	119	I87
Unigene_FD_16846_len_1032	MER268069	3e-63	206	I87
Unigene_FD_5851_len_2421	MER280279	4e-08	56.6	I87
Unigene_FD_19442_len_3748	MER300498	2e-50	178	I93
Metallo
Unigene_FD_4134_len_1986	MER253753	5e-114	348	M01	126
Unigene_FD_28834_len_2240	MER285829	3e-77	254	M01
Unigene_FD_3562_len_2361	MER286132	5e-141	426	M01
Unigene_FD_15397_len_3586	MER286144	7e-139	434	M01
Unigene_FD_24048_len_925	MER187719	5e-80	261	M03A
Unigene_FD_6784_len_2757	MER199135	5e-104	337	M03A
Unigene_FD_11190_len_3003	MER264990	0	607	M03A
Unigene_FD_13147_len_1520	MER148579	2e-47	172	M08
Unigene_FD_2984_len_769	MER165345	2e-15	58.2	M08
Unigene_FD_13148_len_1447	MER179868	4e-15	78.2	M08
Unigene_FD_28889_len_779	MER187893	1e-38	145	M08
Unigene_FD_3300_len_1151	MER187895	6e-16	55.5	M08
Unigene_FD_13146_len_2282	MER187902	8e-96	313	M08
Unigene_FD_10837_len_2220	MER288212	4e-76	137	M08
Unigene_FD_3299_len_1302	MER288219	3e-14	75.9	M08
Unigene_FD_33931_len_343	MER188024	8e-67	204	M10A
Unigene_FD_29125_len_1091	MER331959	3e-32	130	M10A
Unigene_FD_16131_len_6647	MER298399	7e-125	395	M12A
Unigene_FD_29811_len_2013	MER356443	9e-49	172	M12A
Unigene_FD_561_len_709	MER053571	6e-20	92.4	M12B
Unigene_FD_36629_len_348	MER102814	7e-24	93.6	M12B
Unigene_FD_3120_len_1815	MER225650	5e-12	68.6	M12B
Unigene_FD_19758_len_4644	MER226071	1e-15	82	M12B
Unigene_FD_17404_len_3154	MER253714	3e-82	271	M12B
Unigene_FD_16134_len_4692	MER253793	4e-94	310	M12B
Unigene_FD_13022_len_4075	MER257881	2e-28	126	M12B
Unigene_FD_28833_len_3449	MER286127	2e-77	263	M12B
Unigene_FD_32221_len_543	MER286128	1e-15	74.7	M12B
Unigene_FD_5422_len_951	MER053345	4e-07	53.9	M13
Unigene_FD_9785_len_2910	MER103797	7e-06	52.8	M13
Unigene_FD_17300_len_7298	MER256380	8e-09	60.8	M13
Unigene_FD_18082_len_5892	MER263582	2e-06	52.8	M13
Unigene_FD_4416_len_3348	MER289063	0	815	M13
Unigene_FD_9478_len_1885	MER339336	3e-154	469	M13
Unigene_FD_8110_len_2226	MER308382	9e-147	436	M14A
Unigene_FD_32836_len_1231	MER233622	5e-126	375	M14B
Unigene_FD_7785_len_5351	MER382607	2e-147	463	M14B
Unigene_FD_26200_len_1014	MER254133	5e-54	180	M14D
Unigene_FD_7812_len_2159	MER308599	6e-70	230	M14D
Unigene_FD_35040_len_457	MER332122	1e-11	65.5	M14D
Unigene_FD_2235_len_1769	MER137694	2e-147	431	M16B
Unigene_FD_28036_len_1761	MER179867	2e-86	274	M16B
Unigene_FD_15597_len_3231	MER188964	0	575	M16C
Unigene_FD_26722_len_1846	MER188965	7e-23	74.3	M16C
Unigene_FD_15240_len_2375	MER173211	0	531	M17
Unigene_FD_22426_len_1765	MER286120	0	576	M17
Unigene_FD_20285_len_3308	MER189140	0	576	M18
Unigene_FD_13279_len_1943	MER285968	1e-122	376	M20A
Unigene_FD_18372_len_1967	MER286108	2e-166	491	M20A
Unigene_FD_23316_len_1958	MER189507	5e-84	176	M22
Unigene_FD_14901_len_1160	MER253736	2e-55	187	M22
Unigene_FD_13483_len_781	MER269512	2e-15	72.4	M22
Unigene_FD_5220_len_1102	MER285836	2e-165	471	M22
Unigene_FD_16774_len_2843	MER136976	9e-07	53.9	M23B
Unigene_FD_22479_len_2056	MER145526	6e-06	51.6	M23B
Unigene_FD_6083_len_1557	MER156008	2e-06	52	M23B
Unigene_FD_12533_len_5293	MER156203	7e-06	52.8	M23B
Unigene_FD_12727_len_2686	MER156356	4e-08	58.9	M23B
Unigene_FD_14025_len_2849	MER156703	1e-06	54.7	M23B
Unigene_FD_24774_len_7609	MER156981	2e-24	110	M23B
Unigene_FD_19163_len_3945	MER157003	3e-16	84	M23B
Unigene_FD_7125_len_3809	MER157029	1e-06	53.1	M23B
Unigene_FD_16509_len_2856	MER157071	6e-08	58.2	M23B
Unigene_FD_19483_len_3866	MER157205	1e-10	67.8	M23B
Unigene_FD_10110_len_4532	MER157538	9e-20	68.2	M23B
Unigene_FD_6072_len_1680	MER157721	5e-06	51.2	M23B
Unigene_FD_19370_len_3473	MER157969	2e-06	53.5	M23B
Unigene_FD_18151_len_2689	MER183663	4e-07	55.1	M23B
Unigene_FD_2646_len_1501	MER194226	1e-06	53.1	M23B
Unigene_FD_8341_len_2510	MER229210	3e-07	56.6	M23B
Unigene_FD_2602_len_2293	MER229211	5e-09	61.2	M23B
Unigene_FD_7283_len_2225	MER241029	7e-06	51.2	M23B
Unigene_FD_18206_len_5613	MER241159	3e-13	76.3	M23B
Unigene_FD_10737_len_3876	MER242919	5e-07	56.6	M23B
Unigene_FD_12318_len_2554	MER245146	3e-07	55.1	M23B
Unigene_FD_19821_len_3080	MER245148	3e-06	53.1	M23B
Unigene_FD_15928_len_5129	MER254950	9e-06	52.8	M23B
Unigene_FD_23161_len_4359	MER261944	2e-06	53.1	M23B
Unigene_FD_16762_len_3006	MER269833	4e-26	102	M23B
Unigene_FD_11786_len_2532	MER281264	8e-06	51.6	M23B
Unigene_FD_13608_len_3065	MER282329	4e-06	53.1	M23B
Unigene_FD_8323_len_2660	MER284443	3e-07	55.8	M23B
Unigene_FD_26840_len_6549	MER287296	1e-06	55.8	M23B
Unigene_FD_13607_len_4283	MER287297	2e-08	60.5	M23B
Unigene_FD_23621_len_1332	MER287540	1e-06	51.6	M23B
Unigene_FD_16427_len_1965	MER148817	0	495	M24A
Unigene_FD_15194_len_1588	MER394935	0	478	M24A
Unigene_FD_8969_len_1155	MER395617	5e-103	311	M24A
Unigene_FD_13699_len_1950	MER122866	2e-76	249	M24B
Unigene_FD_14984_len_2196	MER126803	2e-157	464	M24B
Unigene_FD_17550_len_3480	MER253760	3e-93	301	M24B
Unigene_FD_11879_len_1953	MER286044	3e-61	219	M24B
Unigene_FD_13025_len_394	MER253738	9e-47	157	M24X
Unigene_FD_11590_len_1305	MER254435	1e-88	130	M24X
Unigene_FD_7188_len_1428	MER285879	1e-67	223	M28A
Unigene_FD_18409_len_2050	MER190366	3e-91	290	M28B
Unigene_FD_15648_len_1161	MER225680	7e-17	81.6	M28X
Unigene_FD_17923_len_3848	MER253750	4e-91	298	M28X
Unigene_FD_14316_len_2755	MER286033	2e-40	151	M28X
Unigene_FD_1671_len_1975	MER033185	3e-96	306	M38
Unigene_FD_22597_len_5012	MER078820	2e-35	102	M38
Unigene_FD_19780_len_1668	MER225721	4e-76	249	M38
Unigene_FD_19779_len_2160	MER241224	2e-66	227	M38
Unigene_FD_9358_len_2129	MER286084	7e-64	172	M38
Unigene_FD_17701_len_2482	MER286085	0	530	M38
Unigene_FD_8843_len_1803	MER223969	2e-10	62.4	M41
Unigene_FD_22208_len_2746	MER224161	4e-14	73.9	M41
Unigene_FD_9919_len_2026	MER264995	1e-28	116	M41
Unigene_FD_12915_len_2988	MER269264	1e-25	107	M41
Unigene_FD_7796_len_1648	MER273571	5e-20	91.3	M41
Unigene_FD_12837_len_5511	MER278187	1e-13	75.9	M41
Unigene_FD_16731_len_2340	MER363044	3e-125	379	M41
Unigene_FD_9205_len_2420	MER363698	0	469	M41
Unigene_FD_12441_len_1302	MER363953	6e-126	370	M41
Unigene_FD_11733_len_1761	MER295602	5e-151	442	M48A
Unigene_FD_17609_len_2864	MER301984	3e-116	361	M49
Unigene_FD_4773_len_2769	MER044154	9e-06	50.8	M50
Unigene_FD_17572_len_2925	MER133461	2e-08	57	M50
Unigene_FD_12662_len_2361	MER190941	0	563	M50A
Unigene_FD_17230_len_1322	MER220891	2e-16	84	M50A
Unigene_FD_13582_len_1009	MER270354	2e-06	48.9	M50B
Unigene_FD_23371_len_5633	MER286035	2e-148	464	M67A
Unigene_FD_23022_len_1937	MER331102	2e-58	198	M67C
Unigene_FD_3185_len_1450	MER253775	1e-108	330	M67X
Unigene_FD_6862_len_554	MER285818	5e-23	96.3	M67X
Unigene_FD_12513_len_1570	MER285890	1e-79	256	M67X
Serine
Unigene_FD_27975_len_1151	MER013674	2e-36	136	S01A	206
Unigene_FD_10589_len_1728	MER098911	4e-33	130	S01A
Unigene_FD_6399_len_2173	MER098912	3e-102	318	S01A
Unigene_FD_8922_len_7035	MER102771	3e-14	81.3	S01A
Unigene_FD_12714_len_2520	MER216431	7e-31	125	S01A
Unigene_FD_7490_len_2101	MER366109	3e-124	377	S01A
Unigene_FD_26532_len_2709	MER225830	6e-08	56.2	S01B
Unigene_FD_5297_len_1461	MER253731	3e-117	350	S01C
Unigene_FD_18697_len_2592	MER268072	1e-08	58.5	S01C
Unigene_FD_6162_len_1368	MER277119	3e-07	55.1	S01C
Unigene_FD_17567_len_1057	MER048784	2e-07	55.1	S08A
Unigene_FD_2092_len_473	MER191776	9e-43	149	S08A
Unigene_FD_25755_len_5362	MER191777	6e-36	148	S08A
Unigene_FD_15924_len_5051	MER191780	2e-136	431	S08A
Unigene_FD_23487_len_2281	MER225291	1e-06	51.2	S08A
Unigene_FD_28500_len_1614	MER285851	5e-119	370	S08A
Unigene_FD_456_len_366	MER102497	8e-18	82	S08B
Unigene_FD_8891_len_6115	MER191778	6e-146	459	S08B
Unigene_FD_10845_len_2709	MER191779	4e-94	304	S08B
Unigene_FD_16587_len_1860	MER325129	0	539	S08B
Unigene_FD_18595_len_1333	MER180801	3e-10	65.1	S09A
Unigene_FD_18347_len_2704	MER192156	9e-68	230	S09A
Unigene_FD_14121_len_1792	MER177275	9e-16	80.5	S09B
Unigene_FD_18356_len_4100	MER192241	1e-70	239	S09B
Unigene_FD_20458_len_3911	MER326187	4e-111	354	S09B
Unigene_FD_9106_len_2736	MER192421	3e-90	291	S09C
Unigene_FD_1857_len_1646	MER271856	2e-55	192	S09C
Unigene_FD_4769_len_1116	MER043843	7e-119	356	S09X
Unigene_FD_28205_len_2424	MER077198	1e-11	70.1	S09X
Unigene_FD_14695_len_2444	MER101644	1e-08	58.2	S09X
Unigene_FD_28198_len_3073	MER101941	5e-06	51.2	S09X
Unigene_FD_6224_len_1487	MER114216	5e-10	62	S09X
Unigene_FD_5217_len_4266	MER128165	7e-06	51.6	S09X
Unigene_FD_3766_len_544	MER131268	7e-06	47	S09X
Unigene_FD_20975_len_7178	MER134826	2e-08	59.7	S09X
Unigene_FD_5252_len_1498	MER134846	1e-22	99	S09X
Unigene_FD_10941_len_799	MER135127	4e-40	142	S09X
Unigene_FD_10576_len_900	MER135152	1e-38	139	S09X
Unigene_FD_10620_len_771	MER135323	9e-16	75.5	S09X
Unigene_FD_17719_len_2965	MER135413	9e-10	62	S09X
Unigene_FD_22772_len_4395	MER135709	2e-89	271	S09X
Unigene_FD_6924_len_2405	MER136023	9e-19	89.7	S09X
Unigene_FD_3245_len_1289	MER136106	3e-10	62.4	S09X
Unigene_FD_30081_len_333	MER137796	7e-14	69.7	S09X
Unigene_FD_16432_len_3765	MER142302	5e-54	192	S09X
Unigene_FD_7284_len_1416	MER142658	8e-59	199	S09X
Unigene_FD_1074_len_3399	MER142824	4e-13	73.2	S09X
Unigene_FD_13894_len_2910	MER145609	4e-32	127	S09X
Unigene_FD_22246_len_501	MER145977	5e-07	50.1	S09X
Unigene_FD_10092_len_1644	MER146187	1e-23	100	S09X
Unigene_FD_22572_len_3938	MER146776	1e-36	144	S09X
Unigene_FD_10792_len_2042	MER147143	8e-59	201	S09X
Unigene_FD_19033_len_2403	MER147222	5e-46	166	S09X
Unigene_FD_3854_len_1938	MER147465	3e-09	60.1	S09X
Unigene_FD_9598_len_3799	MER147799	1e-22	102	S09X
Unigene_FD_18646_len_2207	MER147802	6e-78	254	S09X
Unigene_FD_10303_len_2523	MER147820	1e-50	179	S09X
Unigene_FD_14838_len_1461	MER147842	2e-18	86.7	S09X
Unigene_FD_22022_len_3287	MER148258	3e-16	77.8	S09X
Unigene_FD_4601_len_1453	MER148297	2e-62	207	S09X
Unigene_FD_5282_len_1159	MER148436	4e-53	179	S09X
Unigene_FD_1270_len_1305	MER148450	9e-57	191	S09X
Unigene_FD_2469_len_1209	MER148522	2e-40	147	S09X
Unigene_FD_24636_len_303	MER148575	3e-26	100	S09X
Unigene_FD_23826_len_3449	MER148584	4e-35	85.5	S09X
Unigene_FD_7756_len_1503	MER148793	1e-49	173	S09X
Unigene_FD_8595_len_2440	MER148803	5e-51	181	S09X
Unigene_FD_23735_len_5887	MER148879	5e-13	73.9	S09X
Unigene_FD_30041_len_557	MER148903	1e-31	117	S09X
Unigene_FD_7128_len_1345	MER148915	3e-67	218	S09X
Unigene_FD_10619_len_1752	MER148953	5e-92	286	S09X
Unigene_FD_16108_len_2062	MER149007	6e-12	68.9	S09X
Unigene_FD_1173_len_2171	MER149145	2e-85	274	S09X
Unigene_FD_23541_len_1728	MER149240	7e-77	247	S09X
Unigene_FD_11204_len_1734	MER149401	4e-28	115	S09X
Unigene_FD_16017_len_1079	MER149485	2e-93	284	S09X
Unigene_FD_1710_len_1658	MER149501	7e-10	61.6	S09X
Unigene_FD_12461_len_1437	MER149505	2e-97	297	S09X
Unigene_FD_9155_len_1803	MER149506	3e-87	275	S09X
Unigene_FD_7290_len_1549	MER149551	5e-38	140	S09X
Unigene_FD_32954_len_598	MER149681	6e-25	101	S09X
Unigene_FD_17627_len_4556	MER149682	4e-20	93.6	S09X
Unigene_FD_15950_len_2011	MER149721	3e-43	157	S09X
Unigene_FD_12136_len_1536	MER149762	6e-36	136	S09X
Unigene_FD_11664_len_2525	MER149883	1e-14	77.4	S09X
Unigene_FD_22679_len_1626	MER150490	1e-11	67	S09X
Unigene_FD_7601_len_1695	MER150612	1e-06	51.6	S09X
Unigene_FD_33529_len_837	MER150709	8e-15	73.2	S09X
Unigene_FD_3461_len_2261	MER151609	7e-06	49.7	S09X
Unigene_FD_1906_len_1306	MER152400	1e-06	51.2	S09X
Unigene_FD_6911_len_1692	MER152963	7e-29	77.4	S09X
Unigene_FD_23726_len_2375	MER152982	6e-07	53.5	S09X
Unigene_FD_16335_len_670	MER153046	2e-18	83.6	S09X
Unigene_FD_37006_len_348	MER153995	8e-12	62	S09X
Unigene_FD_9876_len_2241	MER155918	3e-18	85.5	S09X
Unigene_FD_7783_len_3184	MER155932	5e-07	53.5	S09X
Unigene_FD_1309_len_4732	MER156000	1e-29	123	S09X
Unigene_FD_15509_len_2658	MER156016	5e-42	155	S09X
Unigene_FD_15838_len_3515	MER156017	1e-23	105	S09X
Unigene_FD_6768_len_3380	MER156074	2e-86	285	S09X
Unigene_FD_9924_len_3171	MER156129	1e-34	135	S09X
Unigene_FD_14574_len_3864	MER156132	1e-30	122	S09X
Unigene_FD_7347_len_1581	MER156242	1e-97	300	S09X
Unigene_FD_2171_len_1096	MER156321	1e-102	306	S09X
Unigene_FD_7248_len_1862	MER156490	3e-69	229	S09X
Unigene_FD_18650_len_653	MER156548	3e-87	264	S09X
Unigene_FD_18647_len_2105	MER156549	1e-26	107	S09X
Unigene_FD_20232_len_2344	MER156607	2e-30	119	S09X
Unigene_FD_12592_len_2529	MER156686	6e-72	239	S09X
Unigene_FD_13497_len_3588	MER156738	6e-93	302	S09X
Unigene_FD_19913_len_2773	MER156824	1e-07	54.7	S09X
Unigene_FD_989_len_1503	MER156933	5e-67	221	S09X
Unigene_FD_12957_len_5282	MER157073	2e-18	88.2	S09X
Unigene_FD_10625_len_2136	MER157268	1e-41	153	S09X
Unigene_FD_10838_len_3518	MER157387	3e-75	250	S09X
Unigene_FD_35589_len_429	MER157388	2e-17	78.6	S09X
Unigene_FD_29031_len_1912	MER157389	8e-23	97.4	S09X
Unigene_FD_4007_len_2270	MER157390	1e-24	103	S09X
Unigene_FD_13867_len_4016	MER157456	5e-93	301	S09X
Unigene_FD_15220_len_4380	MER157466	5e-60	209	S09X
Unigene_FD_15510_len_1922	MER157540	7e-26	107	S09X
Unigene_FD_17560_len_1870	MER157710	2e-95	296	S09X
Unigene_FD_5011_len_2638	MER157732	5e-33	132	S09X
Unigene_FD_22281_len_3137	MER157744	1e-16	83.6	S09X
Unigene_FD_6668_len_2209	MER157747	2e-24	102	S09X
Unigene_FD_10942_len_488	MER157769	5e-07	47.8	S09X
Unigene_FD_15112_len_1935	MER157826	1e-43	159	S09X
Unigene_FD_20885_len_3103	MER157951	9e-88	285	S09X
Unigene_FD_26683_len_434	MER158032	8e-49	162	S09X
Unigene_FD_5048_len_1545	MER158034	4e-24	103	S09X
Unigene_FD_24030_len_3863	MER158042	2e-102	327	S09X
Unigene_FD_7062_len_2499	MER158050	1e-76	254	S09X
Unigene_FD_14592_len_1897	MER158062	3e-63	212	S09X
Unigene_FD_23443_len_3885	MER158069	2e-07	55.8	S09X
Unigene_FD_21820_len_1459	MER168713	5e-10	61.6	S09X
Unigene_FD_34961_len_559	MER174763	8e-19	85.9	S09X
Unigene_FD_7694_len_1929	MER183047	4e-85	271	S09X
Unigene_FD_14773_len_2539	MER183064	3e-21	95.9	S09X
Unigene_FD_7451_len_3692	MER183077	3e-105	335	S09X
Unigene_FD_4954_len_2424	MER183167	1e-11	67.8	S09X
Unigene_FD_7227_len_2970	MER183300	2e-60	207	S09X
Unigene_FD_24635_len_5438	MER183467	1e-78	263	S09X
Unigene_FD_9367_len_2613	MER183521	2e-68	231	S09X
Unigene_FD_8789_len_2486	MER183530	2e-19	91.7	S09X
Unigene_FD_1935_len_1322	MER183534	1e-90	281	S09X
Unigene_FD_8786_len_2600	MER183554	2e-90	289	S09X
Unigene_FD_2854_len_1822	MER183555	8e-39	91.3	S09X
Unigene_FD_11453_len_1857	MER183658	9e-52	181	S09X
Unigene_FD_10595_len_2108	MER183666	5e-92	290	S09X
Unigene_FD_6828_len_1951	MER193589	3e-07	53.9	S09X
Unigene_FD_12902_len_2038	MER209172	4e-38	140	S09X
Unigene_FD_6832_len_1642	MER211272	4e-49	174	S09X
Unigene_FD_28060_len_1116	MER215412	2e-15	76.6	S09X
Unigene_FD_22358_len_3775	MER241348	8e-13	72.4	S09X
Unigene_FD_12761_len_2925	MER253820	9e-138	419	S09X
Unigene_FD_22785_len_4864	MER253833	1e-106	343	S09X
Unigene_FD_15590_len_2941	MER254178	3e-53	195	S09X
Unigene_FD_10833_len_2249	MER267871	2e-80	259	S09X
Unigene_FD_10386_len_2379	MER268172	6e-75	246	S09X
Unigene_FD_1548_len_2563	MER285837	2e-14	79.3	S09X
Unigene_FD_35746_len_354	MER285881	1e-24	100	S09X
Unigene_FD_20477_len_2569	MER285916	8e-97	311	S09X
Unigene_FD_24202_len_4282	MER286052	8e-86	281	S09X
Unigene_FD_23827_len_1293	MER286100	2e-08	56.2	S09X
Unigene_FD_31273_len_1501	MER286141	8e-21	97.4	S09X
Unigene_FD_28136_len_1452	MER286163	5e-62	210	S09X
Unigene_FD_15100_len_1847	MER297016	2e-166	489	S10
Unigene_FD_13328_len_2082	MER286082	4e-112	350	S12
Unigene_FD_11157_len_1038	MER358414	2e-63	205	S14
Unigene_FD_16291_len_2545	MER220772	8e-07	55.1	S16
Unigene_FD_25854_len_5910	MER277759	1e-06	55.8	S16
Unigene_FD_23602_len_2583	MER361239	1e-140	424	S16
Unigene_FD_12834_len_710	MER247013	8e-28	107	S26A
Unigene_FD_7470_len_945	MER287679	1e-74	233	S26B
Unigene_FD_11088_len_1173	MER119870	2e-80	259	S28
Unigene_FD_11087_len_1846	MER210244	0	587	S28
Unigene_FD_7193_len_2207	MER210877	5e-107	223	S28
Unigene_FD_25424_len_3418	MER238982	1e-06	54.7	S29
Unigene_FD_13001_len_2493	MER239111	1e-10	65.9	S29
Unigene_FD_16682_len_708	MER043196	3e-08	55.8	S33
Unigene_FD_22870_len_1450	MER074362	1e-30	103	S33
Unigene_FD_21682_len_1324	MER208698	1e-45	164	S33
Unigene_FD_13816_len_1650	MER261663	8e-41	154	S33
Unigene_FD_17114_len_1339	MER277988	4e-13	71.6	S33
Unigene_FD_17212_len_2271	MER285857	1e-118	367	S33
Unigene_FD_10282_len_1972	MER285978	4e-95	301	S33
Unigene_FD_24537_len_5066	MER286049	3e-123	395	S33
Unigene_FD_4541_len_1198	MER286083	7e-121	357	S33
Unigene_FD_16681_len_1850	MER286134	4e-49	177	S33
Unigene_FD_3725_len_1249	MER145503	6e-06	50.4	S41A
Unigene_FD_28525_len_1227	MER268073	5e-07	51.6	S41A
Unigene_FD_29890_len_400	MER268074	1e-07	48.9	S41A
Unigene_FD_2992_len_1526	MER332518	8e-07	53.9	S41A
Unigene_FD_34116_len_526	MER203914	6e-06	47.4	S49C
Unigene_FD_15137_len_1793	MER039410	7e-12	59.7	S54
Unigene_FD_20903_len_1088	MER147856	5e-17	81.6	S54
Unigene_FD_7669_len_832	MER148414	5e-11	63.9	S54
Unigene_FD_4267_len_1724	MER157044	4e-18	75.9	S54
Unigene_FD_7580_len_903	MER183076	1e-47	162	S54
Unigene_FD_2319_len_1282	MER253713	1e-52	178	S54
Unigene_FD_24296_len_1243	MER253777	7e-10	63.2	S54
Unigene_FD_2968_len_1244	MER285953	8e-71	225	S54
Unigene_FD_25935_len_2077	MER315821	7e-115	351	S54
Unigene_FD_6575_len_812	MER332267	3e-06	50.4	S54
Unigene_FD_12742_len_6615	MER330871	3e-77	259	S59
Unigene_FD_4896_len_2550	MER331438	0	485	S60
Threonine
Unigene_FD_28007_len_825	MER035526	2e-93	280	T01A	28
Unigene_FD_6643_len_896	MER037143	5e-20	85.1	T01A
Unigene_FD_7618_len_794	MER165974	2e-105	310	T01A
Unigene_FD_4175_len_1162	MER167436	7e-115	339	T01A
Unigene_FD_6642_len_1032	MER171163	4e-71	158	T01A
Unigene_FD_21037_len_797	MER175506	2e-53	177	T01A
Unigene_FD_13372_len_985	MER200451	2e-122	356	T01A
Unigene_FD_21038_len_742	MER239247	1e-106	313	T01A
Unigene_FD_6622_len_988	MER253727	2e-95	287	T01A
Unigene_FD_6641_len_959	MER253742	1e-105	313	T01A
Unigene_FD_10235_len_482	MER253757	1e-19	85.1	T01A
Unigene_FD_3721_len_1020	MER253806	9e-106	314	T01A
Unigene_FD_24942_len_1114	MER253828	1e-120	353	T01A
Unigene_FD_2244_len_812	MER286133	2e-102	303	T01A
Unigene_FD_6174_len_1074	MER253795	3e-94	285	T01X
Unigene_FD_11740_len_1098	MER253796	1e-114	338	T01X
Unigene_FD_18353_len_1496	MER253715	1e-78	249	T02
Unigene_FD_27625_len_1002	MER113194	7e-07	46.6	T03
Unigene_FD_689_len_786	MER224787	1e-13	68.6	T03
Unigene_FD_33435_len_556	MER224856	9e-08	50.1	T03
Unigene_FD_18576_len_2082	MER224883	7e-06	48.9	T03
Unigene_FD_17852_len_1025	MER224890	1e-06	49.7	T03
Unigene_FD_23299_len_2262	MER224938	2e-06	50.8	T03
Unigene_FD_27739_len_454	MER224944	1e-08	51.6	T03
Unigene_FD_23306_len_832	MER224959	4e-08	53.1	T03
Unigene_FD_24670_len_1619	MER225218	8e-06	48.1	T03
Unigene_FD_27817_len_4859	MER226460	6e-07	53.5	T03
Unigene_FD_19231_len_2306	MER380269	1e-64	220	T03
Unknown
Unigene_FD_8496_len_1762	MER251774	6e-06	50.4	U69	23
Unigene_FD_25903_len_4294	MER257110	6e-34	137	U69
Unigene_FD_40898_len_700	MER261262	8e-13	68.2	U69
Unigene_FD_11780_len_3719	MER261263	4e-14	77	U69
Unigene_FD_37405_len_508	MER261475	2e-17	79	U69
Unigene_FD_13126_len_6095	MER262750	2e-27	119	U69
Unigene_FD_28580_len_2346	MER263138	8e-19	90.1	U69
Unigene_FD_14677_len_2723	MER263496	5e-07	54.7	U69
Unigene_FD_34390_len_1071	MER264802	2e-24	103	U69
Unigene_FD_32852_len_335	MER264858	1e-08	53.1	U69
Unigene_FD_17966_len_6494	MER265474	2e-22	103	U69
Unigene_FD_37097_len_331	MER265483	1e-10	59.3	U69
Unigene_FD_12601_len_5081	MER265488	1e-20	98.2	U69
Unigene_FD_30672_len_803	MER265501	3e-15	75.5	U69
Unigene_FD_317_len_768	MER266120	5e-20	89.4	U69
Unigene_FD_30644_len_717	MER268303	7e-25	102	U69
Unigene_FD_36689_len_716	MER269056	3e-16	77.8	U69
Unigene_FD_34702_len_376	MER270091	2e-12	64.7	U69
Unigene_FD_28619_len_1052	MER270350	7e-27	110	U69
Unigene_FD_31805_len_312	MER271138	3e-09	55.1	U69
Unigene_FD_43922_len_341	MER278102	5e-10	57.8	U69
Unigene_FD_29844_len_1181	MER278162	3e-32	126	U69
Unigene_FD_5351_len_3212	MER278835	7e-28	118	U69
