# Supplementary material for: De novo genome and transcriptome analyses provide insights into the biology of the trematode human parasite Fasciolopsis buski
Source: PLoS One. 2018 Oct 16;13(10):e0205570. doi: 10.1371/journal.pone.0205570 (PMC6191129; doi:10.1371/journal.pone.0205570)
Supplement: S9 Table — (XLS) [file pone.0205570.s011.xls]

## Sheet: Sheet1
Supplementary table S9: List of three LINE elements
>NODE_115592_length_2328_cov_11.997852#SjR2							LINE_length=190
TATACGAAAGGCTCGATTGGCATTCACTGATTCGAGGCACTTTCGGCGTTGGCGCGACATCCAGTCATGGATCAAAGGTCGAGTACACACGGCTGCAATGAAGTGGGTCTCGCTCAACGGCTCCAAACCATGGCCTTTGAAAGCAGAAGATTTGCGAAGACTTTCGGTGCTTGAACATCGTTTTCTTCGT
>NODE_1054902_length_968_cov_10.186983#SjR2							LINE_length=371
GCACATATTCCGTAGACCCACGATTTCTGCCTTCTCTGGTCTGGAAGAGGCAACAGACTCAATGAACTGTGCAATTGTGACGTTCACTCTCACTGGAGAATGTGCCGCGGAAATTCGTGTCACTTTTCCAATCTGTGTATGCGAACACCCCAAATCGAGTTCGGCCTTACGGGCATCTTTCATCTAAGTTCACCGCGAGAATTGATGTTCGTCAGTGTAGTCCACTTTCAATTATACTTTCCAAGTCTGTAATTGATATGGCTATGTAAATCCCCATATACTCACCTGCGAATAATGGCATTGATATTTGCTCAGACATGAACCTGTCTGACCTAGTATATGCGGACAACATTGTGCTACCGCGAGAAGAC
>NODE_131290_length_1209_cov_36.972706#SjR2							LINE_length=567
AGACTCAATGAACTGTGCAATTGTGACGTTCACTCTCACTGGAGAATGTGCCGCGGAAATTCGTGTCACTTTTCCAATCTGTGTATGCGAACACCCCAAATCGAGTTCGGCCTTACGGGCATCTTTCATCTAAGTTCACCGCGAGAATTGATGTTCGTCAGTGTAGTCCACTTTCAATTATACTTTCCAAGTCTGTAATTGATATGGCTATGTAAATCCCCATATACTCACCTGCGAATAATGGCATTGATATTTGCTCAGACATGAACCTGTCTGACCTAGTATATGCGGACAACATTGTGCTACCGCGAGAAGACTAAATTATCTGGATAATTGTATCTCACCTGATGATCATACATCGGATGAAGTACCCTCGCGCATACAGAAAGCTCGACTGGC…
